# Supplementary material for: Extracellular matrix hydrogel derived from decellularized tissues enables endodermal organoid culture
Source: Nat Commun. 2019 Dec 11;10:5658. doi: 10.1038/s41467-019-13605-4 (PMC6906306; doi:10.1038/s41467-019-13605-4)
Supplement: Supplementary file 4 — Supplementary Data 1 [file 41467_2019_13605_MOESM4_ESM.xlsx]

## Sheet: Fig2A
Protein names	Gene names	Number of proteins	Unique peptides	Sequence coverage [%]	Mol. weight [kDa]	Sequence length	Q-value	Score	iBAQ	iBAQ 7-1	iBAQ 7-2	iBAQ 7-3	iBAQ 8-1	iBAQ 8-2	iBAQ 8-3	iBAQ 9-1	iBAQ 9-2	iBAQ 9-3	Mean iBAQ 7	Mean iBAQ 8	Mean iBAQ 9	Count not NaN	Mean iBAQ 7-8-9	Std iBAQ 7-8-9	SEM iBAQ 7-8-9	CV iBAQ 7-8-9	Extracellular exosomes GO-CC:70062 DAVID	Extracellular matrix GO-CC:31012 DAVID
Histone H4	HIST1H4A	1	10	59.2	11.367	103	0	178.81	1.79635e+10	1.96676e+09	2.01678e+09	1.80118e+09	1.95488e+09	2.09939e+09	1.79542e+09	2.18741e+09	2.09296e+09	2.04868e+09	1.92824e+09	1.9499e+09	2.10968e+09	3	1.99594e+09	9.90958e+07	5.7213e+07	0.0496487	TRUE	TRUE
Histone H2B;Histone H2B type 1-M;Histone H2B type 1-N;Histone H2B type 1-H;Histone H2B type 2-F;Histone H2B type 1-C/E/F/G/I;Histone H2B type 1-D;Histone H2B type 1-K;Histone H2B type F-S;Histone H2B type 1-L	HIST1H2BN	12	2	39.8	18.804	166	0	323.31	4.88584e+09	5.27145e+08	4.45838e+08	6.26584e+08	5.22795e+08	4.04665e+08	4.84197e+08	6.82849e+08	5.91284e+08	6.00484e+08	5.33189e+08	4.70553e+08	6.24872e+08	3	5.42871e+08	7.76141e+07	4.48105e+07	0.14297	TRUE	FALSE
Histone H3	HIST2H3PS2	1	3	46.3	15.43	136	0	63.824	4.73752e+09	4.99188e+08	5.18999e+08	5.72312e+08	4.67429e+08	5.68477e+08	4.81617e+08	5.79952e+08	5.20023e+08	5.29522e+08	5.30166e+08	5.05841e+08	5.43166e+08	3	5.26391e+08	1.89465e+07	1.09387e+07	0.0359931	FALSE	FALSE
Collagen alpha-2(I) chain	COL1A2	2	15	9.1	129.15	1364	0	306.41	3.46861e+09	3.82545e+08	4.2251e+08	4.57291e+08	3.11629e+08	2.66815e+08	2.521e+08	4.91893e+08	4.35739e+08	4.48088e+08	4.20782e+08	2.76848e+08	4.58573e+08	3	3.85401e+08	9.58899e+07	5.53621e+07	0.248805	TRUE	TRUE
Collagen alpha-1(I) chain	COL1A1	1	17	11.7	138.94	1464	0	323.31	2.20363e+09	2.17418e+08	2.37852e+08	2.84141e+08	2.13288e+08	1.75839e+08	2.01552e+08	3.01681e+08	2.844e+08	2.87462e+08	2.4647e+08	1.96893e+08	2.91181e+08	3	2.44848e+08	4.71648e+07	2.72306e+07	0.192629	FALSE	TRUE
Pseudouridylate synthase 7 homolog	PUS7	1	2	4.5	75.035	661	0	10.841	1.73322e+09	1.71578e+08	1.73057e+08	1.81807e+08	1.87909e+08	1.84724e+08	2.10469e+08	2.13409e+08	1.92396e+08	2.17876e+08	1.75481e+08	1.94367e+08	2.07894e+08	3	1.92581e+08	1.62802e+07	9.3994e+06	0.0845373	FALSE	FALSE
Elongation factor 1-alpha 1;Putative elongation factor 1-alpha-like 3;Elongation factor 1-alpha	EEF1A1	9	14	64.1	50.14	462	0	323.31	1.65058e+09	1.7285e+08	1.77192e+08	1.71797e+08	1.92202e+08	1.71995e+08	1.81214e+08	1.95946e+08	1.90237e+08	1.97146e+08	1.73947e+08	1.81804e+08	1.94443e+08	3	1.83398e+08	1.03407e+07	5.97021e+06	0.056384	TRUE	FALSE
Desmin	DES	6	27	59.8	53.535	470	0	323.31	1.56768e+09	1.7008e+08	1.7119e+08	1.93026e+08	1.71957e+08	1.62939e+08	1.55773e+08	1.84643e+08	1.82222e+08	1.75845e+08	1.78099e+08	1.63556e+08	1.80903e+08	3	1.74186e+08	9.3119e+06	5.37623e+06	0.0534595	TRUE	FALSE
Collagen alpha-1(VI) chain	COL6A1	2	21	22.3	108.34	1026	0	323.31	1.4762e+09	1.66673e+08	1.94011e+08	1.72661e+08	1.5757e+08	1.77e+08	1.39564e+08	1.60039e+08	1.52006e+08	1.56674e+08	1.77782e+08	1.58045e+08	1.5624e+08	3	1.64022e+08	1.19503e+07	6.89954e+06	0.0728582	TRUE	TRUE
Collagen alpha-2(VI) chain	COL6A2	2	16	15.7	108.58	1019	0	323.31	1.45816e+09	1.68034e+08	1.70032e+08	1.78813e+08	1.69111e+08	1.44899e+08	1.51597e+08	1.7237e+08	1.50209e+08	1.53098e+08	1.72293e+08	1.55202e+08	1.58559e+08	3	1.62018e+08	9.05528e+06	5.22807e+06	0.0558905	TRUE	TRUE
Serpin H1	SERPINH1	13	18	42.6	46.44	418	0	323.31	1.32231e+09	1.42622e+08	1.44551e+08	1.47622e+08	1.52396e+08	1.41019e+08	1.40902e+08	1.45153e+08	1.55454e+08	1.52589e+08	1.44932e+08	1.44772e+08	1.51065e+08	3	1.46923e+08	3.58812e+06	2.0716e+06	0.0244217	TRUE	FALSE
Dermatopontin	DPT	1	5	23.9	24.005	201	0	70.702	1.31874e+09	1.43151e+08	1.46264e+08	1.59206e+08	1.51878e+08	1.29505e+08	1.29864e+08	1.39053e+08	1.53792e+08	1.66025e+08	1.4954e+08	1.37082e+08	1.52957e+08	3	1.46526e+08	8.35542e+06	4.82401e+06	0.0570233	TRUE	TRUE
Heterogeneous nuclear ribonucleoproteins A2/B1	HNRNPA2B1	2	16	52.4	37.429	353	0	323.31	9.87424e+08	1.07461e+08	1.27043e+08	1.18303e+08	1.1041e+08	1.06883e+08	9.46413e+07	1.21613e+08	1.01088e+08	9.99818e+07	1.17602e+08	1.03978e+08	1.07561e+08	3	1.09714e+08	7.06281e+06	4.07771e+06	0.0643748	TRUE	FALSE
Vimentin	VIM	28	23	57.3	53.651	466	0	323.31	9.8342e+08	1.09468e+08	1.06874e+08	1.04061e+08	1.11446e+08	9.96269e+07	9.91944e+07	1.23671e+08	1.13957e+08	1.15121e+08	1.06801e+08	1.03423e+08	1.17583e+08	3	1.09269e+08	7.39573e+06	4.26992e+06	0.0676837	TRUE	TRUE
Tubulin beta chain	TUBB	5	4	64.1	47.766	426	0	323.31	8.82923e+08	1.04378e+08	9.33181e+07	1.00357e+08	1.03573e+08	9.30643e+07	9.71587e+07	1.00996e+08	9.10241e+07	9.90538e+07	9.93508e+07	9.79321e+07	9.70247e+07	3	9.81025e+07	1.17241e+06	676889	0.0119508	TRUE	TRUE
Microfibrillar-associated protein 2	MFAP2	1	2	15.8	20.825	183	0	60.99	7.29251e+08	7.14414e+07	7.43286e+07	7.21393e+07	8.80382e+07	8.28469e+07	7.55909e+07	8.45773e+07	8.39692e+07	9.63196e+07	7.26365e+07	8.21587e+07	8.82887e+07	3	8.10279e+07	7.88714e+06	4.55364e+06	0.0973385	FALSE	FALSE
ADP-ribosylation factor 1;ADP-ribosylation factor 3	ARF1	9	4	58.6	20.697	181	0	293.42	6.85232e+08	7.2477e+07	7.71975e+07	8.20023e+07	7.49297e+07	6.80653e+07	7.01509e+07	8.00774e+07	7.81623e+07	8.21701e+07	7.72256e+07	7.10487e+07	8.01366e+07	3	7.61369e+07	4.64074e+06	2.67933e+06	0.0609525	TRUE	FALSE
Histone H2A.V;Histone H2A.Z;Histone H2A	H2AFV	5	2	31.2	13.509	128	0	41.307	6.64497e+08	6.74162e+07	7.05084e+07	7.87489e+07	6.82625e+07	7.85754e+07	6.85558e+07	7.89033e+07	7.70013e+07	7.65256e+07	7.22245e+07	7.17979e+07	7.74767e+07	3	7.3833e+07	3.16274e+06	1.82601e+06	0.0428364	TRUE	FALSE
Collagen alpha-3(VI) chain	COL6A3	3	39	13.2	343.67	3177	0	323.31	6.42975e+08	7.3127e+07	7.11909e+07	7.62997e+07	6.92141e+07	6.814e+07	6.62038e+07	7.4595e+07	7.24627e+07	7.17418e+07	7.35392e+07	6.78527e+07	7.29332e+07	3	7.14417e+07	3.12291e+06	1.80302e+06	0.0437128	TRUE	TRUE
Heterogeneous nuclear ribonucleoprotein H;Heterogeneous nuclear ribonucleoprotein H, N-terminally processed	HNRNPH1	24	9	44.1	49.229	449	0	323.31	6.24539e+08	6.65764e+07	6.61472e+07	6.56719e+07	7.29854e+07	6.01578e+07	6.71614e+07	7.71228e+07	7.84155e+07	7.03004e+07	6.61318e+07	6.67682e+07	7.52795e+07	3	6.93932e+07	5.10765e+06	2.9489e+06	0.0736044	FALSE	FALSE
Caveolin-1;Caveolin	CAV1	4	8	46.1	20.471	178	0	138.19	5.17812e+08	5.408e+07	5.24933e+07	5.13962e+07	5.64626e+07	5.62302e+07	5.98607e+07	6.433e+07	6.12875e+07	6.16711e+07	5.26565e+07	5.75178e+07	6.24296e+07	3	5.75346e+07	4.88653e+06	2.82124e+06	0.084932	FALSE	FALSE
Heat shock protein HSP 90-beta	HSP90AB1	4	21	52.1	83.263	724	0	323.31	4.98537e+08	5.53017e+07	5.35492e+07	5.545e+07	5.30776e+07	5.33306e+07	5.32672e+07	5.8558e+07	5.79641e+07	5.80385e+07	5.4767e+07	5.32251e+07	5.81868e+07	3	5.5393e+07	2.53941e+06	1.46613e+06	0.0458435	TRUE	FALSE
40S ribosomal protein S26;Putative 40S ribosomal protein S26-like 1	RPS26	2	4	37.4	13.015	115	0	187.55	4.88821e+08	5.2967e+07	6.34354e+07	6.27716e+07	4.61121e+07	4.28485e+07	4.31231e+07	6.05679e+07	5.76476e+07	5.93475e+07	5.97247e+07	4.40279e+07	5.91877e+07	3	5.43134e+07	8.91157e+06	5.1451e+06	0.164077	TRUE	FALSE
Glyceraldehyde-3-phosphate dehydrogenase	GAPDH	3	6	17.3	36.053	335	0	302.26	4.61492e+08	5.20577e+07	5.01883e+07	4.98799e+07	5.74553e+07	5.02915e+07	4.99604e+07	5.04271e+07	5.13873e+07	4.98442e+07	5.07086e+07	5.2569e+07	5.05529e+07	3	5.12769e+07	1.12176e+06	647651	0.0218766	TRUE	TRUE
60S ribosomal protein L18	RPL18	8	6	35.8	21.728	190	0	186.97	4.60469e+08	4.73581e+07	5.06995e+07	5.04423e+07	5.13318e+07	5.31578e+07	4.48702e+07	5.53515e+07	5.50284e+07	5.223e+07	4.94999e+07	4.97866e+07	5.42033e+07	3	5.11633e+07	2.63663e+06	1.52226e+06	0.0515336	FALSE	FALSE
Cofilin-1	CFL1	7	10	62.7	18.502	166	0	323.31	4.58736e+08	4.98268e+07	4.88444e+07	4.81898e+07	5.00809e+07	4.8383e+07	4.5737e+07	5.64168e+07	5.73751e+07	5.38823e+07	4.89537e+07	4.8067e+07	5.58914e+07	3	5.09707e+07	4.28446e+06	2.47363e+06	0.0840573	TRUE	TRUE
Hemoglobin subunit beta;LVV-hemorphin-7;Spinorphin;Hemoglobin subunit delta	HBB	11	2	23.8	15.998	147	0	57.366	4.5773e+08	4.93569e+07	4.88875e+07	5.11189e+07	5.99482e+07	5.3201e+07	4.60486e+07	4.84787e+07	5.0457e+07	5.02333e+07	4.97878e+07	5.30659e+07	4.9723e+07	3	5.08589e+07	1.91162e+06	1.10368e+06	0.0375868	TRUE	FALSE
Ubiquitin-40S ribosomal protein S27a;Ubiquitin;40S ribosomal protein S27a;Polyubiquitin-C;Ubiquitin;Ubiquitin-60S ribosomal protein L40;Ubiquitin;60S ribosomal protein L40;Polyubiquitin-B;Ubiquitin	RPS27A	24	4	34	17.965	156	0	196.87	4.55935e+08	4.82958e+07	4.71511e+07	4.60746e+07	4.6117e+07	4.72352e+07	4.74392e+07	6.04579e+07	5.7695e+07	5.54694e+07	4.71738e+07	4.69305e+07	5.78741e+07	3	5.06595e+07	6.24925e+06	3.60801e+06	0.123358	TRUE	FALSE
Heterogeneous nuclear ribonucleoprotein A1;Heterogeneous nuclear ribonucleoprotein A1, N-terminally processed;Heterogeneous nuclear ribonucleoprotein A1-like 2	HNRNPA1	9	9	38.8	33.155	307	0	323.31	4.40668e+08	5.46096e+07	5.50252e+07	5.52859e+07	4.75204e+07	4.84514e+07	4.50652e+07	5.11614e+07	4.01115e+07	4.34377e+07	5.49736e+07	4.70123e+07	4.49035e+07	3	4.89631e+07	5.31091e+06	3.06625e+06	0.108467	TRUE	FALSE
Eukaryotic initiation factor 4A-I	EIF4A1	14	7	58.6	46.153	406	0	323.31	4.37154e+08	4.51125e+07	4.61584e+07	5.05545e+07	5.20076e+07	4.65916e+07	4.7249e+07	5.03515e+07	4.81205e+07	5.10086e+07	4.72752e+07	4.86161e+07	4.98268e+07	3	4.85727e+07	1.27638e+06	736921	0.0262778	TRUE	TRUE
Elongation factor 2	EEF2	1	42	57	95.337	858	0	323.31	4.23757e+08	4.62196e+07	4.69893e+07	4.71773e+07	4.73972e+07	4.85613e+07	4.39546e+07	4.81216e+07	4.54176e+07	4.99186e+07	4.67954e+07	4.66377e+07	4.78193e+07	3	4.70841e+07	641522	370383	0.013625	TRUE	TRUE
60S ribosomal protein L27a	RPL27A	4	4	38	12.201	108	0	37.773	4.1981e+08	4.56411e+07	4.91737e+07	4.7733e+07	4.45355e+07	3.9181e+07	4.67444e+07	4.60821e+07	5.47628e+07	4.59569e+07	4.75159e+07	4.3487e+07	4.89339e+07	3	4.66456e+07	2.82586e+06	1.63151e+06	0.0605815	FALSE	FALSE
14-3-3 protein zeta/delta	YWHAZ	10	8	49.4	27.745	245	0	323.31	4.18579e+08	4.53758e+07	4.53256e+07	4.27771e+07	4.73943e+07	4.50297e+07	4.34548e+07	5.07653e+07	5.07306e+07	4.77253e+07	4.44929e+07	4.52929e+07	4.97404e+07	3	4.65087e+07	2.82716e+06	1.63226e+06	0.0607877	TRUE	FALSE
Myosin-9	MYH9	6	72	49.4	226.53	1960	0	323.31	4.11767e+08	4.54796e+07	4.58004e+07	4.41101e+07	4.25706e+07	4.21877e+07	4.28737e+07	4.91644e+07	4.9668e+07	4.99125e+07	4.513e+07	4.2544e+07	4.95816e+07	3	4.57519e+07	3.55978e+06	2.05524e+06	0.0778061	TRUE	TRUE
Collagen alpha-2(V) chain	COL5A2	4	10	8.9	144.91	1499	0	323.31	4.05241e+08	5.17121e+07	5.03128e+07	5.33032e+07	2.51158e+07	3.54334e+07	3.70438e+07	5.26404e+07	4.94001e+07	5.02792e+07	5.1776e+07	3.2531e+07	5.07732e+07	3	4.50267e+07	1.08333e+07	6.25458e+06	0.240596	FALSE	TRUE
Heterogeneous nuclear ribonucleoprotein U	HNRNPU	16	26	36.2	90.583	825	0	323.31	3.75235e+08	4.02201e+07	3.86787e+07	4.1446e+07	4.28034e+07	4.19825e+07	3.85338e+07	4.30164e+07	4.49169e+07	4.36374e+07	4.01149e+07	4.11065e+07	4.38569e+07	3	4.16928e+07	1.93864e+06	1.11927e+06	0.0464981	FALSE	TRUE
Myosin-11	MYH11	14	64	43.3	227.34	1972	0	323.31	3.66594e+08	4.01809e+07	3.83704e+07	4.04565e+07	4.11867e+07	3.91792e+07	3.79297e+07	4.29111e+07	4.3271e+07	4.31087e+07	3.96693e+07	3.94319e+07	4.30969e+07	3	4.07327e+07	2.05092e+06	1.1841e+06	0.0503507	TRUE	FALSE
Heterogeneous nuclear ribonucleoprotein A3	HNRNPA3	1	13	35.2	39.594	378	0	207.85	3.63565e+08	3.828e+07	4.22003e+07	4.11417e+07	4.85992e+07	3.75462e+07	3.93777e+07	3.82528e+07	3.95395e+07	3.86275e+07	4.05407e+07	4.1841e+07	3.88066e+07	3	4.03961e+07	1.52237e+06	878943	0.0376862	FALSE	FALSE
Peptidyl-prolyl cis-trans isomerase A;Peptidyl-prolyl cis-trans isomerase A, N-terminally processed;Peptidyl-prolyl cis-trans isomerase	PPIA	12	6	37	18.012	165	0	123.76	3.44052e+08	3.86921e+07	3.74553e+07	3.76225e+07	3.926e+07	3.63174e+07	3.76899e+07	3.94186e+07	3.93315e+07	3.82648e+07	3.79233e+07	3.77558e+07	3.9005e+07	3	3.8228e+07	678061	391479	0.0177373	TRUE	FALSE
60S ribosomal protein L36	RPL36	3	4	30.5	12.254	105	0	33.845	3.39598e+08	3.56517e+07	3.70207e+07	4.48193e+07	3.92463e+07	3.35871e+07	3.55509e+07	3.88782e+07	3.67361e+07	3.81079e+07	3.91639e+07	3.61281e+07	3.79074e+07	3	3.77332e+07	1.52539e+06	880684	0.0404257	FALSE	FALSE
Protein-glutamine gamma-glutamyltransferase 2	TGM2	7	11	18.2	77.328	687	0	323.31	3.33678e+08	3.81292e+07	3.64923e+07	3.66868e+07	3.66545e+07	3.52768e+07	3.25863e+07	4.20327e+07	3.78349e+07	3.79847e+07	3.71028e+07	3.48392e+07	3.92841e+07	3	3.70753e+07	2.22256e+06	1.2832e+06	0.0599471	TRUE	TRUE
Poly(rC)-binding protein 1	PCBP1	1	11	71.9	37.497	356	0	323.31	3.3105e+08	3.65865e+07	3.48038e+07	3.4514e+07	3.70213e+07	3.44792e+07	3.26981e+07	4.40024e+07	3.88861e+07	3.8059e+07	3.53014e+07	3.47329e+07	4.03159e+07	3	3.67834e+07	3.0724e+06	1.77385e+06	0.0835267	TRUE	FALSE
60S ribosomal protein L35	RPL35	2	4	28.5	14.551	123	0	26.752	3.23249e+08	3.51593e+07	3.79291e+07	4.11456e+07	3.62438e+07	2.99349e+07	3.20549e+07	2.87327e+07	3.918e+07	4.28683e+07	3.8078e+07	3.27445e+07	3.6927e+07	3	3.59165e+07	2.80666e+06	1.62043e+06	0.078144	FALSE	FALSE
Heterogeneous nuclear ribonucleoprotein K	HNRNPK	3	4	49.2	50.976	463	0	323.31	3.2204e+08	2.97794e+07	3.37221e+07	3.48979e+07	3.82859e+07	3.42289e+07	3.62773e+07	4.06966e+07	3.75794e+07	3.65728e+07	3.27998e+07	3.6264e+07	3.82829e+07	3	3.57823e+07	2.77313e+06	1.60107e+06	0.0775003	TRUE	TRUE
60S ribosomal protein L24	RPL24	3	6	40.5	14.369	121	0	48.172	3.20128e+08	3.78923e+07	3.77808e+07	3.53873e+07	3.45205e+07	3.11835e+07	3.38975e+07	3.5472e+07	3.63913e+07	3.76027e+07	3.70201e+07	3.32005e+07	3.64887e+07	3	3.55698e+07	2.06898e+06	1.19453e+06	0.0581668	TRUE	FALSE
Guanine nucleotide-binding protein G(i) subunit alpha-2	GNAI2	14	8	52.1	40.45	355	0	323.31	3.14821e+08	3.45103e+07	3.35431e+07	3.67664e+07	3.23864e+07	3.28336e+07	3.44566e+07	3.74559e+07	3.50902e+07	3.77779e+07	3.494e+07	3.32256e+07	3.67747e+07	3	3.49801e+07	1.7749e+06	1.02474e+06	0.0507403	TRUE	FALSE
Tubulin beta-8 chain;Tubulin beta-8 chain-like protein LOC260334	TUBB8	4	3	30.2	49.775	444	0	323.31	3.05616e+08	2.34089e+07	3.52422e+07	2.18929e+07	4.73806e+07	2.6289e+07	4.12002e+07	3.16755e+07	4.82267e+07	3.02997e+07	2.6848e+07	3.82899e+07	3.6734e+07	3	3.39573e+07	6.20581e+06	3.58293e+06	0.182753	TRUE	FALSE
Heterogeneous nuclear ribonucleoprotein M	HNRNPM	11	43	63.7	77.515	730	0	323.31	3.0516e+08	3.40914e+07	3.48402e+07	3.46512e+07	3.33576e+07	3.246e+07	3.05095e+07	3.68139e+07	3.30012e+07	3.54349e+07	3.45276e+07	3.2109e+07	3.50833e+07	3	3.39067e+07	1.58139e+06	913015	0.0466395	TRUE	TRUE
Heterogeneous nuclear ribonucleoprotein A0	HNRNPA0	1	10	44.3	30.84	305	0	263.12	2.89694e+08	3.38212e+07	3.42084e+07	3.86167e+07	3.08803e+07	3.03274e+07	2.81212e+07	3.03927e+07	3.05222e+07	3.28037e+07	3.55488e+07	2.97763e+07	3.12395e+07	3	3.21882e+07	3.0009e+06	1.73257e+06	0.09323	FALSE	FALSE
60S ribosomal protein L7	RPL7	4	9	40.9	24.433	208	0	155.95	2.88834e+08	3.05292e+07	3.0525e+07	3.57731e+07	3.0134e+07	2.92246e+07	3.2463e+07	3.20917e+07	3.45781e+07	3.35147e+07	3.22758e+07	3.06072e+07	3.33949e+07	3	3.20926e+07	1.40281e+06	809915	0.0437114	TRUE	FALSE
40S ribosomal protein S14	RPS14	3	5	37.1	16.273	151	0	112.29	2.85978e+08	3.08611e+07	3.50096e+07	3.33758e+07	3.03815e+07	3.05029e+07	2.64276e+07	3.26616e+07	3.54938e+07	3.12644e+07	3.30821e+07	2.9104e+07	3.31399e+07	3	3.17754e+07	2.31364e+06	1.33578e+06	0.0728125	TRUE	TRUE
60S ribosomal protein L13	RPL13	4	7	27.5	24.261	211	0	51.69	2.85643e+08	3.34159e+07	3.41577e+07	3.28211e+07	2.73408e+07	2.74836e+07	2.71349e+07	3.69428e+07	3.20483e+07	3.42981e+07	3.34649e+07	2.73197e+07	3.44297e+07	3	3.17381e+07	3.85671e+06	2.22667e+06	0.121517	FALSE	FALSE
60S ribosomal protein L27	RPL27	4	6	48.5	15.798	136	0	98.017	2.77049e+08	3.3413e+07	3.1039e+07	2.94419e+07	3.23043e+07	2.68534e+07	2.95786e+07	3.23057e+07	3.36275e+07	2.84855e+07	3.1298e+07	2.95788e+07	3.14729e+07	3	3.07832e+07	1.04673e+06	604328	0.0340031	TRUE	TRUE
40S ribosomal protein S13	RPS13	3	6	35.8	17.222	151	0	72.518	2.69685e+08	2.93869e+07	2.77768e+07	2.76876e+07	3.23033e+07	2.85666e+07	3.22938e+07	3.10205e+07	3.0468e+07	3.01816e+07	2.82838e+07	3.10546e+07	3.05567e+07	3	2.9965e+07	1.47713e+06	852824	0.0492953	TRUE	TRUE
40S ribosomal protein S9	RPS9	6	14	54.1	22.591	194	0	119.26	2.69127e+08	2.79078e+07	2.92251e+07	3.3752e+07	2.78963e+07	2.96324e+07	2.48478e+07	3.40969e+07	3.10897e+07	3.06787e+07	3.02949e+07	2.74588e+07	3.19551e+07	3	2.9903e+07	2.27362e+06	1.31267e+06	0.0760331	TRUE	FALSE
40S ribosomal protein S8	RPS8	2	9	49.5	24.205	208	0	278.8	2.68823e+08	3.39582e+07	3.22518e+07	2.82605e+07	3.12617e+07	2.66905e+07	2.85895e+07	2.93428e+07	2.85463e+07	2.99218e+07	3.14902e+07	2.88472e+07	2.92703e+07	3	2.98692e+07	1.41964e+06	819629	0.0475285	TRUE	FALSE
EH domain-containing protein 2	EHD2	1	28	67	61.161	543	0	323.31	2.68736e+08	2.82328e+07	2.68674e+07	2.8796e+07	3.29605e+07	3.14896e+07	2.97363e+07	3.16826e+07	3.00215e+07	2.8949e+07	2.79654e+07	3.13955e+07	3.02177e+07	3	2.98595e+07	1.74285e+06	1.00624e+06	0.0583683	TRUE	FALSE
Heterogeneous nuclear ribonucleoprotein F;Heterogeneous nuclear ribonucleoprotein F, N-terminally processed	HNRNPF	2	8	25.3	45.671	415	0	264.11	2.68066e+08	2.88407e+07	3.05585e+07	3.06214e+07	3.12226e+07	2.79094e+07	3.06003e+07	2.69392e+07	2.75063e+07	3.38682e+07	3.00069e+07	2.99108e+07	2.94379e+07	3	2.97852e+07	304572	175845	0.0102256	FALSE	FALSE
40S ribosomal protein S24	RPS24	6	4	35.1	15.197	131	0	92.139	2.66849e+08	3.04235e+07	2.65324e+07	2.55954e+07	3.28256e+07	2.57903e+07	2.806e+07	3.33119e+07	3.47002e+07	2.96101e+07	2.75171e+07	2.8892e+07	3.25407e+07	3	2.96499e+07	2.59617e+06	1.4989e+06	0.0875607	FALSE	FALSE
Microfibrillar-associated protein 5	MFAP5	8	3	18.9	17.114	148	0	23.361	2.64364e+08	2.73645e+07	2.55781e+07	3.34823e+07	3.33185e+07	2.21372e+07	2.74646e+07	3.77089e+07	2.61566e+07	3.11534e+07	2.88083e+07	2.76401e+07	3.1673e+07	3	2.93738e+07	2.07505e+06	1.19803e+06	0.070643	FALSE	FALSE
Transgelin	TAGLN	3	12	53.2	22.611	201	0	229.26	2.63563e+08	2.83101e+07	2.87666e+07	3.1489e+07	2.68567e+07	2.83973e+07	2.88934e+07	3.31168e+07	2.81314e+07	2.96019e+07	2.95219e+07	2.80491e+07	3.02834e+07	3	2.92848e+07	1.13584e+06	655778	0.0387861	FALSE	FALSE
Polymerase I and transcript release factor	PTRF	1	12	29.7	43.476	390	0	323.31	2.61301e+08	2.91754e+07	2.83081e+07	3.02932e+07	2.83873e+07	2.7823e+07	2.76959e+07	2.9318e+07	2.94054e+07	3.08946e+07	2.92589e+07	2.79687e+07	2.98727e+07	3	2.90334e+07	971803	561071	0.0334719	FALSE	FALSE
40S ribosomal protein S16	RPS16	6	10	64.3	14.419	129	0	71.472	2.52857e+08	2.82308e+07	2.76658e+07	3.03556e+07	2.60742e+07	2.90545e+07	2.7845e+07	2.60371e+07	2.79019e+07	2.96926e+07	2.87507e+07	2.76579e+07	2.78772e+07	3	2.80953e+07	578130	333784	0.0205775	TRUE	TRUE
40S ribosomal protein S6	RPS6	3	8	36.1	28.68	249	0	244.2	2.49361e+08	2.65266e+07	2.59964e+07	3.28998e+07	2.29964e+07	2.50404e+07	2.75343e+07	2.91028e+07	2.73424e+07	3.19215e+07	2.84742e+07	2.51904e+07	2.94556e+07	3	2.77067e+07	2.23377e+06	1.28967e+06	0.080622	FALSE	FALSE
40S ribosomal protein S4, X isoform	RPS4X	4	14	52.5	29.597	263	0	283.7	2.46678e+08	2.71335e+07	2.86268e+07	2.67403e+07	2.69183e+07	2.76654e+07	2.2966e+07	2.98879e+07	2.78669e+07	2.88726e+07	2.75002e+07	2.58499e+07	2.88758e+07	3	2.74086e+07	1.51501e+06	874693	0.055275	TRUE	TRUE
Heat shock protein beta-6	HSPB6	3	4	38.5	13.634	122	0	33.973	2.46539e+08	1.88424e+07	2.23321e+07	2.79966e+07	2.96597e+07	3.03481e+07	2.61266e+07	3.08846e+07	2.84649e+07	3.18838e+07	2.3057e+07	2.87114e+07	3.04111e+07	3	2.73932e+07	3.85017e+06	2.2229e+06	0.140552	FALSE	FALSE
ADP/ATP translocase 3;ADP/ATP translocase 3, N-terminally processed	SLC25A6	1	3	56.4	32.866	298	0	121.01	2.45025e+08	3.00496e+07	2.9563e+07	2.98815e+07	3.21771e+07	2.39421e+07	2.01208e+07	2.96467e+07	2.47334e+07	2.49109e+07	2.98313e+07	2.54134e+07	2.64303e+07	3	2.7225e+07	2.31372e+06	1.33582e+06	0.0849849	FALSE	TRUE
Histone H2B type 2-E;Histone H2B type 1-B;Histone H2B type 1-O;Histone H2B type 1-J;Histone H2B type 3-B;Putative histone H2B type 2-D;Putative histone H2B type 2-C	HIST2H2BE	7	2	52.4	13.92	126	0	14.766	2.43495e+08	3.44369e+07	2.98214e+07	2.21664e+07	2.85741e+07	2.71352e+07	2.95433e+07	2.4383e+07	2.52568e+07	2.21778e+07	2.88082e+07	2.84175e+07	2.39392e+07	3	2.7055e+07	2.70543e+06	1.56198e+06	0.0999974	TRUE	FALSE
60S ribosomal protein L31	RPL31	6	6	44.8	14.463	125	0	63.941	2.40722e+08	2.82817e+07	2.55991e+07	3.03258e+07	2.6443e+07	2.75475e+07	2.06962e+07	2.87268e+07	2.60469e+07	2.70552e+07	2.80689e+07	2.48955e+07	2.72763e+07	3	2.67469e+07	1.65158e+06	953543	0.0617486	TRUE	FALSE
60S ribosomal protein L23a	RPL23A	6	5	31.6	17.692	158	0	41.555	2.39277e+08	2.76141e+07	2.18946e+07	2.582e+07	2.5994e+07	2.85747e+07	2.5794e+07	2.59661e+07	2.73853e+07	3.02345e+07	2.51096e+07	2.67876e+07	2.7862e+07	3	2.65864e+07	1.38719e+06	800894	0.0521767	TRUE	FALSE
60S ribosomal protein L28	RPL28	4	7	46	15.747	137	0	63.606	2.36374e+08	3.10578e+07	3.07519e+07	3.19103e+07	2.46786e+07	2.20994e+07	2.18172e+07	2.57557e+07	2.34255e+07	2.48773e+07	3.124e+07	2.28651e+07	2.46861e+07	3	2.62637e+07	4.4047e+06	2.54306e+06	0.16771	TRUE	FALSE
Endoplasmin	HSP90B1	6	33	46.3	92.468	803	0	323.31	2.31749e+08	2.56211e+07	2.54335e+07	2.58881e+07	2.58913e+07	2.26557e+07	2.342e+07	2.80529e+07	2.68586e+07	2.79272e+07	2.56476e+07	2.3989e+07	2.76129e+07	3	2.57498e+07	1.8141e+06	1.04737e+06	0.0704511	TRUE	TRUE
ATP synthase subunit beta, mitochondrial;ATP synthase subunit beta	ATP5B	5	19	53.9	56.559	529	0	323.31	2.27953e+08	2.54156e+07	2.47462e+07	2.59092e+07	2.69975e+07	2.4485e+07	2.35719e+07	2.40011e+07	2.79505e+07	2.48763e+07	2.5357e+07	2.50181e+07	2.56093e+07	3	2.53281e+07	296639	171265	0.0117118	TRUE	TRUE
Heat shock protein beta-1	HSPB1	2	4	13.7	22.782	205	0	31.869	2.27753e+08	2.24848e+07	2.25082e+07	2.34246e+07	2.87306e+07	2.64465e+07	2.55531e+07	2.7723e+07	2.42688e+07	2.66131e+07	2.28059e+07	2.69101e+07	2.62017e+07	3	2.53059e+07	2.19385e+06	1.26662e+06	0.0866933	TRUE	TRUE
60S ribosomal protein L23	RPL23	5	5	44.3	14.865	140	0	184.86	2.23365e+08	2.4749e+07	2.46668e+07	2.34783e+07	2.46248e+07	2.08859e+07	2.12725e+07	2.88155e+07	2.80771e+07	2.67955e+07	2.4298e+07	2.22611e+07	2.7896e+07	3	2.48184e+07	2.8533e+06	1.64736e+06	0.114967	TRUE	TRUE
Exportin-2	CSE1L	1	29	38.2	110.42	971	0	323.31	2.1984e+08	2.78295e+07	3.03508e+07	3.10907e+07	2.73897e+07	4.43996e+06	2.87883e+07	5.053e+06	3.15419e+07	3.33558e+07	2.9757e+07	2.0206e+07	2.33169e+07	3	2.44266e+07	4.87126e+06	2.81242e+06	0.199424	TRUE	FALSE
60S ribosomal protein L37a	RPL37A	8	4	69.1	7.624	68	0	118.36	2.19823e+08	2.80341e+07	3.14257e+07	3.43326e+07	1.82686e+07	1.57673e+07	1.74142e+07	2.61009e+07	2.37262e+07	2.4753e+07	3.12641e+07	1.715e+07	2.486e+07	3	2.44247e+07	7.06712e+06	4.0802e+06	0.289343	TRUE	FALSE
60S ribosomal protein L32	RPL32	4	6	46.6	15.616	133	0	61.133	2.19103e+08	2.37104e+07	2.25341e+07	2.78114e+07	2.78298e+07	2.29231e+07	2.24174e+07	2.19368e+07	2.32152e+07	2.67252e+07	2.46853e+07	2.43901e+07	2.39591e+07	3	2.43448e+07	365217	210858	0.0150018	FALSE	FALSE
60S ribosomal protein L30	RPL30	5	5	51.8	12.656	114	0	111.9	2.15872e+08	2.76034e+07	2.32616e+07	2.53814e+07	2.19274e+07	2.19977e+07	2.46423e+07	2.40697e+07	2.56445e+07	2.13445e+07	2.54154e+07	2.28558e+07	2.36862e+07	3	2.39858e+07	1.30585e+06	753936	0.0544428	TRUE	TRUE
60S ribosomal protein L14	RPL14	2	3	27.4	14.558	124	0	46.572	2.1061e+08	2.38611e+07	2.45778e+07	2.41779e+07	2.66219e+07	2.656e+07	2.52836e+07	2.12688e+07	1.84754e+07	1.97839e+07	2.42056e+07	2.61552e+07	1.98427e+07	3	2.34012e+07	3.23222e+06	1.86612e+06	0.138122	TRUE	FALSE
Filamin-A	FLNA	7	77	45.1	280.74	2647	0	323.31	2.09314e+08	2.22244e+07	2.22105e+07	2.43037e+07	2.37348e+07	2.12064e+07	2.13394e+07	2.56824e+07	2.40857e+07	2.45269e+07	2.29129e+07	2.20935e+07	2.4765e+07	3	2.32571e+07	1.36859e+06	790155	0.058846	TRUE	TRUE
Eosinophil peroxidase;Eosinophil peroxidase light chain;Eosinophil peroxidase heavy chain	EPX	1	9	12.9	81.04	715	0	137.71	2.06167e+08	2.35136e+07	2.34281e+07	2.22e+07	2.30179e+07	2.14936e+07	2.12533e+07	2.46265e+07	2.2632e+07	2.40022e+07	2.30472e+07	2.19216e+07	2.37536e+07	3	2.29075e+07	923951	533444	0.0403341	TRUE	FALSE
Alpha-actinin-1	ACTN1	12	5	51.1	103.06	892	0	323.31	2.05329e+08	2.21902e+07	2.34559e+07	2.31702e+07	2.2435e+07	2.36361e+07	2.17895e+07	2.29985e+07	2.28942e+07	2.27594e+07	2.29388e+07	2.26202e+07	2.2884e+07	3	2.28143e+07	170343	98347.9	0.00746651	TRUE	FALSE
60S ribosomal protein L4	RPL4	4	14	37.7	47.697	427	0	168.26	2.04137e+08	2.13865e+07	2.30873e+07	2.07527e+07	2.38346e+07	2.3086e+07	2.19778e+07	2.36689e+07	2.48736e+07	2.14698e+07	2.17422e+07	2.29661e+07	2.33374e+07	3	2.26819e+07	834720	481926	0.0368011	TRUE	FALSE
ATP synthase subunit alpha, mitochondrial	ATP5A1	6	25	50.3	59.75	553	0	323.31	1.92871e+08	2.03274e+07	2.05832e+07	2.1438e+07	2.10188e+07	2.29069e+07	2.13269e+07	2.17571e+07	2.20464e+07	2.14667e+07	2.07829e+07	2.17509e+07	2.17567e+07	3	2.14302e+07	560585	323654	0.0261587	TRUE	TRUE
Small nuclear ribonucleoprotein G;Putative small nuclear ribonucleoprotein G-like protein 15	SNRPG	5	2	29.7	7.1013	64	0	23.225	1.90443e+08	2.00915e+07	2.29208e+07	2.23247e+07	2.04789e+07	1.8945e+07	1.44811e+07	2.76651e+07	2.04197e+07	2.3116e+07	2.1779e+07	1.79684e+07	2.37336e+07	3	2.11603e+07	2.93199e+06	1.69279e+06	0.138561	FALSE	FALSE
Collagen alpha-1(V) chain	COL5A1	3	7	5.7	183.56	1838	0	323.31	1.89951e+08	1.93044e+07	2.05249e+07	2.27316e+07	2.06247e+07	2.02495e+07	1.97414e+07	2.22394e+07	2.2008e+07	2.25272e+07	2.08536e+07	2.02052e+07	2.22582e+07	3	2.11057e+07	1.04946e+06	605906	0.0497241	TRUE	TRUE
Spliceosome RNA helicase DDX39B	DDX39B	22	8	51.9	48.991	428	0	323.31	1.89509e+08	2.062e+07	2.17453e+07	2.03333e+07	2.11401e+07	2.1995e+07	2.15276e+07	2.10086e+07	2.06085e+07	2.05306e+07	2.08996e+07	2.15542e+07	2.07159e+07	3	2.10566e+07	440663	254417	0.0209276	FALSE	FALSE
60S ribosomal protein L15;Ribosomal protein L15	RPL15	7	11	44.6	24.146	204	0	88.022	1.89278e+08	1.98066e+07	2.37057e+07	2.4582e+07	1.75938e+07	1.97156e+07	1.88574e+07	2.45426e+07	1.90124e+07	2.14616e+07	2.26981e+07	1.87222e+07	2.16722e+07	3	2.10308e+07	2.06406e+06	1.19169e+06	0.0981445	TRUE	FALSE
Prostaglandin E synthase 3	PTGES3	3	6	38.8	18.697	160	0	160.73	1.83652e+08	2.08814e+07	2.11844e+07	2.0055e+07	1.98951e+07	1.6176e+07	2.05213e+07	2.18505e+07	2.33961e+07	1.96922e+07	2.07069e+07	1.88641e+07	2.16463e+07	3	2.04058e+07	1.41532e+06	817134	0.0693587	TRUE	FALSE
Nitric oxide synthase-interacting protein	NOSIP	6	2	12.2	33.431	304	0	13.619	1.8331e+08	2.36996e+07	2.2692e+07	1.97095e+07	2.28458e+07	2.04187e+07	2.34735e+07	2.42163e+07	540540	2.57136e+07	2.20337e+07	2.2246e+07	1.68235e+07	3	2.03677e+07	3.07124e+06	1.77318e+06	0.15079	FALSE	FALSE
Sorting nexin-3	SNX3	1	8	53.7	18.762	162	0	85.243	1.82304e+08	2.02119e+07	2.08302e+07	1.98736e+07	2.28262e+07	1.86129e+07	1.98733e+07	1.91926e+07	1.77791e+07	2.31038e+07	2.03052e+07	2.04375e+07	2.00252e+07	3	2.02559e+07	210522	121545	0.0103931	TRUE	FALSE
Calponin-1;Calponin	CNN1	8	10	48.1	33.17	297	0	114.66	1.81841e+08	2.03088e+07	2.08522e+07	2.19495e+07	1.81356e+07	1.85129e+07	1.9318e+07	2.22146e+07	2.08233e+07	1.97258e+07	2.10368e+07	1.86555e+07	2.09212e+07	3	2.02045e+07	1.34273e+06	775225	0.0664569	FALSE	FALSE
Ribosomal protein L19;60S ribosomal protein L19	RPL19	3	5	25.9	23.134	193	0	73.1	1.81712e+08	2.06993e+07	2.13117e+07	2.15176e+07	2.01806e+07	2.08013e+07	1.86003e+07	2.28318e+07	2.05407e+07	1.52283e+07	2.11762e+07	1.98607e+07	1.95336e+07	3	2.01902e+07	869456	501980	0.0430633	FALSE	FALSE
Alpha-crystallin B chain	CRYAB	8	5	36.4	15.348	129	0	36.426	1.81642e+08	2.30261e+07	2.23627e+07	2.0247e+07	1.95527e+07	1.41451e+07	1.49895e+07	2.71059e+07	1.89898e+07	2.12233e+07	2.18786e+07	1.62291e+07	2.24396e+07	3	2.01825e+07	3.43516e+06	1.98329e+06	0.170205	TRUE	FALSE
Guanine nucleotide-binding protein G(I)/G(S)/G(T) subunit beta-1	GNB1	11	8	50.9	37.377	340	0	276.58	1.78653e+08	2.13278e+07	2.04645e+07	2.16702e+07	1.97532e+07	1.67215e+07	1.84301e+07	2.14343e+07	2.00094e+07	1.88416e+07	2.11542e+07	1.83016e+07	2.00951e+07	3	1.98503e+07	1.44194e+06	832506	0.0726408	TRUE	FALSE
60S ribosomal protein L22	RPL22	7	3	39.1	14.787	128	0	43.854	1.76841e+08	1.95589e+07	1.98108e+07	1.91673e+07	1.95674e+07	1.99497e+07	1.70214e+07	1.81817e+07	2.36222e+07	1.99611e+07	1.95123e+07	1.88462e+07	2.05883e+07	3	1.96489e+07	879085	507540	0.0447395	TRUE	TRUE
Voltage-dependent anion-selective channel protein 2	VDAC2	5	12	59.2	30.348	282	0	260.29	1.69803e+08	1.69571e+07	2.01659e+07	1.77508e+07	1.90676e+07	1.80205e+07	1.56614e+07	2.23801e+07	1.92679e+07	2.05316e+07	1.82912e+07	1.75832e+07	2.07265e+07	3	1.8867e+07	1.64886e+06	951969	0.0873939	TRUE	FALSE
Polypyrimidine tract-binding protein 1	PTBP1	10	9	32.8	62.463	588	0	323.31	1.69713e+08	1.83853e+07	1.95695e+07	1.89917e+07	1.78656e+07	1.69349e+07	1.79179e+07	2.21224e+07	2.21278e+07	1.57978e+07	1.89822e+07	1.75728e+07	2.0016e+07	3	1.8857e+07	1.22639e+06	708059	0.0650366	TRUE	FALSE
60S ribosomal protein L8	RPL8	5	8	33.9	28.024	257	0	137.3	1.69625e+08	2.16714e+07	2.00922e+07	2.31338e+07	1.39496e+07	1.83194e+07	1.68341e+07	1.68067e+07	1.74682e+07	2.13496e+07	2.16324e+07	1.63677e+07	1.85415e+07	3	1.88472e+07	2.64565e+06	1.52747e+06	0.140374	FALSE	FALSE
Collagen alpha-1(III) chain	COL3A1	2	4	7.5	138.56	1466	0	109.49	1.68162e+08	1.16154e+07	1.09488e+07	1.34714e+07	6.75534e+07	1.37607e+07	1.07127e+07	1.71909e+07	1.06146e+07	1.22945e+07	1.20118e+07	3.06756e+07	1.33667e+07	3	1.86847e+07	1.04065e+07	6.00819e+06	0.556952	FALSE	TRUE
40S ribosomal protein S15a	RPS15A	3	2	41.5	14.839	130	0	45.784	1.67649e+08	1.96373e+07	1.71123e+07	1.78535e+07	2.14335e+07	1.97714e+07	1.89434e+07	1.78991e+07	1.86405e+07	1.6358e+07	1.8201e+07	2.00494e+07	1.76325e+07	3	1.86277e+07	1.26367e+06	729579	0.0678382	TRUE	TRUE
Non-POU domain-containing octamer-binding protein	NONO	5	14	33.3	54.231	471	0	168.82	1.6745e+08	2.13522e+07	1.91799e+07	2.05282e+07	1.80045e+07	1.69889e+07	1.78032e+07	1.6945e+07	1.95561e+07	1.70915e+07	2.03535e+07	1.75989e+07	1.78642e+07	3	1.86055e+07	1.51957e+06	877323	0.0816731	FALSE	FALSE
Peroxiredoxin-1	PRDX1	3	5	36.7	22.11	199	0	58.024	1.67416e+08	1.76717e+07	1.87128e+07	1.94494e+07	1.92867e+07	1.78243e+07	1.77296e+07	1.87161e+07	1.90768e+07	1.89485e+07	1.86113e+07	1.82802e+07	1.89138e+07	3	1.86018e+07	316922	182975	0.0170372	TRUE	TRUE
Prelamin-A/C;Lamin-A/C	LMNA	5	28	38.6	74.139	664	0	323.31	1.67388e+08	1.86065e+07	1.81155e+07	2.00397e+07	1.91615e+07	1.61562e+07	1.61957e+07	2.0654e+07	1.94939e+07	1.89648e+07	1.89206e+07	1.71711e+07	1.97042e+07	3	1.85986e+07	1.29688e+06	748753	0.0697298	FALSE	TRUE
Guanine nucleotide-binding protein subunit beta-2-like 1;Guanine nucleotide-binding protein subunit beta-2-like 1, N-terminally processed	GNB2L1	22	17	70.7	35.076	317	0	293.15	1.66408e+08	1.92858e+07	2.01295e+07	1.89456e+07	1.96408e+07	1.41982e+07	2.02565e+07	1.8936e+07	1.74795e+07	1.75356e+07	1.94537e+07	1.80318e+07	1.79837e+07	3	1.84897e+07	835118	482156	0.0451666	FALSE	FALSE
Protein disulfide-isomerase A3	PDIA3	1	13	36	56.782	505	0	288.41	1.64607e+08	1.65577e+07	1.76273e+07	1.78918e+07	1.92065e+07	1.87317e+07	1.82629e+07	1.87599e+07	1.86473e+07	1.89221e+07	1.7359e+07	1.87337e+07	1.87764e+07	3	1.82897e+07	806316	465527	0.0440858	TRUE	FALSE
Periostin	POSTN	2	5	32.4	90.142	808	0	197.42	1.63108e+08	1.47341e+07	1.8126e+07	1.73122e+07	1.84261e+07	1.53982e+07	1.62501e+07	2.04553e+07	2.141e+07	2.09961e+07	1.67241e+07	1.66915e+07	2.09538e+07	3	1.81231e+07	2.4515e+06	1.41537e+06	0.135269	FALSE	TRUE
60S ribosomal protein L17	RPL17	12	8	50.9	19.586	169	0	183.42	1.60986e+08	1.90029e+07	2.02951e+07	1.89101e+07	1.96682e+07	1.86777e+07	1.74802e+07	1.83425e+07	1.46942e+07	1.39152e+07	1.94027e+07	1.86087e+07	1.56506e+07	3	1.78873e+07	1.9773e+06	1.1416e+06	0.110542	FALSE	FALSE
Nucleophosmin	NPM1	3	9	39.1	32.575	294	0	268.37	1.60644e+08	1.66194e+07	1.63312e+07	1.69388e+07	1.8561e+07	1.61184e+07	1.55362e+07	1.99978e+07	1.98591e+07	2.06823e+07	1.66298e+07	1.67385e+07	2.01797e+07	3	1.78494e+07	2.01888e+06	1.1656e+06	0.113107	FALSE	FALSE
Ras-related protein Rap-1A	RAP1A	2	4	59.8	20.987	184	0	246.09	1.58851e+08	1.86476e+07	1.89923e+07	1.70684e+07	1.90911e+07	1.70366e+07	1.68178e+07	1.88024e+07	1.70161e+07	1.53791e+07	1.82361e+07	1.76485e+07	1.70659e+07	3	1.76502e+07	585130	337825	0.0331515	TRUE	FALSE
GTP-binding nuclear protein Ran	RAN	7	8	39.5	26.224	233	0	112.56	1.56986e+08	1.49847e+07	1.84716e+07	2.10781e+07	2.09259e+07	1.6537e+07	1.8519e+07	1.24487e+07	1.71992e+07	1.68215e+07	1.81781e+07	1.86606e+07	1.54898e+07	3	1.74428e+07	1.70851e+06	986410	0.0979491	TRUE	TRUE
Fibrinogen gamma chain	FGG	5	3	6.3	50.322	445	0	286.24	1.54846e+08	1.50434e+07	1.59196e+07	1.77201e+07	1.99762e+07	1.54162e+07	1.55305e+07	1.80836e+07	1.95923e+07	1.75641e+07	1.62277e+07	1.69743e+07	1.84133e+07	3	1.72051e+07	1.11095e+06	641410	0.0645712	TRUE	FALSE
60S ribosomal protein L7a	RPL7A	3	8	29.7	29.995	266	0	98.04	1.53338e+08	1.62249e+07	1.57157e+07	1.84897e+07	1.65786e+07	1.48338e+07	1.47831e+07	1.97861e+07	1.93165e+07	1.761e+07	1.68101e+07	1.53985e+07	1.89042e+07	3	1.70376e+07	1.76389e+06	1.01838e+06	0.10353	TRUE	FALSE
40S ribosomal protein S2	RPS2	9	12	45.7	31.324	293	0	163.21	1.52193e+08	1.78097e+07	1.67716e+07	1.52219e+07	1.86901e+07	1.52974e+07	1.61125e+07	1.80186e+07	1.70206e+07	1.72504e+07	1.66011e+07	1.67e+07	1.74299e+07	3	1.69103e+07	452650	261338	0.0267677	TRUE	FALSE
14-3-3 protein theta	YWHAQ	2	8	50.2	27.764	245	0	245.47	1.49085e+08	1.59939e+07	1.6113e+07	1.65281e+07	1.44601e+07	1.4353e+07	1.81606e+07	1.97282e+07	1.65458e+07	1.72025e+07	1.62117e+07	1.56579e+07	1.78255e+07	3	1.6565e+07	1.12617e+06	650192	0.0679845	TRUE	FALSE
40S ribosomal protein S20	RPS20	4	3	25.2	13.373	119	0	27.44	1.47189e+08	1.42838e+07	1.41985e+07	1.63266e+07	1.7316e+07	2.09957e+07	1.16713e+07	1.68753e+07	1.62112e+07	1.93102e+07	1.49363e+07	1.6661e+07	1.74656e+07	3	1.63543e+07	1.29223e+06	746067	0.0790145	TRUE	TRUE
Heterogeneous nuclear ribonucleoproteins C1/C2	HNRNPC	23	9	31.8	32.238	292	0	152.49	1.46545e+08	1.62327e+07	1.64538e+07	1.54695e+07	1.6827e+07	1.66171e+07	1.62874e+07	1.80564e+07	1.56291e+07	1.49716e+07	1.6052e+07	1.65772e+07	1.6219e+07	3	1.62827e+07	268310	154909	0.0164782	TRUE	FALSE
Ras-related C3 botulinum toxin substrate 1;Ras-related C3 botulinum toxin substrate 3	RAC1	10	4	43.8	21.45	192	0	91.327	1.45768e+08	1.25512e+07	1.57253e+07	1.80195e+07	1.73121e+07	1.55296e+07	1.60848e+07	1.67618e+07	1.90926e+07	1.46915e+07	1.5432e+07	1.63088e+07	1.68486e+07	3	1.61965e+07	714967	412787	0.0441434	TRUE	TRUE
14-3-3 protein gamma;14-3-3 protein gamma, N-terminally processed	YWHAG	1	7	48.2	28.302	247	0	277.22	1.45638e+08	1.79624e+07	1.54831e+07	1.65195e+07	1.52181e+07	1.37193e+07	1.32778e+07	2.03584e+07	1.61151e+07	1.69845e+07	1.6655e+07	1.40718e+07	1.78193e+07	3	1.6182e+07	1.91804e+06	1.10738e+06	0.118529	TRUE	FALSE
Poly(rC)-binding protein 2	PCBP2	8	4	69.4	31.6	301	0	223.74	1.43535e+08	1.43131e+07	1.55099e+07	1.4625e+07	1.61453e+07	1.52839e+07	1.5067e+07	1.63657e+07	1.88304e+07	1.7395e+07	1.4816e+07	1.54987e+07	1.75304e+07	3	1.59484e+07	1.41194e+06	815181	0.0885317	TRUE	FALSE
60S ribosomal protein L13a	RPL13A	6	7	30	24.104	210	0	50.322	1.42535e+08	1.93328e+07	1.94212e+07	2.12998e+07	8.61086e+06	1.53334e+07	1.04862e+07	1.29074e+07	1.61106e+07	1.90331e+07	2.00179e+07	1.14768e+07	1.6017e+07	3	1.58373e+07	4.27339e+06	2.46725e+06	0.269832	FALSE	FALSE
Heat shock cognate 71 kDa protein	HSPA8	14	18	46.7	70.897	646	0	323.31	1.39479e+08	1.45226e+07	1.51797e+07	1.60223e+07	1.40601e+07	1.60076e+07	1.52734e+07	1.61517e+07	1.69076e+07	1.53536e+07	1.52415e+07	1.51137e+07	1.61376e+07	3	1.54976e+07	557915	322112	0.036	TRUE	TRUE
Probable ATP-dependent RNA helicase DDX17	DDX17	4	19	39.5	80.253	729	0	323.31	1.39447e+08	1.60144e+07	1.5688e+07	1.5792e+07	1.64612e+07	1.40236e+07	1.49915e+07	1.54695e+07	1.54199e+07	1.55869e+07	1.58315e+07	1.51587e+07	1.54921e+07	3	1.54941e+07	336371	194204	0.0217096	FALSE	FALSE
Calreticulin	CALR	3	12	36.2	48.141	417	0	219.36	1.38056e+08	1.34341e+07	1.64557e+07	1.57766e+07	1.42225e+07	1.04587e+07	1.25028e+07	1.87433e+07	1.80888e+07	1.8373e+07	1.52221e+07	1.23947e+07	1.84017e+07	3	1.53395e+07	3.00525e+06	1.73508e+06	0.195916	TRUE	TRUE
40S ribosomal protein S3	RPS3	14	16	67.5	26.688	243	0	182.95	1.36019e+08	1.61064e+07	1.56028e+07	1.62152e+07	1.54714e+07	1.32998e+07	1.46101e+07	1.39206e+07	1.45337e+07	1.62592e+07	1.59748e+07	1.44604e+07	1.49045e+07	3	1.51133e+07	778469	449449	0.051509	TRUE	TRUE
40S ribosomal protein S27;40S ribosomal protein S27-like	RPS27	5	4	39.3	9.461	84	0	43.732	1.34581e+08	1.50404e+07	1.23789e+07	1.55597e+07	1.69874e+07	1.37454e+07	1.62454e+07	1.45804e+07	1.58009e+07	1.42422e+07	1.43264e+07	1.56594e+07	1.48745e+07	3	1.49534e+07	670009	386830	0.0448064	FALSE	FALSE
40S ribosomal protein S3a	RPS3A	12	13	54.7	25.608	223	0	185.59	1.34412e+08	1.36847e+07	1.70989e+07	1.85128e+07	1.3174e+07	1.32836e+07	1.44763e+07	1.56646e+07	1.39696e+07	1.45478e+07	1.64321e+07	1.36447e+07	1.47273e+07	3	1.49347e+07	1.40527e+06	811331	0.094094	TRUE	TRUE
60S ribosomal protein L35a	RPL35A	4	5	38.2	12.538	110	0	39.708	1.34131e+08	1.43533e+07	1.59598e+07	1.73055e+07	1.35124e+07	1.51308e+07	1.05282e+07	1.49457e+07	1.56833e+07	1.67115e+07	1.58729e+07	1.30572e+07	1.57802e+07	3	1.49034e+07	1.59956e+06	923505	0.107328	TRUE	TRUE
Integrin-linked protein kinase	ILK	5	19	44.7	54.611	483	0	266.61	1.33883e+08	1.54457e+07	1.50591e+07	1.45521e+07	1.50675e+07	1.47932e+07	1.38675e+07	1.5674e+07	1.47903e+07	1.46334e+07	1.50189e+07	1.45761e+07	1.50326e+07	3	1.48759e+07	259704	149940	0.0174581	FALSE	TRUE
ADP-ribosylation factor 4	ARF4	3	2	41.1	20.511	180	0	63.234	1.32323e+08	1.61838e+07	1.39238e+07	1.37114e+07	1.6159e+07	1.30063e+07	1.26232e+07	1.50628e+07	1.60948e+07	1.55584e+07	1.46063e+07	1.39295e+07	1.5572e+07	3	1.47026e+07	825460	476579	0.0561438	TRUE	TRUE
Calumenin	CALU	2	11	44.1	37.106	315	0	323.31	1.32108e+08	1.41683e+07	1.52812e+07	1.5505e+07	1.32024e+07	1.15543e+07	1.33438e+07	1.69379e+07	1.55352e+07	1.65801e+07	1.49848e+07	1.27002e+07	1.63511e+07	3	1.46787e+07	1.84462e+06	1.06499e+06	0.125666	FALSE	FALSE
Small nuclear ribonucleoprotein Sm D3	SNRPD3	2	4	47.6	13.916	126	0	89.38	1.30965e+08	1.25335e+07	1.46657e+07	1.39522e+07	1.38724e+07	1.5373e+07	1.47105e+07	1.53158e+07	1.46965e+07	1.58456e+07	1.37171e+07	1.46519e+07	1.5286e+07	3	1.45517e+07	789195	455642	0.0542339	TRUE	FALSE
ATP-dependent RNA helicase DDX3X;ATP-dependent RNA helicase DDX3Y	DDX3X	27	27	48.9	73.126	660	0	323.31	1.30958e+08	1.42241e+07	1.43268e+07	1.54983e+07	1.52044e+07	1.40668e+07	1.34097e+07	1.43534e+07	1.55488e+07	1.43258e+07	1.46831e+07	1.4227e+07	1.47426e+07	3	1.45509e+07	282097	162868	0.0193869	TRUE	FALSE
Signal transducer and activator of transcription 1-alpha/beta;Signal transducer and activator of transcription	STAT1	9	23	33.9	87.334	750	0	323.31	1.29186e+08	1.46626e+07	1.39114e+07	1.36115e+07	1.54832e+07	1.3632e+07	1.31469e+07	1.50096e+07	1.54312e+07	1.42972e+07	1.40618e+07	1.40873e+07	1.49127e+07	3	1.4354e+07	484034	279457	0.0337213	FALSE	FALSE
Small nuclear ribonucleoprotein E	SNRPE	2	3	52.2	10.803	92	0	25.841	1.27654e+08	1.44365e+07	1.26746e+07	1.32277e+07	1.5269e+07	1.38192e+07	1.31259e+07	1.5071e+07	1.49813e+07	1.5049e+07	1.34463e+07	1.40714e+07	1.50338e+07	3	1.41838e+07	799720	461719	0.0563826	TRUE	FALSE
Heat shock protein HSP 90-alpha	HSP90AA1	4	20	46.6	84.659	732	0	323.31	1.25381e+08	1.37121e+07	1.48016e+07	1.3292e+07	1.55311e+07	1.38327e+07	1.29691e+07	1.5084e+07	1.34564e+07	1.2702e+07	1.39352e+07	1.4111e+07	1.37475e+07	3	1.39312e+07	181789	104956	0.013049	TRUE	TRUE
Surfeit locus protein 4	SURF4	3	5	31.2	21.127	186	0	74.583	1.24806e+08	1.40616e+07	1.41449e+07	1.2981e+07	1.598e+07	1.5653e+07	1.35158e+07	1.33378e+07	1.25702e+07	1.25614e+07	1.37292e+07	1.50496e+07	1.28231e+07	3	1.38673e+07	1.11965e+06	646431	0.0807405	FALSE	FALSE
Phosphoglycerate mutase 1	PGAM1	3	7	37.8	28.804	254	0	164.45	1.21651e+08	1.15429e+07	1.31379e+07	1.27392e+07	1.42538e+07	1.25013e+07	1.35521e+07	1.46253e+07	1.40261e+07	1.52721e+07	1.24733e+07	1.34357e+07	1.46412e+07	3	1.35168e+07	1.08619e+06	627112	0.0803588	TRUE	FALSE
60S ribosomal protein L11	RPL11	2	3	18	19.024	167	0	86.019	1.1976e+08	1.29799e+07	1.31647e+07	1.28591e+07	1.37648e+07	1.32152e+07	1.25209e+07	1.42505e+07	1.16297e+07	1.5375e+07	1.30013e+07	1.3167e+07	1.37517e+07	3	1.33066e+07	394252	227621	0.0296282	TRUE	TRUE
Rho-related GTP-binding protein RhoC	RHOC	11	2	50.5	21.523	188	0	123.12	1.18844e+08	1.09889e+07	1.33868e+07	1.38457e+07	1.38939e+07	1.59608e+07	1.27302e+07	1.43427e+07	1.07728e+07	1.2922e+07	1.27405e+07	1.4195e+07	1.26792e+07	3	1.32049e+07	857998	495365	0.0649759	TRUE	FALSE
Myosin regulatory light polypeptide 9	MYL9	1	3	55.8	19.827	172	0	317.97	1.18499e+08	1.27195e+07	1.33935e+07	1.25357e+07	1.46499e+07	1.39921e+07	1.51902e+07	1.25622e+07	1.25396e+07	1.09162e+07	1.28829e+07	1.46107e+07	1.2006e+07	3	1.31666e+07	1.32532e+06	765176	0.100658	FALSE	FALSE
GTP-binding protein SAR1a	SAR1A	2	3	35.4	22.367	198	0	43.232	1.16342e+08	1.55632e+07	1.00748e+07	1.7103e+07	1.02869e+07	1.2513e+07	1.38647e+07	1.54789e+07	1.18704e+07	9.58663e+06	1.4247e+07	1.22215e+07	1.2312e+07	3	1.29268e+07	1.14417e+06	660589	0.0885115	TRUE	FALSE
Erythrocyte band 7 integral membrane protein	STOM	2	7	31.2	31.73	288	0	158.89	1.14103e+08	1.24924e+07	1.06874e+07	1.17708e+07	1.19163e+07	1.44728e+07	1.21224e+07	1.43167e+07	1.282e+07	1.35037e+07	1.16502e+07	1.28371e+07	1.35468e+07	3	1.26781e+07	958239	553240	0.0755825	TRUE	FALSE
Legumain	LGMN	4	2	5.8	49.411	433	0	41.573	1.14087e+08	1.30318e+07	1.42828e+07	1.5886e+07	1.04522e+07	9.9825e+06	8.99583e+06	1.37882e+07	1.24368e+07	1.52314e+07	1.44002e+07	9.81017e+06	1.38188e+07	3	1.26764e+07	2.49918e+06	1.4429e+06	0.197153	TRUE	FALSE
Ras-related protein Rab-1B	RAB1B	3	2	51.7	22.171	201	0	301.69	1.13447e+08	1.307e+07	1.31667e+07	1.24868e+07	1.20777e+07	1.0772e+07	1.2152e+07	1.11409e+07	1.50706e+07	1.35108e+07	1.29078e+07	1.16672e+07	1.32408e+07	3	1.26053e+07	829254	478770	0.0657863	TRUE	FALSE
Lysine-specific demethylase 3B	KDM3B	2	5	4.3	191.58	1761	0	43.378	1.11983e+08	1.50189e+07	1.63915e+07	1.44647e+07	101265	7.20155e+06	6.57546e+06	2.02922e+07	1.45133e+07	1.74236e+07	1.52917e+07	4.62609e+06	1.74097e+07	3	1.24425e+07	6.85154e+06	3.95574e+06	0.550656	FALSE	FALSE
Small nuclear ribonucleoprotein Sm D2	SNRPD2	3	7	53.4	13.527	118	0	67.862	1.11459e+08	1.27489e+07	1.54592e+07	1.33812e+07	1.07779e+07	8.17072e+06	1.03151e+07	1.39738e+07	1.32021e+07	1.34303e+07	1.38631e+07	9.75457e+06	1.35354e+07	3	1.23844e+07	2.28336e+06	1.3183e+06	0.184374	TRUE	FALSE
COMM domain-containing protein 2	COMMD2	3	2	11.6	13.825	121	0	10.697	1.09696e+08	1.6083e+07	1.57387e+07	1.22833e+07	9.84092e+06	7.39068e+06	7.18454e+06	1.29192e+07	1.62146e+07	1.20408e+07	1.47017e+07	8.13872e+06	1.37249e+07	3	1.21884e+07	3.54099e+06	2.04439e+06	0.290521	FALSE	FALSE
Tubulin beta-6 chain	TUBB6	12	7	52	49.857	446	0	220.65	1.09336e+08	1.05562e+07	1.08856e+07	1.07257e+07	1.24395e+07	1.1295e+07	2.09791e+07	1.12235e+07	1.10155e+07	1.02154e+07	1.07225e+07	1.49045e+07	1.08181e+07	3	1.21484e+07	2.38737e+06	1.37835e+06	0.196518	TRUE	FALSE
EH domain-containing protein 4	EHD4	1	17	49.2	61.174	541	0	323.31	1.09199e+08	1.17964e+07	1.2152e+07	1.15338e+07	1.16874e+07	9.9978e+06	1.23995e+07	1.3482e+07	1.23418e+07	1.38083e+07	1.18274e+07	1.13616e+07	1.32107e+07	3	1.21332e+07	961739	555260	0.0792649	TRUE	FALSE
Transmembrane protein 135	TMEM135	2	2	3.6	37.797	329	0	11.755	1.09162e+08	1.06884e+07	1.38405e+07	1.30146e+07	1.28669e+07	8.8132e+06	1.15958e+07	1.24829e+07	1.41607e+07	1.16986e+07	1.25145e+07	1.1092e+07	1.27807e+07	3	1.21291e+07	907957	524209	0.074858	FALSE	FALSE
ADP-ribosylation factor 6	ARF6	1	5	48.6	20.082	175	0	43.136	1.06612e+08	1.24171e+07	1.18036e+07	1.09196e+07	1.19124e+07	1.13931e+07	1.14992e+07	1.20987e+07	1.20931e+07	1.24748e+07	1.17134e+07	1.16016e+07	1.22222e+07	3	1.18457e+07	330797	190986	0.0279254	TRUE	FALSE
60S ribosomal protein L18a	RPL18A	5	7	48.2	16.714	141	0	54.061	1.04409e+08	1.08665e+07	1.39918e+07	1.36864e+07	1.1664e+07	8.03353e+06	8.11953e+06	1.36783e+07	1.13165e+07	1.30524e+07	1.28482e+07	9.27234e+06	1.26824e+07	3	1.1601e+07	2.01837e+06	1.16531e+06	0.173983	FALSE	FALSE
Transcription intermediary factor 1-beta	TRIM28	4	18	23	88.549	835	0	323.31	1.03479e+08	1.112e+07	1.1927e+07	1.17228e+07	1.27545e+07	1.01184e+07	1.036e+07	1.29086e+07	1.24255e+07	1.01421e+07	1.159e+07	1.10776e+07	1.18254e+07	3	1.14977e+07	382325	220735	0.0332524	FALSE	FALSE
Casein kinase II subunit alpha;Casein kinase II subunit alpha 3	CSNK2A1	23	7	23.8	45.143	391	0	93.143	1.02852e+08	1.163e+07	1.13642e+07	1.23706e+07	9.4322e+06	9.44597e+06	8.69449e+06	1.61209e+07	1.14624e+07	1.23312e+07	1.17883e+07	9.19089e+06	1.33048e+07	3	1.1428e+07	2.0805e+06	1.20118e+06	0.182053	FALSE	FALSE
Peripherin	PRPH	3	20	44.7	53.65	470	0	292.87	1.02506e+08	1.18376e+07	1.10387e+07	1.19215e+07	1.22684e+07	1.00356e+07	1.12144e+07	1.09864e+07	1.17393e+07	1.14643e+07	1.15993e+07	1.11728e+07	1.13966e+07	3	1.13896e+07	213314	123157	0.0187289	TRUE	FALSE
Eukaryotic translation initiation factor 5A;Eukaryotic translation initiation factor 5A-1;Eukaryotic translation initiation factor 5A-2;Eukaryotic translation initiation factor 5A-1-like	EIF5A	8	6	50	16.019	146	0	82.996	1.01802e+08	1.08734e+07	1.39142e+07	1.16873e+07	1.30655e+07	1.30198e+07	1.18376e+07	8.31668e+06	1.08931e+07	8.19399e+06	1.21583e+07	1.2641e+07	9.13459e+06	3	1.13113e+07	1.90046e+06	1.09723e+06	0.168015	TRUE	FALSE
Creatine kinase B-type	CKB	5	10	38.8	42.644	381	0	323.31	1.01655e+08	9.46623e+06	1.1213e+07	1.12036e+07	1.07505e+07	1.14426e+07	1.12536e+07	1.26875e+07	1.08742e+07	1.27641e+07	1.06276e+07	1.11489e+07	1.21086e+07	3	1.1295e+07	751232	433724	0.0665099	TRUE	FALSE
60S ribosomal protein L9	RPL9	6	8	53.6	21.863	192	0	160.08	1.00567e+08	1.0056e+07	1.01878e+07	1.22795e+07	1.11808e+07	1.08152e+07	1.32778e+07	9.30368e+06	1.15178e+07	1.19481e+07	1.08411e+07	1.1758e+07	1.09232e+07	3	1.11741e+07	507318	292900	0.0454013	FALSE	TRUE
40S ribosomal protein S23	RPS23	5	6	49	15.807	143	0	40.353	9.88016e+07	1.14764e+07	8.82668e+06	1.01921e+07	1.21461e+07	1.10384e+07	1.0835e+07	1.28648e+07	1.01472e+07	1.12748e+07	1.0165e+07	1.13399e+07	1.1429e+07	3	1.0978e+07	705409	407268	0.0642568	FALSE	FALSE
60S ribosomal protein L38	RPL38	4	6	50	8.2178	70	0	44.739	9.85118e+07	1.20852e+07	1.49318e+07	1.06892e+07	1.38518e+07	1.19477e+07	9.41902e+06	6.40463e+06	8.0778e+06	1.11047e+07	1.25687e+07	1.17395e+07	8.52903e+06	3	1.09458e+07	2.13362e+06	1.23185e+06	0.194926	FALSE	FALSE
Heterogeneous nuclear ribonucleoprotein H3	HNRNPH3	1	9	39.6	36.926	346	0	267.29	9.81572e+07	1.1122e+07	1.05754e+07	1.06816e+07	1.23545e+07	1.00428e+07	1.15642e+07	9.81066e+06	9.81547e+06	1.21906e+07	1.0793e+07	1.13205e+07	1.06056e+07	3	1.09064e+07	370699	214023	0.0339893	FALSE	FALSE
Serine/threonine-protein phosphatase PP1-beta catalytic subunit;Serine/threonine-protein phosphatase	PPP1CB	4	5	61.8	37.186	327	0	323.31	9.81453e+07	1.05513e+07	1.15451e+07	1.10798e+07	8.79873e+06	1.21007e+07	1.12125e+07	1.10176e+07	1.0196e+07	1.16436e+07	1.10588e+07	1.0704e+07	1.09524e+07	3	1.0905e+07	182056	105110	0.0166946	TRUE	FALSE
40S ribosomal protein S5;40S ribosomal protein S5, N-terminally processed	RPS5	4	5	31	22.391	200	0	269.92	9.73414e+07	9.07439e+06	1.20725e+07	1.07075e+07	8.91444e+06	9.33794e+06	1.28994e+07	9.79481e+06	1.30212e+07	1.15193e+07	1.06181e+07	1.03839e+07	1.14451e+07	3	1.08157e+07	557499	321872	0.0515453	TRUE	TRUE
Pyruvate kinase PKM;Pyruvate kinase	PKM	12	17	40.9	57.936	531	0	323.31	9.65738e+07	9.08134e+06	1.02538e+07	1.07459e+07	1.08278e+07	1.05613e+07	1.10558e+07	1.09122e+07	1.25679e+07	1.05678e+07	1.0027e+07	1.0815e+07	1.13493e+07	3	1.07304e+07	665200	384054	0.061992	TRUE	TRUE
60S acidic ribosomal protein P0;60S acidic ribosomal protein P0-like	RPLP0	13	9	34.1	34.273	317	0	136.6	9.63118e+07	1.16379e+07	1.12876e+07	1.15712e+07	1.02752e+07	9.599e+06	8.55983e+06	1.34808e+07	1.03367e+07	9.56361e+06	1.14989e+07	9.478e+06	1.1127e+07	3	1.07013e+07	1.07561e+06	621005	0.100512	TRUE	FALSE
14-3-3 protein beta/alpha;14-3-3 protein beta/alpha, N-terminally processed	YWHAB	5	6	52.8	28.082	246	0	321.42	9.62961e+07	1.01979e+07	1.00298e+07	1.13447e+07	1.09627e+07	9.5918e+06	9.00758e+06	1.21081e+07	1.10451e+07	1.20082e+07	1.05242e+07	9.85404e+06	1.17205e+07	3	1.06996e+07	945518	545895	0.0883698	TRUE	FALSE
60S ribosomal protein L10a	RPL10A	1	9	42.9	24.831	217	0	82.72	9.61833e+07	1.16232e+07	9.65363e+06	1.08869e+07	1.20865e+07	1.02706e+07	8.59194e+06	1.20904e+07	1.15958e+07	9.38442e+06	1.07212e+07	1.03163e+07	1.10235e+07	3	1.0687e+07	354840	204867	0.0332028	TRUE	FALSE
Elongation factor Tu, mitochondrial	TUFM	2	16	41.8	49.541	452	0	237.02	9.55905e+07	1.1076e+07	1.09995e+07	1.06979e+07	1.09168e+07	1.04812e+07	8.08245e+06	1.11823e+07	1.07493e+07	1.14052e+07	1.09245e+07	9.8268e+06	1.11123e+07	3	1.06212e+07	694319	400865	0.0653712	TRUE	FALSE
40S ribosomal protein S18	RPS18	4	6	32.9	17.718	152	0	37.499	9.53837e+07	1.05885e+07	8.28307e+06	1.06316e+07	1.095e+07	8.39046e+06	1.15212e+07	1.17955e+07	1.1271e+07	1.19522e+07	9.83441e+06	1.02872e+07	1.16729e+07	3	1.05982e+07	957884	553035	0.0903819	TRUE	TRUE
Fibronectin;Anastellin;Ugl-Y1;Ugl-Y2;Ugl-Y3	FN1	3	39	21.3	262.62	2386	0	323.31	9.50533e+07	1.03692e+07	1.09133e+07	1.1052e+07	1.04757e+07	1.05703e+07	9.21268e+06	1.09738e+07	1.06475e+07	1.08388e+07	1.07782e+07	1.00862e+07	1.082e+07	3	1.05615e+07	412114	237934	0.0390205	TRUE	TRUE
Signal transducer and activator of transcription 3;Signal transducer and activator of transcription	STAT3	3	27	50.4	88.067	770	0	323.31	9.23927e+07	1.09546e+07	9.74265e+06	1.03706e+07	1.08913e+07	9.08138e+06	1.04776e+07	1.06917e+07	1.04276e+07	9.75522e+06	1.0356e+07	1.01501e+07	1.02915e+07	3	1.02659e+07	105303	60796.5	0.0102576	FALSE	FALSE
Collagen alpha-1(IV) chain;Arresten	COL4A1	3	5	4	160.61	1669	0	95.746	9.1991e+07	1.16594e+07	1.07516e+07	1.10491e+07	1.0908e+07	1.46438e+07	7.55508e+06	8.54132e+06	6.46979e+06	1.0413e+07	1.11534e+07	1.10356e+07	8.4747e+06	3	1.02212e+07	1.51368e+06	873925	0.148092	FALSE	TRUE
Collagen alpha-2(IV) chain;Canstatin	COL4A2	3	6	4.4	167.55	1712	0	323.31	9.1261e+07	9.74394e+06	1.07123e+07	1.09858e+07	1.10253e+07	8.8313e+06	9.44502e+06	1.00653e+07	1.02978e+07	1.01541e+07	1.04807e+07	9.76721e+06	1.01724e+07	3	1.01401e+07	357832	206594	0.0352887	TRUE	TRUE
40S ribosomal protein S11	RPS11	4	10	44.9	18.431	158	0	80.809	9.09132e+07	9.36736e+06	9.70053e+06	1.26566e+07	1.02664e+07	1.16542e+07	9.48353e+06	9.14903e+06	8.60887e+06	1.00267e+07	1.05748e+07	1.0468e+07	9.26153e+06	3	1.01015e+07	729363	421098	0.0722037	TRUE	TRUE
40S ribosomal protein S7	RPS7	2	3	36.1	22.127	194	0	53.952	9.02635e+07	9.29493e+06	9.36378e+06	9.13239e+06	1.08278e+07	1.01715e+07	9.82195e+06	1.10152e+07	1.04114e+07	1.02245e+07	9.2637e+06	1.02737e+07	1.05504e+07	3	1.00293e+07	677285	391030	0.0675307	TRUE	TRUE
Histone H1.2;Histone H1.4;Histone H1.3	HIST1H1C	5	4	18.8	21.364	213	0	36.329	9.0256e+07	8.73834e+06	1.0273e+07	1.1433e+07	1.07055e+07	1.08422e+07	8.22886e+06	1.03191e+07	9.56994e+06	1.01461e+07	1.01481e+07	9.92552e+06	1.00117e+07	3	1.00284e+07	112230	64795.9	0.0111912	FALSE	FALSE
Calponin-3;Calponin	CNN3	2	7	31.3	36.413	329	0	130.63	9.02546e+07	9.03014e+06	1.00308e+07	9.82165e+06	9.7171e+06	9.32714e+06	1.09478e+07	9.67091e+06	1.14703e+07	1.02388e+07	9.62752e+06	9.99735e+06	1.046e+07	3	1.00283e+07	417096	240810	0.0415919	FALSE	FALSE
Voltage-dependent anion-selective channel protein 1	VDAC1	2	10	51.2	30.772	283	0	232.86	8.8704e+07	9.9219e+06	1.02031e+07	1.04148e+07	1.0282e+07	8.93905e+06	8.76674e+06	1.08952e+07	9.2176e+06	1.00637e+07	1.01799e+07	9.32927e+06	1.00588e+07	3	9.856e+06	460163	265675	0.0466886	TRUE	FALSE
Splicing factor U2AF 35 kDa subunit;Splicing factor U2AF 26 kDa subunit	U2AF1	8	6	25.8	27.872	240	0	83.561	8.79175e+07	9.55776e+06	9.78286e+06	1.03466e+07	8.03186e+06	7.89723e+06	8.71026e+06	1.18035e+07	1.07001e+07	1.10874e+07	9.89574e+06	8.21312e+06	1.1197e+07	3	9.76861e+06	1.49599e+06	863709	0.153142	FALSE	FALSE
Dihydropyrimidinase-related protein 3	DPYSL3	4	13	42.1	61.963	570	0	323.31	8.76686e+07	9.50588e+06	9.75893e+06	9.43182e+06	1.03994e+07	9.52699e+06	9.17092e+06	1.02596e+07	1.00064e+07	9.60874e+06	9.56554e+06	9.69909e+06	9.95824e+06	3	9.74096e+06	199669	115279	0.0204978	FALSE	FALSE
Isocitrate dehydrogenase [NADP], mitochondrial	IDH2	2	9	23.7	50.909	452	0	137.05	8.76547e+07	9.67865e+06	9.06063e+06	1.04503e+07	9.86537e+06	9.94739e+06	8.74629e+06	1.03122e+07	8.4505e+06	1.11434e+07	9.72985e+06	9.51968e+06	9.96869e+06	3	9.73941e+06	224658	129706	0.0230669	TRUE	FALSE
Destrin	DSTN	2	6	48.5	18.506	165	0	80.625	8.72465e+07	9.55443e+06	9.01928e+06	1.03514e+07	9.36012e+06	9.51258e+06	9.64992e+06	1.08095e+07	9.78597e+06	9.2033e+06	9.64171e+06	9.50754e+06	9.93292e+06	3	9.69405e+06	217464	125553	0.0224328	TRUE	FALSE
Septin-7	SEPT7	10	13	39.1	48.715	417	0	179.39	8.69548e+07	1.00824e+07	9.88528e+06	9.59804e+06	8.84363e+06	9.00396e+06	9.04476e+06	1.04432e+07	1.01983e+07	9.85516e+06	9.85525e+06	8.96412e+06	1.01656e+07	3	9.66164e+06	623685	360085	0.0645527	FALSE	FALSE
Actin-related protein 2/3 complex subunit 4	ARPC4-TTLL3	8	6	36.5	21.058	181	0	90.133	8.66547e+07	8.83329e+06	9.93314e+06	9.52395e+06	9.97687e+06	8.92195e+06	8.68503e+06	9.96483e+06	1.04505e+07	1.03651e+07	9.43013e+06	9.19462e+06	1.02602e+07	3	9.6283e+06	559732	323161	0.0581341	FALSE	FALSE
Four and a half LIM domains protein 1	FHL1	19	7	32.7	29.16	257	0	107.52	8.60149e+07	1.0008e+07	9.57217e+06	1.05875e+07	9.95926e+06	8.35535e+06	8.57837e+06	9.92262e+06	9.47883e+06	9.55271e+06	1.00559e+07	8.96433e+06	9.65139e+06	3	9.55721e+06	551848	318610	0.0577416	FALSE	FALSE
40S ribosomal protein SA	RPSA	4	8	43.3	29.404	263	0	155	8.57604e+07	9.07644e+06	9.99919e+06	9.20926e+06	9.70811e+06	9.11469e+06	9.28857e+06	1.00315e+07	9.39643e+06	9.93624e+06	9.4283e+06	9.37045e+06	9.78806e+06	3	9.52894e+06	226264	130634	0.0237449	TRUE	FALSE
Moesin	MSN	2	9	29.5	67.819	577	0	150.8	8.53865e+07	9.71428e+06	1.01389e+07	8.95312e+06	1.01265e+07	9.31183e+06	9.18009e+06	9.71986e+06	9.124e+06	9.11783e+06	9.60211e+06	9.53948e+06	9.32056e+06	3	9.48738e+06	147828	85348.5	0.0155815	TRUE	FALSE
Ubiquitin-conjugating enzyme E2 D2;Ubiquitin-conjugating enzyme E2 D3	UBE2D2	8	2	35.7	11.065	98	0	23.807	8.38158e+07	7.42038e+06	1.02758e+07	1.02919e+07	1.01353e+07	7.87743e+06	8.60981e+06	1.21968e+07	7.93673e+06	9.07158e+06	9.32937e+06	8.87418e+06	9.73504e+06	3	9.31287e+06	430667	248646	0.0462443	TRUE	FALSE
Myosin light polypeptide 6	MYL6	14	8	57.9	16.29	145	0	103.88	8.38058e+07	7.79832e+06	7.21883e+06	9.13882e+06	8.81976e+06	1.2071e+07	9.09647e+06	1.07031e+07	8.78985e+06	1.01697e+07	8.05199e+06	9.99574e+06	9.88755e+06	3	9.31176e+06	1.09233e+06	630659	0.117307	TRUE	TRUE
Malate dehydrogenase, mitochondrial;Malate dehydrogenase	MDH2	2	9	33.7	35.503	338	0	178.03	8.08839e+07	9.49834e+06	9.81444e+06	8.52662e+06	9.5302e+06	8.29936e+06	8.70233e+06	8.62136e+06	8.6941e+06	9.19719e+06	9.2798e+06	8.84396e+06	8.83755e+06	3	8.98711e+06	253503	146360	0.0282074	TRUE	FALSE
Heterogeneous nuclear ribonucleoprotein H2	HNRNPH2	1	7	39.9	49.263	449	0	276.33	8.08804e+07	1.02821e+07	9.12888e+06	7.94667e+06	9.61421e+06	6.4532e+06	8.26575e+06	9.83147e+06	1.03006e+07	9.05742e+06	9.11923e+06	8.11106e+06	9.72984e+06	3	8.98671e+06	817490	471978	0.0909666	FALSE	FALSE
Actin-related protein 2	ACTR2	4	10	33.5	44.76	394	0	93.932	7.90265e+07	7.02893e+06	7.83921e+06	8.37633e+06	8.97898e+06	8.79403e+06	8.85926e+06	1.00234e+07	1.15155e+07	7.61089e+06	7.74816e+06	8.87742e+06	9.71658e+06	3	8.78072e+06	987770	570289	0.112493	TRUE	FALSE
Heterogeneous nuclear ribonucleoprotein D0	HNRNPD	7	8	28.2	38.434	355	0	236.96	7.7605e+07	9.14428e+06	8.3026e+06	8.89899e+06	9.0627e+06	8.95094e+06	7.71631e+06	8.94969e+06	8.69953e+06	7.87993e+06	8.78196e+06	8.57665e+06	8.50972e+06	3	8.62277e+06	141860	81903	0.0164518	TRUE	FALSE
60S ribosomal protein L3	RPL3	7	9	26.8	46.108	403	0	63.415	7.69439e+07	7.01307e+06	8.3877e+06	8.6248e+06	8.80118e+06	9.50358e+06	8.20239e+06	8.32519e+06	8.95704e+06	9.12894e+06	8.00852e+06	8.83572e+06	8.80372e+06	3	8.54932e+06	468617	270556	0.0548134	TRUE	FALSE
Ras-related protein Rab-5B	RAB5B	3	4	49.8	23.707	215	0	79.79	7.63419e+07	8.41521e+06	8.59695e+06	9.31387e+06	7.15565e+06	8.56402e+06	8.84712e+06	9.39283e+06	8.51075e+06	7.54549e+06	8.77534e+06	8.18893e+06	8.48302e+06	3	8.48243e+06	293207	169283	0.0345664	TRUE	FALSE
Calnexin	CANX	11	11	19.8	67.567	592	0	292.26	7.61545e+07	8.88654e+06	8.40684e+06	8.94554e+06	7.24836e+06	7.75023e+06	7.2567e+06	8.7189e+06	9.02769e+06	9.91373e+06	8.74631e+06	7.41843e+06	9.22011e+06	3	8.46161e+06	933967	539226	0.110377	TRUE	TRUE
Bax inhibitor 1	TMBIM6	11	2	56.2	1.9854	16	0	11.025	7.52806e+07	8.52387e+06	8.23741e+06	6.95126e+06	9.05459e+06	8.22194e+06	7.70455e+06	9.55717e+06	6.77161e+06	1.02581e+07	7.90418e+06	8.32703e+06	8.86231e+06	3	8.36451e+06	480163	277222	0.0574048	FALSE	FALSE
	TPM3	21	3	35.7	26.42	227	0	86.659	7.4281e+07	7.20473e+06	8.01476e+06	7.80156e+06	6.79427e+06	7.8371e+06	6.74673e+06	1.17207e+07	9.9752e+06	8.18594e+06	7.67369e+06	7.12603e+06	9.96061e+06	3	8.25344e+06	1.5036e+06	868101	0.182178	TRUE	FALSE
Transforming growth factor-beta-induced protein ig-h3	TGFBI	8	14	24.5	74.68	683	0	157.99	7.41709e+07	8.48403e+06	8.68855e+06	8.66041e+06	9.18672e+06	5.21e+06	7.40962e+06	9.12668e+06	8.83303e+06	8.57182e+06	8.611e+06	7.26878e+06	8.84384e+06	3	8.24121e+06	850157	490838	0.103159	TRUE	TRUE
60S ribosomal protein L21	RPL21	3	5	30	18.565	160	0	53.078	7.20586e+07	9.20027e+06	9.84412e+06	9.7228e+06	6.51905e+06	5.71205e+06	9.97009e+06	8.14571e+06	7.022e+06	5.92253e+06	9.58906e+06	7.4004e+06	7.03008e+06	3	8.00651e+06	1.38298e+06	798464	0.172732	FALSE	FALSE
Splicing factor, proline- and glutamine-rich	SFPQ	2	13	22.1	76.149	707	0	249.42	7.17483e+07	8.02611e+06	7.51519e+06	7.51519e+06	8.46425e+06	9.89968e+06	6.83714e+06	7.58931e+06	8.20045e+06	7.70094e+06	7.68549e+06	8.40035e+06	7.83024e+06	3	7.97203e+06	377935	218201	0.0474077	FALSE	TRUE
EMILIN-1	EMILIN1	2	14	17.6	106.69	1016	0	323.31	7.15511e+07	8.02258e+06	7.24898e+06	8.73738e+06	8.55638e+06	7.4943e+06	7.32418e+06	9.23179e+06	7.28765e+06	7.64787e+06	8.00298e+06	7.79162e+06	8.05577e+06	3	7.95012e+06	139784	80704.4	0.0175826	TRUE	TRUE
Peptidyl-prolyl cis-trans isomerase E;Peptidyl-prolyl cis-trans isomerase	PPIE	4	2	11.3	33.43	301	0	15.28	7.05952e+07	7.99508e+06	6.54982e+06	8.2247e+06	7.959e+06	6.27694e+06	7.56607e+06	7.89081e+06	9.88115e+06	8.25165e+06	7.58987e+06	7.26733e+06	8.67453e+06	3	7.84391e+06	737194	425619	0.093983	FALSE	FALSE
60S ribosomal protein L34	RPL34	1	2	14.5	13.293	117	0	13.771	7.02313e+07	7.90404e+06	6.92582e+06	9.1966e+06	8.01171e+06	5.83844e+06	6.65613e+06	8.83796e+06	8.00353e+06	8.85705e+06	8.00882e+06	6.83543e+06	8.56618e+06	3	7.80348e+06	883461	510066	0.113214	TRUE	FALSE
40S ribosomal protein S10;Putative 40S ribosomal protein S10-like	RPS10	8	5	40.5	14.294	121	0	30.635	7.01604e+07	7.44857e+06	9.67277e+06	8.69995e+06	7.28299e+06	7.48404e+06	7.82163e+06	7.66333e+06	8.75978e+06	5.32731e+06	8.6071e+06	7.52955e+06	7.25014e+06	3	7.7956e+06	716533	413690	0.0919151	TRUE	TRUE
40S ribosomal protein S17	RPS17	6	5	39	15.919	136	0	39.782	6.99932e+07	9.73562e+06	6.55777e+06	7.49628e+06	6.41704e+06	3.75678e+06	6.98786e+06	1.07622e+07	9.31232e+06	8.96737e+06	7.92989e+06	5.72056e+06	9.68063e+06	3	7.77703e+06	1.98446e+06	1.14573e+06	0.255169	TRUE	TRUE
Serine/arginine-rich splicing factor 2	SRSF2	4	5	45.4	15.156	130	0	38.828	6.84937e+07	7.86205e+06	4.30484e+06	7.75569e+06	7.59283e+06	7.89318e+06	7.46438e+06	8.15754e+06	7.71494e+06	9.7483e+06	6.64086e+06	7.65013e+06	8.54026e+06	3	7.61042e+06	950322	548669	0.124871	TRUE	FALSE
UDP-glucose 4-epimerase	GALE	5	7	46.7	25.03	227	0	165.88	6.82273e+07	7.32406e+06	7.42071e+06	7.66145e+06	8.06961e+06	7.34396e+06	9.80857e+06	6.99484e+06	7.26865e+06	6.3354e+06	7.46874e+06	8.40738e+06	6.8663e+06	3	7.58081e+06	776631	448388	0.102447	TRUE	FALSE
Nucleolar protein 58	NOP58	3	15	39.5	59.578	529	0	243.47	6.80035e+07	7.20111e+06	7.58066e+06	7.49801e+06	7.62745e+06	6.70013e+06	7.65839e+06	8.06177e+06	7.90191e+06	7.77409e+06	7.42659e+06	7.32866e+06	7.91259e+06	3	7.55595e+06	312720	180549	0.0413872	FALSE	FALSE
RNA-binding protein 4B	RBM4B	4	2	41.8	40.149	359	0	128.92	6.77122e+07	7.84198e+06	7.31982e+06	7.38908e+06	8.07118e+06	7.47044e+06	7.47556e+06	6.93939e+06	6.89268e+06	8.31205e+06	7.51696e+06	7.67239e+06	7.38138e+06	3	7.52358e+06	145622	84075.1	0.0193555	FALSE	FALSE
Peptidyl-prolyl cis-trans isomerase B	PPIB	1	5	26.9	23.742	216	0	50.797	6.76738e+07	8.3137e+06	7.33666e+06	7.58659e+06	7.61913e+06	7.27735e+06	7.60611e+06	7.00998e+06	7.06835e+06	7.85589e+06	7.74565e+06	7.50086e+06	7.3114e+06	3	7.51931e+06	217711	125695	0.0289536	TRUE	FALSE
40S ribosomal protein S29	RPS29	4	2	20.7	10.256	87	0	14.324	6.67976e+07	7.66187e+06	6.23202e+06	8.46415e+06	7.09931e+06	8.34914e+06	7.32924e+06	6.59297e+06	7.32653e+06	7.74241e+06	7.45268e+06	7.59257e+06	7.22064e+06	3	7.42196e+06	187858	108460	0.0253111	TRUE	FALSE
Dolichyl-diphosphooligosaccharide--protein glycosyltransferase subunit DAD1	DAD1	4	2	25.9	9.5541	85	0	20.207	6.67816e+07	7.47813e+06	5.92772e+06	8.08842e+06	5.71159e+06	6.82751e+06	7.6583e+06	8.36882e+06	8.01337e+06	8.70771e+06	7.16476e+06	6.73246e+06	8.3633e+06	3	7.42017e+06	844887	487796	0.113863	TRUE	FALSE
Talin-1	TLN1	1	69	43.6	269.76	2541	0	323.31	6.52972e+07	7.35988e+06	7.42961e+06	7.1075e+06	6.68903e+06	6.31484e+06	7.36804e+06	7.76761e+06	7.26119e+06	7.99952e+06	7.299e+06	6.79064e+06	7.67611e+06	3	7.25525e+06	444354	256548	0.0612459	TRUE	FALSE
ADP-ribosylation factor 5	ARF5	2	2	57.3	17.107	150	0	26.819	6.52731e+07	9.29013e+06	8.54669e+06	6.73562e+06	7.69092e+06	8.44979e+06	6.68442e+06	6.71534e+06	5.54071e+06	5.61947e+06	8.19081e+06	7.60837e+06	5.95851e+06	3	7.25256e+06	1.15791e+06	668518	0.159655	TRUE	FALSE
Lupus La protein	SSB	4	4	32.1	15.521	134	0	30.437	6.51975e+07	7.16098e+06	7.68653e+06	6.09856e+06	8.5111e+06	7.3418e+06	7.34836e+06	7.41894e+06	7.38136e+06	6.24993e+06	6.98202e+06	7.73375e+06	7.01674e+06	3	7.24417e+06	424343	244995	0.0585772	FALSE	FALSE
Matrin-3	MATR3	21	17	28.2	94.622	847	0	323.31	6.50341e+07	6.96275e+06	6.67177e+06	7.18965e+06	7.60681e+06	7.26348e+06	7.72673e+06	8.24822e+06	6.55864e+06	6.80603e+06	6.94139e+06	7.53234e+06	7.2043e+06	3	7.22601e+06	296071	170937	0.0409729	FALSE	FALSE
Vesicle-trafficking protein SEC22b	SEC22B	2	6	33.5	24.593	215	0	167.06	6.49127e+07	7.57005e+06	7.52801e+06	6.92094e+06	7.56593e+06	5.88732e+06	7.33622e+06	6.80496e+06	8.14325e+06	7.15605e+06	7.33967e+06	6.92982e+06	7.36809e+06	3	7.21253e+06	245240	141589	0.0340019	FALSE	FALSE
Heat shock 70 kDa protein 1B;Heat shock 70 kDa protein 1A	HSPA1B	5	4	27.7	70.108	642	0	155.07	6.40537e+07	6.87416e+06	7.36193e+06	7.29983e+06	7.21286e+06	6.43627e+06	6.23905e+06	8.0853e+06	7.42024e+06	7.12406e+06	7.17864e+06	6.62939e+06	7.5432e+06	3	7.11708e+06	460003	265583	0.0646337	FALSE	FALSE
Guanine nucleotide-binding protein G(I)/G(S)/G(T) subunit beta-2	GNB2	8	4	50.9	37.331	340	0	87.61	6.32666e+07	7.83297e+06	7.19365e+06	7.43687e+06	6.95848e+06	6.96596e+06	5.99161e+06	7.29799e+06	6.6224e+06	6.96668e+06	7.48783e+06	6.63868e+06	6.96236e+06	3	7.02962e+06	428554	247426	0.0609639	TRUE	FALSE
Myeloid-associated differentiation marker	MYADM	7	2	14.9	20.379	188	0	13.509	6.3024e+07	5.8111e+06	6.44108e+06	6.20998e+06	5.64029e+06	6.29035e+06	7.192e+06	8.63011e+06	8.3378e+06	8.47127e+06	6.15406e+06	6.37421e+06	8.47973e+06	3	7.00267e+06	1.2839e+06	741260	0.183345	TRUE	FALSE
Interferon-induced GTP-binding protein Mx1;Interferon-induced GTP-binding protein Mx1, N-terminally processed	MX1	9	3	15.1	75.519	662	0	283.56	6.23363e+07	7.1044e+06	7.11688e+06	6.31843e+06	7.69415e+06	6.90106e+06	7.5222e+06	6.0465e+06	7.14148e+06	6.49116e+06	6.84657e+06	7.37247e+06	6.55971e+06	3	6.92625e+06	412194	237980	0.0595119	FALSE	FALSE
Chloride intracellular channel protein 1	CLIC1	1	9	46.9	26.922	241	0	163.91	6.17847e+07	6.53332e+06	6.68087e+06	7.34465e+06	6.66008e+06	6.51882e+06	6.79776e+06	7.46493e+06	7.37469e+06	6.40956e+06	6.85294e+06	6.65889e+06	7.08306e+06	3	6.86496e+06	212341	122595	0.0309311	TRUE	FALSE
60S ribosomal protein L26-like 1;60S ribosomal protein L26	RPL26L1	9	4	19.5	15.207	128	0	23.973	6.1457e+07	6.90422e+06	6.28821e+06	7.55386e+06	6.76737e+06	5.43154e+06	5.60627e+06	7.40085e+06	1.19665e+07	3.53819e+06	6.91543e+06	5.93506e+06	7.63519e+06	3	6.82856e+06	853389	492704	0.124973	TRUE	FALSE
Guanine nucleotide-binding protein G(q) subunit alpha	GNAQ	2	5	34.3	42.142	359	0	127.16	6.0542e+07	5.53007e+06	6.97569e+06	6.48465e+06	6.93882e+06	5.59097e+06	6.46508e+06	7.44105e+06	7.21835e+06	7.89735e+06	6.33014e+06	6.33162e+06	7.51892e+06	3	6.72689e+06	685914	396012	0.101966	TRUE	FALSE
NADH-cytochrome b5 reductase 3;NADH-cytochrome b5 reductase 3 membrane-bound form;NADH-cytochrome b5 reductase 3 soluble form	CYB5R3	2	5	23.9	34.234	301	0	197.53	5.95517e+07	6.76267e+06	5.73675e+06	7.15299e+06	7.62432e+06	7.00143e+06	6.33204e+06	6.2177e+06	5.14891e+06	7.57483e+06	6.55081e+06	6.98593e+06	6.31381e+06	3	6.61685e+06	340890	196813	0.0515184	TRUE	FALSE
Small nuclear ribonucleoprotein Sm D1	SNRPD1	3	3	35.3	13.281	119	0	23.308	5.92995e+07	6.7611e+06	5.98592e+06	8.07902e+06	3.36657e+06	4.53367e+06	6.86715e+06	6.48195e+06	8.03914e+06	9.18496e+06	6.94201e+06	4.92246e+06	7.90202e+06	3	6.58883e+06	1.52085e+06	878065	0.230823	FALSE	FALSE
Fibrinogen beta chain;Fibrinopeptide B;Fibrinogen beta chain	FGB	2	2	11.6	55.928	491	0	189.65	5.91901e+07	6.60967e+06	7.20102e+06	6.65126e+06	6.31268e+06	6.35507e+06	6.66626e+06	6.90499e+06	6.90466e+06	5.58453e+06	6.82065e+06	6.44467e+06	6.46473e+06	3	6.57668e+06	211521	122122	0.0321622	TRUE	FALSE
Calcium/calmodulin-dependent protein kinase type II subunit gamma	CAMK2G	7	6	31.8	57.796	516	0	234.92	5.90764e+07	7.19484e+06	6.74529e+06	5.6737e+06	6.5078e+06	5.41066e+06	6.88932e+06	6.9887e+06	7.09186e+06	6.57428e+06	6.53794e+06	6.26926e+06	6.88494e+06	3	6.56405e+06	308671	178211	0.0470245	FALSE	FALSE
Coatomer subunit beta	COPB1	4	27	36.1	107.14	953	0	323.31	5.88817e+07	6.47057e+06	6.46903e+06	6.59003e+06	6.16608e+06	6.00669e+06	6.36004e+06	6.95003e+06	7.09152e+06	6.77771e+06	6.50988e+06	6.1776e+06	6.93975e+06	3	6.54241e+06	382116	220615	0.0584059	FALSE	FALSE
Ras-related protein Rab-11B;Ras-related protein Rab-11A	RAB11B	7	11	52.8	24.488	218	0	106.15	5.81438e+07	6.48858e+06	5.43647e+06	6.21872e+06	6.90058e+06	6.33149e+06	6.23532e+06	8.02476e+06	6.62161e+06	5.88626e+06	6.04792e+06	6.48913e+06	6.84421e+06	3	6.46042e+06	398918	230316	0.061748	TRUE	FALSE
Eukaryotic translation initiation factor 4H	EIF4H	1	4	25.4	27.385	248	0	50.162	5.77995e+07	5.39733e+06	6.73983e+06	6.01228e+06	5.78142e+06	5.93719e+06	6.34016e+06	7.10882e+06	6.89381e+06	7.58869e+06	6.04982e+06	6.01959e+06	7.19711e+06	3	6.42217e+06	671282	387565	0.104526	FALSE	FALSE
40S ribosomal protein S25	RPS25	1	3	24	13.742	125	0	19.231	5.75362e+07	3.6564e+06	4.15063e+06	8.91876e+06	8.80138e+06	8.58779e+06	6.95307e+06	7.94555e+06	4.34191e+06	4.18068e+06	5.57526e+06	8.11408e+06	5.48938e+06	3	6.39291e+06	1.4912e+06	860943	0.233258	TRUE	TRUE
Tubulointerstitial nephritis antigen-like	TINAGL1	2	4	9.9	52.387	467	0	97.901	5.72435e+07	6.247e+06	6.42682e+06	6.97746e+06	6.34819e+06	6.01119e+06	6.3135e+06	6.68413e+06	6.02215e+06	6.21306e+06	6.55043e+06	6.22429e+06	6.30645e+06	3	6.36039e+06	169627	97934	0.0266692	TRUE	TRUE
Translocon-associated protein subunit delta	SSR4	2	3	17.9	18.998	173	0	24.624	5.69226e+07	8.50576e+06	7.12789e+06	5.92697e+06	5.16301e+06	4.21742e+06	6.78228e+06	4.73413e+06	7.89038e+06	6.57479e+06	7.18687e+06	5.38757e+06	6.39977e+06	3	6.32474e+06	901994	520766	0.142614	TRUE	FALSE
Alcohol dehydrogenase [NADP(+)]	AKR1A1	4	9	33.5	36.573	325	0	227.99	5.68756e+07	5.57304e+06	6.17143e+06	6.33878e+06	7.07281e+06	6.45752e+06	6.01254e+06	6.3772e+06	6.15565e+06	6.71659e+06	6.02775e+06	6.51429e+06	6.41648e+06	3	6.31951e+06	257358	148586	0.0407244	TRUE	FALSE
14-3-3 protein epsilon	YWHAE	6	8	51.4	29.174	255	0	124.88	5.57534e+07	5.22133e+06	6.07121e+06	6.23695e+06	5.68254e+06	5.32766e+06	5.73615e+06	6.93608e+06	7.37943e+06	7.16206e+06	5.84316e+06	5.58212e+06	7.15919e+06	3	6.19482e+06	845306	488037	0.136454	TRUE	FALSE
rRNA 2-O-methyltransferase fibrillarin	FBL	8	5	25.9	33.784	321	0	84.757	5.53877e+07	5.83039e+06	6.16904e+06	6.02793e+06	8.15089e+06	5.93197e+06	6.23934e+06	5.75908e+06	5.44587e+06	5.83319e+06	6.00912e+06	6.77407e+06	5.67938e+06	3	6.15419e+06	561577	324227	0.0912512	TRUE	FALSE
Coatomer subunit delta	ARCN1	4	17	34.6	57.21	511	0	136.67	5.53753e+07	5.88902e+06	6.31856e+06	6.31181e+06	5.63491e+06	5.72555e+06	6.44959e+06	6.62998e+06	5.68811e+06	6.7278e+06	6.17313e+06	5.93669e+06	6.34863e+06	3	6.15282e+06	206722	119351	0.0335979	FALSE	FALSE
Dolichyl-diphosphooligosaccharide--protein glycosyltransferase subunit 1	RPN1	3	14	30.5	68.569	607	0	236.98	5.49811e+07	6.22536e+06	6.6107e+06	6.20538e+06	6.73578e+06	6.03019e+06	5.81958e+06	5.92603e+06	5.52228e+06	5.90582e+06	6.34715e+06	6.19518e+06	5.78471e+06	3	6.10901e+06	290952	167981	0.0476267	FALSE	TRUE
Protein disulfide-isomerase A6	PDIA6	1	5	14.1	48.121	440	0	148.32	5.49183e+07	6.30436e+06	6.20359e+06	6.47601e+06	5.74132e+06	4.89663e+06	5.47935e+06	6.01352e+06	6.72753e+06	7.07598e+06	6.32799e+06	5.37243e+06	6.60568e+06	3	6.10203e+06	646927	373503	0.106018	TRUE	FALSE
40S ribosomal protein S12	RPS12	1	5	48.5	14.515	132	0	76.364	5.48489e+07	5.63295e+06	6.75926e+06	5.97351e+06	6.12676e+06	5.16859e+06	5.8515e+06	7.37957e+06	5.06729e+06	6.88946e+06	6.12191e+06	5.71562e+06	6.44544e+06	3	6.09432e+06	365693	211133	0.0600055	FALSE	FALSE
Histone-binding protein RBBP7	RBBP7	4	4	25.9	47.82	425	0	163.28	5.48004e+07	6.16957e+06	6.55241e+06	6.39415e+06	6.88219e+06	4.90348e+06	5.94918e+06	6.16095e+06	5.86457e+06	5.92395e+06	6.37204e+06	5.91161e+06	5.98316e+06	3	6.08894e+06	247771	143051	0.040692	FALSE	FALSE
Vinculin	VCL	2	34	37.2	123.8	1134	0	323.31	5.47313e+07	6.05161e+06	6.22322e+06	5.91737e+06	5.93057e+06	5.50374e+06	5.65138e+06	6.43407e+06	6.35042e+06	6.66892e+06	6.06407e+06	5.69523e+06	6.48447e+06	3	6.08125e+06	394901	227996	0.0649374	TRUE	FALSE
Peroxiredoxin-4	PRDX4	3	2	31.7	18.214	161	0	19.744	5.4141e+07	6.72019e+06	6.66871e+06	5.47744e+06	5.38776e+06	5.25267e+06	4.83318e+06	8.14926e+06	6.05572e+06	5.59604e+06	6.28878e+06	5.15787e+06	6.60034e+06	3	6.01566e+06	759028	438225	0.126175	TRUE	FALSE
Septin-11	SEPT11	6	6	40.6	43.113	372	0	144.83	5.39471e+07	5.05923e+06	5.68688e+06	5.96526e+06	6.12314e+06	5.29048e+06	5.7522e+06	6.4881e+06	7.20535e+06	6.37645e+06	5.57046e+06	5.72194e+06	6.68997e+06	3	5.99412e+06	607362	350660	0.101326	FALSE	FALSE
Annexin A5;Annexin	ANXA5	5	11	39.1	35.936	320	0	323.31	5.38339e+07	5.99572e+06	6.06164e+06	5.63761e+06	6.55074e+06	6.07727e+06	5.81031e+06	6.33073e+06	5.51471e+06	5.85519e+06	5.89832e+06	6.14611e+06	5.90021e+06	3	5.98155e+06	142515	82281	0.0238258	TRUE	FALSE
Heterogeneous nuclear ribonucleoprotein U-like protein 2	HNRNPUL2-BSCL2	2	17	25.1	84.69	746	0	323.31	5.37033e+07	6.98869e+06	5.58494e+06	5.36986e+06	5.86269e+06	5.67487e+06	5.51108e+06	5.71829e+06	5.7227e+06	7.27014e+06	5.98116e+06	5.68288e+06	6.23705e+06	3	5.96703e+06	277354	160130	0.046481	FALSE	FALSE
Eukaryotic initiation factor 4A-II;Eukaryotic initiation factor 4A-II, N-terminally processed	EIF4A2	7	11	60.9	46.402	407	0	122.28	5.32725e+07	5.38373e+06	5.98602e+06	7.04359e+06	6.1339e+06	6.14118e+06	6.33309e+06	5.00665e+06	5.19819e+06	6.04619e+06	6.13778e+06	6.20273e+06	5.41701e+06	3	5.91917e+06	436092	251778	0.0736745	FALSE	FALSE
Galectin-1	LGALS1	1	2	14.8	14.716	135	0	35.637	5.28166e+07	5.80376e+06	4.93757e+06	6.0761e+06	5.08096e+06	5.64543e+06	5.65071e+06	6.03066e+06	7.0541e+06	6.5373e+06	5.60581e+06	5.45903e+06	6.54069e+06	3	5.86851e+06	586731	338749	0.0999796	TRUE	TRUE
Dihydropyrimidinase-related protein 2	DPYSL2	3	11	36.9	62.293	572	0	258.59	5.21546e+07	5.94971e+06	5.9169e+06	4.79681e+06	5.64137e+06	5.72825e+06	5.1912e+06	6.19867e+06	6.15023e+06	6.58141e+06	5.55448e+06	5.52027e+06	6.3101e+06	3	5.79495e+06	446462	257765	0.0770433	TRUE	FALSE
ADP-ribosylation factor-like protein 1	ARL1	6	7	47.5	20.417	181	0	115.36	5.18273e+07	5.23934e+06	5.72287e+06	5.9739e+06	5.49818e+06	7.00719e+06	6.79614e+06	4.89729e+06	5.01676e+06	5.6756e+06	5.64537e+06	6.43384e+06	5.19655e+06	3	5.75859e+06	626365	361632	0.108771	TRUE	FALSE
Serine/threonine-protein phosphatase 2A 65 kDa regulatory subunit A alpha isoform	PPP2R1A	10	14	44.1	65.308	589	0	323.31	5.15364e+07	5.48739e+06	6.31703e+06	5.46036e+06	5.71843e+06	4.95902e+06	5.81194e+06	6.03728e+06	6.00983e+06	5.73509e+06	5.75492e+06	5.49646e+06	5.9274e+06	3	5.72626e+06	216893	125223	0.0378769	TRUE	FALSE
Lipoma-preferred partner	LPP	4	8	23.4	63.382	590	0	307.89	5.13857e+07	6.87857e+06	6.55968e+06	4.5517e+06	7.51752e+06	4.40692e+06	5.01811e+06	3.67051e+06	6.23094e+06	6.55177e+06	5.99665e+06	5.64752e+06	5.48441e+06	3	5.70952e+06	261692	151088	0.0458343	FALSE	FALSE
Glutamine--fructose-6-phosphate aminotransferase [isomerizing] 1	GFPT1	2	21	47.9	78.806	699	0	323.31	5.11662e+07	5.86974e+06	5.50367e+06	5.68464e+06	5.80607e+06	5.55163e+06	5.41378e+06	6.37815e+06	5.47221e+06	5.48633e+06	5.68602e+06	5.59049e+06	5.77889e+06	3	5.68513e+06	94202.5	54387.9	0.01657	TRUE	FALSE
Anterior gradient protein 2 homolog	AGR2	4	6	52.6	19.979	175	0	72.093	5.11547e+07	4.96839e+06	5.73053e+06	4.88751e+06	7.11398e+06	5.07497e+06	6.66148e+06	5.76109e+06	5.47435e+06	5.48235e+06	5.19548e+06	6.28348e+06	5.5726e+06	3	5.68385e+06	552466	318966	0.0971993	FALSE	FALSE
ATP-dependent 6-phosphofructokinase, platelet type	PFKP	7	7	17.1	85.595	784	0	323.31	5.11125e+07	5.918e+06	5.24101e+06	5.14989e+06	6.41225e+06	4.73145e+06	5.71732e+06	4.91467e+06	6.76121e+06	6.26674e+06	5.4363e+06	5.62034e+06	5.98087e+06	3	5.67917e+06	277014	159934	0.0487772	TRUE	TRUE
KH domain-containing, RNA-binding, signal transduction-associated protein 1	KHDRBS1	3	5	11.5	48.227	443	0	76.081	5.05606e+07	5.33791e+06	6.10921e+06	6.99646e+06	5.25641e+06	5.53228e+06	4.9624e+06	5.02628e+06	4.91559e+06	6.42402e+06	6.14786e+06	5.25036e+06	5.4553e+06	3	5.61784e+06	470311	271534	0.0837174	FALSE	FALSE
Coatomer subunit gamma-1	COPG1	3	21	41.5	97.717	874	0	323.31	4.9369e+07	6.13952e+06	5.28628e+06	5.01783e+06	5.49613e+06	5.04634e+06	5.50563e+06	5.46043e+06	5.87373e+06	5.54307e+06	5.48121e+06	5.34937e+06	5.62574e+06	3	5.48544e+06	138236	79810.7	0.0252006	FALSE	FALSE
Ran-specific GTPase-activating protein	RANBP1	7	4	16.9	31.904	278	0	70.409	4.91351e+07	4.60757e+06	5.90015e+06	6.5336e+06	4.44553e+06	5.42263e+06	5.57129e+06	5.40108e+06	5.02886e+06	6.22436e+06	5.68044e+06	5.14648e+06	5.55143e+06	3	5.45945e+06	278610	160855	0.0510326	FALSE	FALSE
High mobility group protein B1;Putative high mobility group protein B1-like 1	HMGB1	3	2	18.4	18.311	158	0	14.359	4.88949e+07	5.6074e+06	5.04774e+06	5.95384e+06	7.00884e+06	7.77156e+06	5.67785e+06	1.49717e+06	1.89751e+06	8.43297e+06	5.53633e+06	6.81942e+06	3.94255e+06	3	5.43277e+06	1.44123e+06	832093	0.265284	FALSE	FALSE
Clathrin heavy chain;Clathrin heavy chain 1	CLTC	9	53	46.4	192.06	1679	0	323.31	4.8712e+07	5.35113e+06	5.25326e+06	5.49039e+06	5.39911e+06	5.46404e+06	5.5991e+06	4.96917e+06	5.53947e+06	5.64636e+06	5.36493e+06	5.48742e+06	5.385e+06	3	5.41245e+06	65694.9	37929	0.0121377	TRUE	TRUE
Guanine nucleotide-binding protein G(s) subunit alpha isoforms short;Guanine nucleotide-binding protein G(s) subunit alpha isoforms XLas	GNAS	10	10	34.3	45.664	394	0	116.74	4.83853e+07	5.17728e+06	5.57144e+06	5.38655e+06	5.52058e+06	4.48893e+06	4.96001e+06	6.37815e+06	5.53845e+06	5.36388e+06	5.37843e+06	4.98984e+06	5.76016e+06	3	5.37614e+06	385165	222375	0.0716435	TRUE	FALSE
Fibrillin-1	FBN1	3	45	21.8	312.3	2871	0	323.31	4.77058e+07	5.53633e+06	5.20837e+06	5.86602e+06	4.75527e+06	4.74963e+06	4.63382e+06	5.69098e+06	5.57168e+06	5.69373e+06	5.53691e+06	4.71291e+06	5.65213e+06	3	5.30065e+06	512249	295747	0.096639	TRUE	TRUE
ADP-ribosylation factor-like protein 8B	ARL8B	1	3	39.8	21.539	186	0	64.44	4.76978e+07	7.88936e+06	5.20722e+06	5.35527e+06	5.58112e+06	4.86756e+06	4.55898e+06	4.17915e+06	3.74166e+06	6.31747e+06	6.15061e+06	5.00255e+06	4.74609e+06	3	5.29975e+06	747941	431824	0.141128	TRUE	FALSE
Heterogeneous nuclear ribonucleoprotein R	HNRNPR	3	11	31.8	70.942	633	0	253.93	4.73892e+07	5.79583e+06	6.07734e+06	5.19058e+06	5.05249e+06	4.64637e+06	5.0572e+06	5.85899e+06	4.09243e+06	5.61794e+06	5.68792e+06	4.91869e+06	5.18978e+06	3	5.26546e+06	390157	225258	0.0740974	FALSE	FALSE
Importin subunit beta-1	KPNB1	5	18	27.9	97.169	876	0	320.51	4.60921e+07	4.36462e+06	5.35224e+06	5.03444e+06	5.53163e+06	5.57693e+06	5.25819e+06	5.35213e+06	5.06334e+06	4.55861e+06	4.9171e+06	5.45558e+06	4.99136e+06	3	5.12135e+06	291830	168488	0.056983	TRUE	FALSE
Septin-2	SEPT2	17	9	41.3	41.487	361	0	209.64	4.59876e+07	5.10817e+06	5.50798e+06	4.42454e+06	5.03861e+06	5.02537e+06	5.25112e+06	5.50287e+06	5.57699e+06	4.55199e+06	5.01356e+06	5.10503e+06	5.21062e+06	3	5.10974e+06	98611.7	56933.5	0.0192988	FALSE	FALSE
Peptidyl-prolyl cis-trans isomerase FKBP9	FKBP9	2	8	18.1	63.083	570	0	137.86	4.59343e+07	5.23386e+06	5.51956e+06	4.54748e+06	4.67517e+06	5.12007e+06	5.52312e+06	4.99991e+06	5.33113e+06	4.98401e+06	5.1003e+06	5.10612e+06	5.10502e+06	3	5.10381e+06	3091.12	1784.66	0.000605649	FALSE	FALSE
Sarcoplasmic/endoplasmic reticulum calcium ATPase 2	ATP2A2	8	24	29.6	114.76	1042	0	323.31	4.59125e+07	4.80961e+06	5.15017e+06	4.76457e+06	5.13905e+06	4.44635e+06	5.18068e+06	5.46989e+06	5.28704e+06	5.6651e+06	4.90812e+06	4.92203e+06	5.47401e+06	3	5.10138e+06	322780	186357	0.0632729	FALSE	FALSE
Acidic leucine-rich nuclear phosphoprotein 32 family member E	ANP32E	4	5	23.1	30.692	268	0	145.59	4.55036e+07	5.12295e+06	4.60914e+06	4.94384e+06	4.92692e+06	4.94831e+06	6.85692e+06	5.79372e+06	4.30438e+06	3.99742e+06	4.89198e+06	5.57738e+06	4.69851e+06	3	5.05596e+06	461814	266628	0.0913405	FALSE	FALSE
Reticulocalbin-3	RCN3	3	4	15.5	37.493	328	0	77.352	4.5225e+07	4.93158e+06	4.82232e+06	5.16294e+06	4.76848e+06	5.83691e+06	5.71579e+06	4.47461e+06	4.60982e+06	4.90252e+06	4.97228e+06	5.44039e+06	4.66231e+06	3	5.025e+06	391708	226153	0.077952	FALSE	FALSE
DNA replication licensing factor MCM7	MCM7	2	21	32.8	81.307	719	0	323.31	4.51813e+07	5.13989e+06	4.88071e+06	4.87445e+06	5.46483e+06	4.67068e+06	4.8435e+06	4.83924e+06	5.39669e+06	5.07131e+06	4.96502e+06	4.99301e+06	5.10242e+06	3	5.02015e+06	72608.9	41920.8	0.0144635	FALSE	FALSE
Tubulointerstitial nephritis antigen	TINAG	3	7	16.8	54.604	476	0	90.6	4.5107e+07	5.42983e+06	4.26033e+06	5.32561e+06	5.2124e+06	4.4477e+06	4.93038e+06	5.51304e+06	5.37623e+06	4.61148e+06	5.00526e+06	4.86349e+06	5.16692e+06	3	5.01189e+06	151822	87654.2	0.0302923	FALSE	FALSE
TAR DNA-binding protein 43	TARDBP	21	6	23.7	44.739	414	0	116.44	4.50444e+07	5.70597e+06	5.13629e+06	5.73023e+06	3.75876e+06	3.96419e+06	4.83089e+06	4.98904e+06	5.16892e+06	5.76015e+06	5.52416e+06	4.18461e+06	5.30603e+06	3	5.00494e+06	718744	414967	0.143607	FALSE	FALSE
Rho GDP-dissociation inhibitor 1	ARHGDIA	6	3	17.6	21.517	193	0	25.828	4.49625e+07	5.20861e+06	5.71359e+06	6.03704e+06	4.1885e+06	3.33017e+06	4.28144e+06	5.18258e+06	5.17446e+06	5.84613e+06	5.65308e+06	3.93337e+06	5.40105e+06	3	4.99584e+06	928709	536190	0.185897	TRUE	FALSE
ATP-citrate synthase	ACLY	3	26	30.2	120.84	1101	0	323.31	4.42249e+07	4.245e+06	5.00639e+06	4.89634e+06	5.40488e+06	4.43104e+06	4.71744e+06	5.01304e+06	5.31666e+06	5.19407e+06	4.71591e+06	4.85112e+06	5.17459e+06	3	4.91387e+06	235691	136076	0.0479644	TRUE	FALSE
Serine/arginine-rich splicing factor 6;Serine/arginine-rich splicing factor 4	SRSF6	4	5	14.8	39.586	344	0	40.03	4.40983e+07	5.95539e+06	6.46798e+06	5.60863e+06	3.98713e+06	3.25149e+06	4.26004e+06	4.91869e+06	4.95199e+06	4.69695e+06	6.01067e+06	3.83288e+06	4.85588e+06	3	4.89981e+06	1.08956e+06	629055	0.222367	FALSE	FALSE
Synemin	SYNM	4	9	28.9	39.069	339	0	118.9	4.37021e+07	4.77584e+06	4.30522e+06	5.31189e+06	5.30952e+06	4.46687e+06	4.7767e+06	4.84917e+06	4.76061e+06	5.14629e+06	4.79765e+06	4.85103e+06	4.91869e+06	3	4.85579e+06	60659.4	35021.7	0.0124922	FALSE	FALSE
Tyrosine-protein phosphatase non-receptor type 6	PTPN6	9	16	33.8	67.56	595	0	207.95	4.37016e+07	5.16044e+06	5.32878e+06	4.82081e+06	4.77483e+06	5.07371e+06	4.82171e+06	5.16177e+06	4.04823e+06	4.51134e+06	5.10335e+06	4.89008e+06	4.57378e+06	3	4.85574e+06	266447	153833	0.0548727	TRUE	FALSE
Actin-related protein 2/3 complex subunit 2	ARPC2	5	10	31.7	34.333	300	0	65.279	4.33992e+07	5.25628e+06	4.88923e+06	4.62819e+06	4.25746e+06	4.32122e+06	5.05223e+06	5.13458e+06	5.25392e+06	4.60608e+06	4.92457e+06	4.54364e+06	4.9982e+06	3	4.82213e+06	243979	140861	0.0505956	TRUE	FALSE
Heterogeneous nuclear ribonucleoprotein U-like protein 1	HNRNPUL1	8	14	34.2	71.611	641	0	259.53	4.31441e+07	4.80169e+06	4.85008e+06	4.64844e+06	4.7052e+06	4.36533e+06	4.88078e+06	4.84917e+06	5.33452e+06	4.70887e+06	4.76673e+06	4.65043e+06	4.96419e+06	3	4.79378e+06	158615	91576.6	0.0330877	FALSE	FALSE
Transgelin-2	TAGLN2	2	8	49.2	21.086	187	0	148.34	4.29023e+07	4.8474e+06	4.07893e+06	4.57263e+06	4.84114e+06	4.96154e+06	4.14994e+06	4.54744e+06	6.88793e+06	4.01535e+06	4.49965e+06	4.65087e+06	5.15024e+06	3	4.76692e+06	340465	196567	0.0714223	TRUE	FALSE
Annexin A2;Annexin;Putative annexin A2-like protein	ANXA2	24	11	35.1	38.604	339	0	222.31	4.27956e+07	5.10984e+06	3.82747e+06	4.90209e+06	5.04633e+06	5.38851e+06	5.52178e+06	5.25293e+06	4.14352e+06	3.60308e+06	4.61313e+06	5.31888e+06	4.33318e+06	3	4.75506e+06	507944	293262	0.106822	TRUE	TRUE
Heterogeneous nuclear ribonucleoprotein L	HNRNPL	8	7	21.9	58.362	530	0	272	4.27114e+07	4.68295e+06	4.58062e+06	4.98501e+06	4.93846e+06	4.4269e+06	4.84455e+06	4.84042e+06	4.75541e+06	4.65712e+06	4.74953e+06	4.73664e+06	4.75098e+06	3	4.74572e+06	7895.19	4558.29	0.00166365	TRUE	FALSE
PRA1 family protein 2	PRAF2	3	3	22.5	19.258	178	0	28.291	4.25641e+07	4.82312e+06	5.25757e+06	4.64624e+06	5.18296e+06	5.53759e+06	3.86714e+06	4.23093e+06	4.16929e+06	4.84924e+06	4.90898e+06	4.86256e+06	4.41649e+06	3	4.72934e+06	271931	156999	0.0574986	FALSE	FALSE
UMP-CMP kinase	CMPK1	3	5	32.7	22.222	196	0	87.913	4.24738e+07	5.13225e+06	5.41522e+06	4.77647e+06	5.27363e+06	3.72239e+06	5.52168e+06	3.9564e+06	3.51852e+06	5.15719e+06	5.10798e+06	4.83923e+06	4.2107e+06	3	4.71931e+06	460505	265873	0.097579	TRUE	FALSE
SPARC	SPARC	3	8	28.7	34.632	303	0	71.855	4.24089e+07	4.89272e+06	5.4203e+06	4.87676e+06	5.29231e+06	3.38967e+06	5.01945e+06	4.89989e+06	3.91529e+06	4.70255e+06	5.06326e+06	4.56714e+06	4.50591e+06	3	4.7121e+06	305646	176465	0.0648639	FALSE	FALSE
Dolichyl-diphosphooligosaccharide--protein glycosyltransferase subunit STT3A	STT3A	5	10	15.3	80.529	705	0	95.831	4.20526e+07	5.42425e+06	5.2636e+06	5.27868e+06	3.55259e+06	3.88614e+06	3.3802e+06	5.27102e+06	4.59591e+06	5.40025e+06	5.32218e+06	3.60631e+06	5.08906e+06	3	4.67252e+06	930689	537333	0.199184	FALSE	FALSE
RNA-binding protein 14	RBM14	5	8	15.5	69.491	669	0	245.41	4.19745e+07	4.60229e+06	4.52778e+06	5.3949e+06	3.47533e+06	4.39278e+06	4.49973e+06	6.12087e+06	4.37627e+06	4.58459e+06	4.84166e+06	4.12261e+06	5.02724e+06	3	4.66384e+06	477811	275865	0.10245	FALSE	FALSE
Tubulin beta-4A chain	TUBB4A	13	3	66.4	49.585	444	0	323.31	4.19298e+07	3.75918e+06	4.22242e+06	3.50975e+06	5.32576e+06	5.28166e+06	5.16807e+06	5.27729e+06	4.92622e+06	4.45949e+06	3.83045e+06	5.25849e+06	4.88767e+06	3	4.65887e+06	741004	427819	0.159052	TRUE	FALSE
Rho GTPase-activating protein 1	ARHGAP1	3	10	28.7	50.435	439	0	133.89	4.16862e+07	4.66983e+06	4.43569e+06	4.79086e+06	4.83801e+06	4.33436e+06	4.65905e+06	4.34467e+06	4.48038e+06	5.13335e+06	4.63213e+06	4.61047e+06	4.6528e+06	3	4.6318e+06	21166.2	12220.3	0.00456975	TRUE	FALSE
Cytoplasmic dynein 1 heavy chain 1	DYNC1H1	9	122	33.5	532.4	4646	0	323.31	4.15832e+07	4.33192e+06	4.70506e+06	4.56572e+06	4.90755e+06	4.67149e+06	4.48587e+06	4.791e+06	4.56969e+06	4.55494e+06	4.53423e+06	4.6883e+06	4.63854e+06	3	4.62036e+06	78629.5	45396.7	0.017018	TRUE	TRUE
Unconventional myosin-Ic	MYO1C	6	22	28.5	118.99	1039	0	323.31	4.14884e+07	4.79014e+06	4.69156e+06	4.49239e+06	4.95499e+06	4.9123e+06	5.04631e+06	4.51055e+06	3.85447e+06	4.23569e+06	4.65803e+06	4.9712e+06	4.20024e+06	3	4.60982e+06	387734	223858	0.0841104	TRUE	FALSE
Alpha-parvin	PARVA	5	9	24.5	46.589	412	0	212.4	4.11183e+07	3.94262e+06	6.69752e+06	3.65668e+06	4.11965e+06	4.03081e+06	6.77444e+06	4.16567e+06	4.17178e+06	3.55908e+06	4.76561e+06	4.97497e+06	3.96551e+06	3	4.5687e+06	532759	307589	0.116611	FALSE	FALSE
LIM and senescent cell antigen-like-containing domain protein 1	LIMS1	5	3	28.3	37.251	325	0	87.525	4.10975e+07	4.81392e+06	5.31098e+06	5.0902e+06	4.58998e+06	2.96225e+06	4.81101e+06	4.63422e+06	4.60009e+06	4.28489e+06	5.0717e+06	4.12108e+06	4.5064e+06	3	4.56639e+06	478140	276054	0.104708	FALSE	FALSE
60S acidic ribosomal protein P1	RPLP1	1	2	36.8	11.514	114	0	34.758	4.02888e+07	3.7629e+06	4.196e+06	4.05179e+06	5.09836e+06	4.13217e+06	4.72576e+06	4.42897e+06	4.55228e+06	5.34055e+06	4.00357e+06	4.6521e+06	4.77393e+06	3	4.47653e+06	414107	239085	0.0925061	TRUE	FALSE
Ras-related C3 botulinum toxin substrate 2	RAC2	4	2	38.5	21.429	192	0	25.32	4.00434e+07	5.15222e+06	4.7377e+06	3.49142e+06	4.31154e+06	3.18811e+06	3.732e+06	5.39043e+06	4.91763e+06	5.12235e+06	4.46045e+06	3.74388e+06	5.14347e+06	3	4.44927e+06	699860	404064	0.157298	TRUE	FALSE
C-1-tetrahydrofolate synthase, cytoplasmic;Methylenetetrahydrofolate dehydrogenase;Methenyltetrahydrofolate cyclohydrolase;Formyltetrahydrofolate synthetase;C-1-tetrahydrofolate synthase, cytoplasmic, N-terminally processed	MTHFD1	6	13	20.1	92.569	854	0	170.91	3.99519e+07	4.43578e+06	4.5899e+06	4.80084e+06	3.2582e+06	4.51773e+06	4.19495e+06	5.80614e+06	3.62636e+06	4.72201e+06	4.60884e+06	3.9903e+06	4.71817e+06	3	4.4391e+06	392502	226611	0.0884193	TRUE	FALSE
Transmembrane emp24 domain-containing protein 10	TMED10	2	4	16.9	24.976	219	0	45.855	3.97538e+07	4.87853e+06	4.52079e+06	4.28682e+06	4.52886e+06	4.23291e+06	5.01458e+06	4.41112e+06	3.96706e+06	3.91317e+06	4.56205e+06	4.59211e+06	4.09712e+06	3	4.41709e+06	277514	160223	0.0628273	TRUE	FALSE
RNA-binding protein 39	RBM39	9	11	29.4	59.379	530	0	257.92	3.97335e+07	4.04266e+06	4.704e+06	3.88663e+06	4.71693e+06	4.28188e+06	4.51607e+06	4.3617e+06	4.88123e+06	4.34245e+06	4.2111e+06	4.50496e+06	4.52846e+06	3	4.41484e+06	176835	102096	0.0400548	FALSE	FALSE
Actin-related protein 3	ACTR3	8	11	39.7	47.371	418	0	163.76	3.9697e+07	4.7176e+06	4.54874e+06	4.2564e+06	4.60006e+06	3.6556e+06	4.11572e+06	4.54992e+06	4.7198e+06	4.53314e+06	4.50758e+06	4.12379e+06	4.60096e+06	3	4.41078e+06	252883	146002	0.057333	TRUE	FALSE
Ras-related protein Rab-7a	RAB7A	7	8	47.8	23.489	207	0	279.44	3.92283e+07	4.5646e+06	4.30541e+06	4.14383e+06	4.74168e+06	4.32104e+06	4.56816e+06	4.08232e+06	4.41855e+06	4.08268e+06	4.33795e+06	4.54362e+06	4.19452e+06	3	4.3587e+06	175477	101312	0.040259	TRUE	FALSE
Cell division control protein 42 homolog	CDC42	5	4	33	21.258	191	0	97.675	3.91317e+07	3.74655e+06	3.51991e+06	3.93461e+06	4.131e+06	5.75976e+06	5.21327e+06	4.8922e+06	4.79916e+06	3.1352e+06	3.73369e+06	5.03468e+06	4.27552e+06	3	4.34796e+06	653510	377304	0.150303	TRUE	FALSE
Aspartate--tRNA ligase, cytoplasmic	DARS	6	18	37.3	57.136	501	0	158.69	3.9017e+07	4.61629e+06	3.86145e+06	4.9592e+06	4.75224e+06	3.29623e+06	4.76638e+06	4.42495e+06	3.79581e+06	4.54445e+06	4.47898e+06	4.27162e+06	4.25507e+06	3	4.33522e+06	124772	72037	0.028781	TRUE	FALSE
Nucleolar protein 56	NOP56	5	14	34.5	53.05	478	0	192.93	3.88227e+07	3.39416e+06	4.00389e+06	4.01225e+06	4.45287e+06	4.04962e+06	4.69126e+06	5.44163e+06	4.51746e+06	4.25952e+06	3.80343e+06	4.39791e+06	4.73954e+06	3	4.31363e+06	473710	273497	0.109817	FALSE	FALSE
Mitogen-activated protein kinase 14	MAPK14	5	11	37.2	41.293	360	0	99.411	3.88179e+07	4.22581e+06	4.51045e+06	4.27089e+06	4.3491e+06	3.53479e+06	4.2155e+06	4.06955e+06	5.15965e+06	4.48221e+06	4.33572e+06	4.03313e+06	4.57047e+06	3	4.3131e+06	269383	155528	0.0624568	TRUE	FALSE
Asporin	ASPN	2	5	14.2	43.417	380	0	76.973	3.86885e+07	3.75008e+06	3.76027e+06	4.20362e+06	4.60886e+06	4.3529e+06	4.37845e+06	4.6341e+06	4.92678e+06	4.07341e+06	3.90466e+06	4.44674e+06	4.54477e+06	3	4.29872e+06	344771	199054	0.0802032	FALSE	TRUE
T-complex protein 1 subunit alpha	TCP1	10	16	41.4	60.343	556	0	189.52	3.82595e+07	2.41117e+06	2.68071e+06	2.58526e+06	5.25592e+06	2.43175e+06	7.33918e+06	7.35545e+06	5.48396e+06	2.71612e+06	2.55905e+06	5.00895e+06	5.18518e+06	3	4.25106e+06	1.46797e+06	847534	0.345319	TRUE	FALSE
Rho-related GTP-binding protein RhoG	RHOG	1	6	50.8	21.308	191	0	123.81	3.80206e+07	4.10756e+06	4.07204e+06	4.75881e+06	5.03039e+06	3.16354e+06	5.05099e+06	4.30164e+06	4.0185e+06	3.51711e+06	4.31281e+06	4.41497e+06	3.94575e+06	3	4.22451e+06	246760	142467	0.0584116	TRUE	FALSE
Coatomer subunit alpha;Xenin;Proxenin	COPA	11	33	39.5	136.02	1204	0	323.31	3.75803e+07	4.38087e+06	3.90644e+06	3.82213e+06	4.78217e+06	3.63552e+06	4.22142e+06	4.4415e+06	4.53543e+06	3.8548e+06	4.03648e+06	4.21304e+06	4.27725e+06	3	4.17559e+06	124675	71981.3	0.0298581	TRUE	FALSE
Chloride intracellular channel protein 4	CLIC4	1	11	56.5	28.772	253	0	147	3.75369e+07	4.39486e+06	3.7954e+06	4.72647e+06	4.104e+06	2.98881e+06	3.67389e+06	5.3189e+06	4.77497e+06	3.75955e+06	4.30558e+06	3.5889e+06	4.61781e+06	3	4.17076e+06	527537	304573	0.126484	TRUE	FALSE
Pre-mRNA-splicing factor ATP-dependent RNA helicase DHX15	DHX15	3	20	31.6	90.932	795	0	185.44	3.73199e+07	4.53475e+06	4.01298e+06	4.29258e+06	4.38069e+06	3.44279e+06	4.67912e+06	4.43583e+06	3.98832e+06	3.55286e+06	4.2801e+06	4.16753e+06	3.99234e+06	3	4.14666e+06	145015	83724.3	0.0349715	FALSE	FALSE
Ubiquitin carboxyl-terminal hydrolase 5	USP5	4	18	31.2	95.785	858	0	314.1	3.72293e+07	3.99372e+06	4.06467e+06	4.20151e+06	3.56394e+06	4.38117e+06	4.01078e+06	4.05441e+06	4.12114e+06	4.83793e+06	4.08663e+06	3.9853e+06	4.33783e+06	3	4.13659e+06	181497	104787	0.043876	FALSE	FALSE
WD repeat-containing protein 1	WDR1	2	15	37.8	66.193	606	0	273.54	3.72133e+07	4.0272e+06	4.21735e+06	4.51524e+06	4.39027e+06	3.87534e+06	4.09173e+06	3.83675e+06	3.63156e+06	4.62788e+06	4.25326e+06	4.11911e+06	4.03206e+06	3	4.13481e+06	111432	64335.1	0.0269496	TRUE	FALSE
Serine/arginine-rich splicing factor 7	SRSF7	3	2	21.9	15.763	137	0	103.44	3.72056e+07	4.85611e+06	3.53274e+06	4.64499e+06	5.03117e+06	3.99948e+06	3.87717e+06	4.13989e+06	3.87154e+06	3.25245e+06	4.34461e+06	4.30261e+06	3.75463e+06	3	4.13395e+06	329172	190047	0.0796264	TRUE	FALSE
Dolichyl-diphosphooligosaccharide--protein glycosyltransferase subunit 2	RPN2	5	5	9.2	69.283	631	0	159.43	3.71678e+07	3.1511e+06	4.28167e+06	4.20256e+06	5.05562e+06	4.04233e+06	4.08504e+06	4.24938e+06	4.35129e+06	3.74876e+06	3.87845e+06	4.39433e+06	4.11647e+06	3	4.12975e+06	258199	149071	0.0625217	FALSE	FALSE
Signal peptidase complex subunit 3	SPCS3	1	2	11.7	20.313	180	0	45.137	3.69648e+07	4.53063e+06	4.57602e+06	3.66839e+06	4.37462e+06	3.65119e+06	4.2651e+06	2.63527e+06	4.49745e+06	4.76612e+06	4.25835e+06	4.09697e+06	3.96628e+06	3	4.1072e+06	146302	84467.7	0.0356209	FALSE	FALSE
26S protease regulatory subunit 10B	PSMC6	7	11	41.4	45.796	403	0	165.73	3.6946e+07	4.06459e+06	3.6635e+06	3.94814e+06	3.89373e+06	3.96185e+06	3.89973e+06	4.88275e+06	4.41222e+06	4.21949e+06	3.89208e+06	3.91844e+06	4.50482e+06	3	4.10511e+06	346408	199999	0.0843847	TRUE	FALSE
ATP synthase subunit g, mitochondrial	ATP5L	3	2	17.5	11.428	103	0	12.078	3.68887e+07	4.63684e+06	4.14269e+06	4.07185e+06	4.10997e+06	4.17547e+06	3.54516e+06	5.11034e+06	4.81612e+06	2.28022e+06	4.28379e+06	3.94353e+06	4.06889e+06	3	4.09874e+06	172083	99352	0.0419843	TRUE	FALSE
Tax1-binding protein 3	TAX1BP3	2	2	25	13.735	124	0	103.67	3.67953e+07	3.45181e+06	3.61994e+06	3.81618e+06	4.69375e+06	3.35465e+06	3.88329e+06	4.2878e+06	4.75666e+06	4.93125e+06	3.62931e+06	3.97723e+06	4.65857e+06	3	4.08837e+06	523550	302272	0.128058	TRUE	FALSE
60S ribosomal protein L6	RPL6	4	3	12.2	32.728	288	0	44.659	3.6778e+07	3.96837e+06	4.25009e+06	3.3965e+06	4.20816e+06	3.17893e+06	3.92066e+06	4.20894e+06	4.72704e+06	4.91933e+06	3.87165e+06	3.76925e+06	4.61844e+06	3	4.08645e+06	463553	267632	0.113437	FALSE	FALSE
Histone H1x	H1FX	1	2	10.3	22.487	213	0	34.724	3.66992e+07	4.01858e+06	3.67039e+06	4.4231e+06	3.54878e+06	4.25361e+06	4.02168e+06	4.41679e+06	4.2985e+06	4.04774e+06	4.03736e+06	3.94135e+06	4.25434e+06	3	4.07769e+06	160345	92575	0.0393225	FALSE	FALSE
ATP-dependent RNA helicase A	DHX9	1	23	21.6	140.96	1270	0	323.31	3.66036e+07	3.74783e+06	3.99058e+06	3.5015e+06	5.04604e+06	3.94376e+06	4.05513e+06	4.47047e+06	4.19235e+06	3.65595e+06	3.74663e+06	4.34831e+06	4.10626e+06	3	4.06707e+06	302745	174790	0.0744382	FALSE	FALSE
Phosphate carrier protein, mitochondrial	SLC25A3	5	4	10.8	36.161	324	0	30.13	3.59998e+07	3.87087e+06	4.22395e+06	3.88874e+06	4.42196e+06	3.71303e+06	3.57803e+06	4.04945e+06	4.47089e+06	3.78288e+06	3.99452e+06	3.90434e+06	4.10107e+06	3	3.99998e+06	98479.3	56857.1	0.02462	TRUE	FALSE
Succinyl-CoA ligase [ADP/GDP-forming] subunit alpha, mitochondrial	SUCLG1	2	2	8.1	36.249	346	0	92.948	3.57298e+07	4.43696e+06	4.72765e+06	4.14152e+06	2.89271e+06	4.55329e+06	3.42273e+06	3.40414e+06	3.80033e+06	4.35049e+06	4.43538e+06	3.62291e+06	3.85165e+06	3	3.96998e+06	418958	241885	0.105531	TRUE	FALSE
Prohibitin-2	PHB2	7	9	35.2	33.239	298	0	202.5	3.56265e+07	4.35453e+06	3.98379e+06	4.54662e+06	4.70216e+06	3.59204e+06	3.43506e+06	3.8429e+06	3.42288e+06	3.74652e+06	4.29498e+06	3.90975e+06	3.67077e+06	3	3.9585e+06	314949	181836	0.0795628	TRUE	FALSE
Osteoclast-stimulating factor 1	OSTF1	1	5	29.9	23.787	214	0	48.65	3.49648e+07	3.58298e+06	3.9386e+06	3.49852e+06	4.09628e+06	3.21116e+06	3.37303e+06	4.5044e+06	4.14329e+06	4.61657e+06	3.67337e+06	3.56016e+06	4.42142e+06	3	3.88498e+06	468008	270204	0.120466	TRUE	FALSE
EH domain-containing protein 1	EHD1	7	11	43.1	60.626	534	0	211.47	3.46773e+07	3.9437e+06	3.60626e+06	3.87607e+06	3.86448e+06	3.68728e+06	3.45398e+06	4.54389e+06	3.95022e+06	3.75141e+06	3.80868e+06	3.66858e+06	4.08184e+06	3	3.85303e+06	210169	121341	0.0545464	TRUE	FALSE
Polyadenylate-binding protein 1;Polyadenylate-binding protein	PABPC1	25	11	28.3	70.67	636	0	323.31	3.44037e+07	3.79481e+06	3.8649e+06	3.13796e+06	4.68476e+06	3.80395e+06	4.35714e+06	3.61494e+06	3.33539e+06	3.80988e+06	3.59922e+06	4.28195e+06	3.58674e+06	3	3.82264e+06	397825	229684	0.104071	TRUE	FALSE
Vigilin	HDLBP	22	26	24.4	141.45	1268	0	323.31	3.42672e+07	3.98814e+06	3.55677e+06	3.86666e+06	3.98116e+06	3.33125e+06	3.57469e+06	4.20303e+06	3.56e+06	4.20553e+06	3.80386e+06	3.62903e+06	3.98952e+06	3	3.80747e+06	180272	104080	0.0473469	FALSE	FALSE
Core histone macro-H2A.1;Histone H2A	H2AFY	3	6	32.8	39.617	372	0	183.02	3.4059e+07	3.0723e+06	4.10258e+06	3.80524e+06	4.29276e+06	3.36006e+06	3.8981e+06	3.57605e+06	3.8495e+06	4.10244e+06	3.66004e+06	3.85031e+06	3.84266e+06	3	3.78434e+06	107711	62187.1	0.0284624	TRUE	FALSE
Probable ATP-dependent RNA helicase DDX5	DDX5	12	15	45	69.086	614	0	98.996	3.40014e+07	3.66599e+06	4.01107e+06	3.81666e+06	3.86272e+06	3.45701e+06	3.78514e+06	2.96006e+06	4.57048e+06	3.87232e+06	3.83124e+06	3.70162e+06	3.80095e+06	3	3.77794e+06	67804.2	39146.8	0.0179474	TRUE	TRUE
Malectin	MLEC	4	5	41.8	16.729	146	0	57.262	3.39516e+07	3.81586e+06	4.525e+06	3.73058e+06	3.92502e+06	2.65141e+06	3.66099e+06	4.32233e+06	3.56645e+06	3.75395e+06	4.02381e+06	3.41247e+06	3.88091e+06	3	3.7724e+06	319789	184630	0.0847708	FALSE	FALSE
Peroxiredoxin-5, mitochondrial	PRDX5	1	4	23.4	22.086	214	0	61.439	3.36833e+07	4.58026e+06	2.38359e+06	4.02089e+06	4.69679e+06	4.56229e+06	2.57242e+06	4.56458e+06	1.78944e+06	4.51308e+06	3.66158e+06	3.94383e+06	3.62237e+06	3	3.74259e+06	175378	101255	0.0468601	TRUE	FALSE
Signal peptidase complex catalytic subunit SEC11;Signal peptidase complex catalytic subunit SEC11A;Signal peptidase I	SEC11A	5	3	17.2	18.651	163	0	25.445	3.36608e+07	3.8696e+06	4.07511e+06	3.89949e+06	4.22127e+06	4.3647e+06	3.83044e+06	3.31404e+06	3.4256e+06	2.6606e+06	3.94806e+06	4.1388e+06	3.13341e+06	3	3.74009e+06	533985	308297	0.142773	TRUE	FALSE
Ubiquitin thioesterase OTUB1	OTUB1	6	7	33.6	28.05	241	0	110.33	3.35766e+07	3.64015e+06	3.58079e+06	3.90438e+06	3.50056e+06	3.80548e+06	4.1875e+06	4.11696e+06	4.09808e+06	2.7427e+06	3.70844e+06	3.83118e+06	3.65258e+06	3	3.73073e+06	91362.6	52748.2	0.0244892	TRUE	FALSE
Galectin-3	LGALS3	1	2	10	26.152	250	0	21.322	3.32693e+07	3.54305e+06	3.30712e+06	3.57962e+06	4.27692e+06	2.90689e+06	3.62907e+06	3.88049e+06	4.57229e+06	3.57385e+06	3.47659e+06	3.60429e+06	4.00888e+06	3	3.69659e+06	277885	160437	0.0751733	TRUE	TRUE
Calcium/calmodulin-dependent protein kinase type II subunit delta	CAMK2D	13	7	30.9	56.298	498	0	107.13	3.30209e+07	3.8279e+06	3.72687e+06	3.45005e+06	3.18084e+06	3.66595e+06	3.67207e+06	3.74997e+06	4.04879e+06	3.69843e+06	3.66827e+06	3.50629e+06	3.8324e+06	3	3.66899e+06	163055	94140.1	0.0444415	FALSE	FALSE
Nucleolin	NCL	2	14	18.3	76.613	710	0	117.07	3.29577e+07	3.91502e+06	3.5427e+06	3.95688e+06	3.62154e+06	3.39697e+06	3.76287e+06	3.81641e+06	3.42933e+06	3.51599e+06	3.80486e+06	3.59379e+06	3.58724e+06	3	3.66197e+06	123797	71474	0.0338061	TRUE	FALSE
Serine/threonine-protein phosphatase 2A catalytic subunit alpha isoform;Serine/threonine-protein phosphatase 2A catalytic subunit beta isoform	PPP2CA	12	7	31.4	35.594	309	0	177.41	3.24591e+07	3.61813e+06	4.18318e+06	2.73834e+06	3.82125e+06	3.20261e+06	3.61034e+06	4.19097e+06	3.94502e+06	3.14926e+06	3.51321e+06	3.54473e+06	3.76175e+06	3	3.60657e+06	135316	78124.5	0.0375192	TRUE	FALSE
U6 snRNA-associated Sm-like protein LSm2	LSM2	1	2	40	10.834	95	0	80.186	3.23944e+07	3.43145e+06	3.40629e+06	3.06924e+06	3.50203e+06	3.17506e+06	4.0795e+06	4.23637e+06	3.57187e+06	3.92254e+06	3.30233e+06	3.58553e+06	3.91026e+06	3	3.59937e+06	304203	175632	0.0845156	FALSE	FALSE
60S ribosomal protein L12	RPL12	1	5	45.5	17.818	165	0	68.646	3.21984e+07	3.92383e+06	4.33624e+06	3.8349e+06	4.41609e+06	2.89221e+06	2.3224e+06	3.31369e+06	3.57266e+06	3.58638e+06	4.03165e+06	3.21024e+06	3.49091e+06	3	3.5776e+06	417514	241052	0.116702	TRUE	TRUE
Cysteine and glycine-rich protein 1	CSRP1	4	4	27.5	20.567	193	0	28.177	3.19785e+07	3.06085e+06	3.31019e+06	3.87089e+06	2.7464e+06	3.45026e+06	3.80033e+06	3.9713e+06	4.11967e+06	3.64862e+06	3.41397e+06	3.33233e+06	3.91319e+06	3	3.55317e+06	314455	181550	0.0884998	TRUE	FALSE
Exportin-1	XPO1	10	24	30.6	123.38	1071	0	323.31	3.1803e+07	3.27366e+06	3.70667e+06	3.29996e+06	3.66164e+06	4.00416e+06	3.95707e+06	3.01539e+06	3.6909e+06	3.19357e+06	3.42676e+06	3.87429e+06	3.29996e+06	3	3.53367e+06	301724	174200	0.0853853	FALSE	FALSE
Galactokinase	GALK1	1	3	8.4	42.272	392	0	28.011	3.1796e+07	3.72473e+06	3.62109e+06	3.43911e+06	3.53763e+06	3.31415e+06	3.29887e+06	3.42719e+06	3.84973e+06	3.58353e+06	3.59498e+06	3.38355e+06	3.62015e+06	3	3.53289e+06	129947	75025.1	0.0367821	TRUE	FALSE
PDZ and LIM domain protein 7	PDLIM7	5	8	21.4	49.844	457	0	100.16	3.17619e+07	4.02661e+06	3.53753e+06	3.96024e+06	2.47842e+06	3.22115e+06	3.96261e+06	3.61175e+06	3.47115e+06	3.49246e+06	3.84146e+06	3.22073e+06	3.52512e+06	3	3.5291e+06	310383	179200	0.0879496	FALSE	FALSE
Dolichyl-diphosphooligosaccharide--protein glycosyltransferase 48 kDa subunit	DDOST	3	9	27.9	50.8	456	0	128.01	3.16531e+07	3.68126e+06	3.78765e+06	4.05477e+06	3.51308e+06	2.54374e+06	3.855e+06	4.018e+06	3.22619e+06	2.97344e+06	3.84123e+06	3.30394e+06	3.40588e+06	3	3.51701e+06	285365	164756	0.0811385	FALSE	FALSE
C-terminal-binding protein 2	CTBP2	3	7	27.4	48.944	445	0	129.78	3.1552e+07	4.05236e+06	3.61851e+06	4.36533e+06	3.59905e+06	3.22466e+06	2.87892e+06	3.31747e+06	3.07087e+06	3.42482e+06	4.01206e+06	3.23421e+06	3.27105e+06	3	3.50578e+06	438845	253367	0.125178	FALSE	FALSE
AP-2 complex subunit beta	AP2B1	9	12	38.5	104.55	937	0	323.31	3.11133e+07	3.22853e+06	3.50278e+06	3.42078e+06	3.21263e+06	3.1585e+06	3.50052e+06	4.15597e+06	3.5366e+06	3.39701e+06	3.38403e+06	3.29055e+06	3.69653e+06	3	3.45704e+06	212607	122749	0.0614998	FALSE	FALSE
Protein SEC13 homolog	SEC13	3	5	26.1	35.54	322	0	246.69	3.09873e+07	3.31575e+06	6.2505e+06	1.9007e+06	3.31131e+06	2.10146e+06	3.05258e+06	4.14049e+06	3.20743e+06	3.70709e+06	3.82232e+06	2.82178e+06	3.685e+06	3	3.44303e+06	542382	313144	0.15753	TRUE	FALSE
Ubiquitin-like-conjugating enzyme ATG3	ATG3	2	5	18.2	35.864	314	0	56.17	3.09295e+07	4.02328e+06	2.14275e+06	2.78277e+06	3.87446e+06	3.61941e+06	3.81696e+06	3.80672e+06	3.63291e+06	3.23025e+06	2.98293e+06	3.77028e+06	3.55663e+06	3	3.43661e+06	407160	235074	0.118477	FALSE	FALSE
Annexin A1	ANXA1	3	4	10.4	38.714	346	0	32.424	3.08603e+07	3.35765e+06	3.32368e+06	4.15726e+06	3.07746e+06	3.82457e+06	3.35286e+06	3.25895e+06	4.06891e+06	2.43893e+06	3.61286e+06	3.4183e+06	3.2556e+06	3	3.42892e+06	178870	103270	0.052165	TRUE	FALSE
RNA-binding motif protein, X chromosome;RNA-binding motif protein, X chromosome, N-terminally processed	RBMX	8	3	37.2	8.6098	78	0	26.966	3.07872e+07	3.83044e+06	4.12546e+06	3.00341e+06	3.67895e+06	3.92431e+06	3.75723e+06	2.3475e+06	3.43566e+06	2.68423e+06	3.6531e+06	3.78683e+06	2.82246e+06	3	3.4208e+06	522471	301649	0.152734	TRUE	FALSE
CUGBP Elav-like family member 1	CELF1	8	4	13	55.142	514	0	43.021	3.07253e+07	3.14063e+06	3.49665e+06	3.31886e+06	3.07238e+06	3.04039e+06	3.36051e+06	3.56481e+06	4.05727e+06	3.67378e+06	3.31872e+06	3.15776e+06	3.76529e+06	3	3.41392e+06	314756	181724	0.0921977	FALSE	FALSE
Protein transport protein Sec23A	SEC23A	9	10	21.7	82.968	736	0	323.31	3.06833e+07	3.48187e+06	3.53236e+06	3.31224e+06	3.66585e+06	3.12888e+06	3.69836e+06	3.01007e+06	3.55661e+06	3.29707e+06	3.44215e+06	3.49769e+06	3.28792e+06	3	3.40926e+06	108689	62751.8	0.0318806	FALSE	FALSE
F-actin-capping protein subunit beta	CAPZB	4	8	39.7	31.35	277	0	72.371	3.06621e+07	3.34267e+06	3.99537e+06	3.46234e+06	3.52129e+06	2.51664e+06	3.4212e+06	3.63552e+06	3.59098e+06	3.17605e+06	3.60013e+06	3.15305e+06	3.46752e+06	3	3.4069e+06	229622	132572	0.0673992	TRUE	FALSE
60S ribosomal protein L5	RPL5	4	6	31.1	27.045	238	0	75.096	3.05522e+07	3.07583e+06	3.29181e+06	3.35053e+06	3.42339e+06	5.59709e+06	4.17622e+06	2.17192e+06	3.06047e+06	2.40491e+06	3.23939e+06	4.3989e+06	2.54577e+06	3	3.39469e+06	936276	540559	0.275806	TRUE	FALSE
ELAV-like protein 1	ELAVL1	3	6	21.8	36.091	326	0	47.275	3.02279e+07	3.07005e+06	3.48871e+06	3.30888e+06	4.07848e+06	3.26895e+06	3.2442e+06	2.36322e+06	3.56848e+06	3.83697e+06	3.28921e+06	3.53054e+06	3.25623e+06	3	3.35866e+06	149765	86467	0.0445907	FALSE	FALSE
Ras suppressor protein 1	RSU1	1	7	33.2	31.54	277	0	76.929	3.019e+07	2.96335e+06	3.26481e+06	3.39708e+06	3.23718e+06	2.86494e+06	3.37695e+06	3.91833e+06	4.00154e+06	3.16587e+06	3.20842e+06	3.15969e+06	3.69524e+06	3	3.35445e+06	296142	170977	0.0882833	TRUE	FALSE
Mitochondrial carrier homolog 2	MTCH2	2	3	18.7	28.549	262	0	101.05	3.01775e+07	2.13464e+06	3.80124e+06	3.11531e+06	4.79312e+06	4.48686e+06	2.0722e+06	2.90945e+06	2.616e+06	4.24873e+06	3.01706e+06	3.78406e+06	3.25806e+06	3	3.35306e+06	392224	226450	0.116975	TRUE	FALSE
Eukaryotic initiation factor 4A-III;Eukaryotic initiation factor 4A-III, N-terminally processed	EIF4A3	2	9	30.7	46.871	411	0	65.107	3.00153e+07	3.42352e+06	3.59994e+06	3.42021e+06	3.21546e+06	2.94317e+06	3.18103e+06	3.74677e+06	3.0798e+06	3.40536e+06	3.48122e+06	3.11322e+06	3.41065e+06	3	3.33503e+06	195308	112761	0.0585627	FALSE	FALSE
Inosine-5-monophosphate dehydrogenase 2	IMPDH2	3	12	31.3	55.804	514	0	169.59	2.99615e+07	2.88446e+06	3.15789e+06	3.47875e+06	3.641e+06	3.20018e+06	3.71441e+06	3.32516e+06	2.95467e+06	3.60502e+06	3.1737e+06	3.51853e+06	3.29495e+06	3	3.32906e+06	174929	100995	0.052546	TRUE	FALSE
Ras GTPase-activating-like protein IQGAP1	IQGAP1	6	34	28.7	189.25	1657	0	323.31	2.99239e+07	3.46327e+06	3.18603e+06	3.31358e+06	3.36696e+06	3.10944e+06	3.22432e+06	3.51326e+06	3.37563e+06	3.37144e+06	3.32096e+06	3.23357e+06	3.42011e+06	3	3.32488e+06	93331.4	53884.9	0.0280706	TRUE	FALSE
T-complex protein 1 subunit beta	CCT2	3	14	37.8	57.488	535	0	265.96	2.97685e+07	3.43292e+06	3.04781e+06	2.73373e+06	3.73793e+06	2.5892e+06	3.55643e+06	4.07818e+06	3.5704e+06	3.02193e+06	3.07149e+06	3.29452e+06	3.55684e+06	3	3.30761e+06	242939	140261	0.0734484	TRUE	TRUE
T-complex protein 1 subunit gamma	CCT3	8	14	30.8	60.533	545	0	150.74	2.95701e+07	3.34688e+06	3.5e+06	3.10389e+06	3.32275e+06	3.34448e+06	3.06013e+06	3.04022e+06	3.44041e+06	3.41137e+06	3.31692e+06	3.24245e+06	3.29733e+06	3	3.28557e+06	38602.7	22287.3	0.0117492	TRUE	FALSE
Atlastin-3	ATL3	3	5	10.4	60.541	541	0	102.1	2.94699e+07	3.90875e+06	3.62416e+06	2.60503e+06	2.83247e+06	2.97098e+06	2.92317e+06	3.65242e+06	3.61845e+06	3.33446e+06	3.37931e+06	2.90887e+06	3.53511e+06	3	3.27443e+06	326026	188231	0.0995671	FALSE	FALSE
Carbonyl reductase [NADPH] 1	CBR1	3	3	23.1	30.375	277	0	303.39	2.91721e+07	3.20093e+06	3.21494e+06	3.08306e+06	3.18769e+06	2.76555e+06	3.25548e+06	3.33107e+06	3.71849e+06	3.41493e+06	3.16631e+06	3.06957e+06	3.48816e+06	3	3.24135e+06	219152	126527	0.0676114	TRUE	FALSE
Costars family protein ABRACL	ABRACL	2	2	35.8	9.0564	81	0	33.764	2.87385e+07	3.38065e+06	3.37499e+06	2.62672e+06	3.89343e+06	2.81687e+06	3.34675e+06	2.86784e+06	3.7498e+06	2.68148e+06	3.12745e+06	3.35235e+06	3.09971e+06	3	3.19317e+06	138550	79991.8	0.0433894	FALSE	FALSE
26S protease regulatory subunit 8	PSMC5	9	12	33	45.626	406	0	245.49	2.84029e+07	3.35823e+06	2.84899e+06	3.43758e+06	3.11385e+06	3.19838e+06	3.43056e+06	3.04613e+06	3.09495e+06	2.87422e+06	3.21494e+06	3.2476e+06	3.0051e+06	3	3.15588e+06	131594	75976	0.0416982	TRUE	FALSE
Nuclear transcription factor Y subunit gamma	NFYC	8	2	32.6	14.909	129	0	11.393	2.83955e+07	2.90482e+06	3.1756e+06	3.73922e+06	4.97875e+06	488808	3.35124e+06	4.15704e+06	4.9616e+06	638389	3.27321e+06	2.9396e+06	3.25234e+06	3	3.15505e+06	186878	107894	0.0592313	FALSE	FALSE
26S proteasome non-ATPase regulatory subunit 11	PSMD11	3	12	38.4	47.463	422	0	165.68	2.83798e+07	3.45191e+06	2.86498e+06	3.30168e+06	3.06768e+06	3.09647e+06	2.70794e+06	3.33131e+06	3.64908e+06	2.90875e+06	3.20619e+06	2.95737e+06	3.29638e+06	3	3.15331e+06	175583	101373	0.0556821	TRUE	FALSE
Tubulin beta-3 chain	TUBB3	9	4	48	50.432	450	0	167.56	2.83099e+07	2.79323e+06	2.87915e+06	2.98287e+06	2.9245e+06	3.12807e+06	4.51493e+06	3.40059e+06	3.39688e+06	2.2897e+06	2.88508e+06	3.5225e+06	3.02906e+06	3	3.14555e+06	334295	193005	0.106276	TRUE	FALSE
Laminin subunit gamma-1	LAMC1	2	24	17.3	177.6	1609	0	323.31	2.82489e+07	3.30303e+06	3.30157e+06	3.1702e+06	3.24461e+06	2.45147e+06	2.81699e+06	3.4759e+06	3.32533e+06	3.15975e+06	3.25827e+06	2.83769e+06	3.32033e+06	3	3.13876e+06	262576	151599	0.083656	TRUE	TRUE
Chromobox protein homolog 3	CBX3	8	7	45.9	20.811	183	0	84.719	2.78194e+07	3.32299e+06	2.66865e+06	3.4776e+06	3.57391e+06	1.69376e+06	3.49966e+06	3.12239e+06	2.83812e+06	3.62234e+06	3.15641e+06	2.92244e+06	3.19428e+06	3	3.09105e+06	147238	85007.7	0.0476336	FALSE	FALSE
Decorin	DCN	8	3	14.5	39.746	359	0	21.87	2.7803e+07	2.7344e+06	3.09376e+06	3.73384e+06	3.06318e+06	1.6699e+06	2.69991e+06	3.85389e+06	3.73906e+06	3.21507e+06	3.18733e+06	2.47767e+06	3.60267e+06	3	3.08922e+06	568884	328445	0.184151	FALSE	TRUE
Serum deprivation-response protein	SDPR	1	4	11.5	47.173	425	0	230.45	2.76234e+07	3.55695e+06	3.05987e+06	3.59612e+06	2.51881e+06	3.11259e+06	2.87739e+06	2.98382e+06	2.67342e+06	3.24441e+06	3.40431e+06	2.83626e+06	2.96722e+06	3	3.06926e+06	297456	171736	0.0969145	FALSE	FALSE
Basement membrane-specific heparan sulfate proteoglycan core protein;Endorepellin;LG3 peptide	HSPG2	3	32	10	468.83	4391	0	323.31	2.74484e+07	3.0909e+06	3.2606e+06	3.4465e+06	2.74806e+06	2.88204e+06	2.80237e+06	3.15053e+06	2.88379e+06	3.18359e+06	3.266e+06	2.81082e+06	3.07264e+06	3	3.04982e+06	228445	131893	0.0749044	TRUE	TRUE
Transportin-1	TNPO1	3	12	26.2	102.35	898	0	251.22	2.72657e+07	3.14719e+06	3.08342e+06	2.90139e+06	3.16891e+06	2.70767e+06	3.20415e+06	3.07971e+06	3.19624e+06	2.77703e+06	3.044e+06	3.02691e+06	3.01766e+06	3	3.02952e+06	13362.4	7714.8	0.00441074	TRUE	FALSE
AP-2 complex subunit alpha-1	AP2A1	2	17	30.9	107.54	977	0	230.47	2.72015e+07	3.15942e+06	3.15253e+06	2.7512e+06	3.56971e+06	2.65852e+06	2.55799e+06	3.45971e+06	3.03945e+06	2.85303e+06	3.02105e+06	2.92874e+06	3.11739e+06	3	3.02239e+06	94335.3	54464.5	0.0312121	FALSE	FALSE
Reticulon;Reticulon-1	RTN1	3	2	8.3	21.862	193	0	11.017	2.71597e+07	3.59982e+06	3.74075e+06	4.32704e+06	1.5177e+06	2.24145e+06	2.01304e+06	2.14189e+06	3.63472e+06	3.94333e+06	3.8892e+06	1.92406e+06	3.23998e+06	3	3.01775e+06	1.00124e+06	578066	0.331784	FALSE	FALSE
Vacuolar protein sorting-associated protein 35	VPS35	4	17	26.5	91.706	796	0	317.78	2.70795e+07	2.95807e+06	2.94797e+06	2.65474e+06	3.52159e+06	2.77411e+06	3.43295e+06	3.03277e+06	3.04454e+06	2.71276e+06	2.85359e+06	3.24288e+06	2.93002e+06	3	3.00883e+06	206263	119086	0.0685527	TRUE	FALSE
Glutathione peroxidase 7	GPX7	1	5	32.1	20.996	187	0	34.473	2.67386e+07	3.34032e+06	3.66283e+06	3.64132e+06	2.09122e+06	2.76474e+06	2.73652e+06	1.98606e+06	3.22778e+06	3.2878e+06	3.54816e+06	2.53083e+06	2.83388e+06	3	2.97095e+06	522334	301569	0.175813	FALSE	FALSE
Mitogen-activated protein kinase;Mitogen-activated protein kinase 3	MAPK3	8	5	30.1	38.546	339	0	134.32	2.67372e+07	2.75573e+06	3.2896e+06	3.28172e+06	3.59005e+06	3.31748e+06	3.25385e+06	2.12971e+06	2.8553e+06	2.26372e+06	3.10902e+06	3.38713e+06	2.41625e+06	3	2.9708e+06	499981	288664	0.168299	TRUE	FALSE
DNA replication licensing factor MCM2	MCM2	2	23	33.5	101.89	904	0	323.31	2.67346e+07	3.40042e+06	2.88556e+06	2.91281e+06	3.56442e+06	2.6623e+06	2.83047e+06	2.97164e+06	2.91205e+06	2.59489e+06	3.06626e+06	3.01906e+06	2.8262e+06	3	2.97051e+06	127186	73431.1	0.0428164	FALSE	FALSE
Histone H1.0;Histone H1.0, N-terminally processed	H1F0	1	2	10.8	20.863	194	0	20.926	2.37936e+07	2.8453e+06	3.22968e+06	2.87769e+06	2.57867e+06	3.30775e+06	3.18743e+06	2.48902e+06	0	3.27802e+06	2.98422e+06	3.02462e+06	2.88352e+06	3	2.96412e+06	72664	41952.6	0.0245145	FALSE	FALSE
RuvB-like 1	RUVBL1	5	12	38.6	50.227	456	0	161.19	2.65466e+07	2.8501e+06	2.93017e+06	2.99678e+06	2.79423e+06	2.32598e+06	3.22011e+06	3.19522e+06	3.08048e+06	3.15354e+06	2.92568e+06	2.78011e+06	3.14308e+06	3	2.94962e+06	182668	105463	0.0619292	TRUE	FALSE
40S ribosomal protein S28	RPS28	1	2	33.3	7.8409	69	0	11.944	2.09855e+07	2.8083e+06	2.33152e+06	5.10219e+06	2.97242e+06	0	1.16675e+06	0	3.44764e+06	3.1567e+06	3.414e+06	2.06958e+06	3.30217e+06	3	2.92859e+06	746015	430712	0.254736	TRUE	FALSE
40S ribosomal protein S19	RPS19	6	3	21.4	16.06	145	0	24.585	2.62737e+07	3.3228e+06	2.66281e+06	3.13374e+06	2.53965e+06	2.55049e+06	2.42677e+06	3.14343e+06	2.94517e+06	3.54879e+06	3.03978e+06	2.50564e+06	3.21247e+06	3	2.91929e+06	368497	212752	0.126228	TRUE	TRUE
RNA-binding protein 12	RBM12	1	2	2.6	97.394	932	0	10.446	2.22885e+07	2.46511e+06	2.56144e+06	3.5894e+06	2.33074e+06	2.11785e+06	2.07717e+06	3.39089e+06	0	3.75589e+06	2.87198e+06	2.17525e+06	3.57339e+06	3	2.87354e+06	699071	403609	0.243279	FALSE	FALSE
Ras-related protein Rab-10	RAB10	5	5	29	22.541	200	0	39.368	2.58572e+07	2.71296e+06	3.86136e+06	3.46042e+06	2.83002e+06	2.61261e+06	3.20071e+06	2.49777e+06	1.84573e+06	2.83561e+06	3.34491e+06	2.88111e+06	2.39304e+06	3	2.87302e+06	475988	274812	0.165675	TRUE	FALSE
2-5-oligoadenylate synthase 1	OAS1	4	2	7	35.052	302	0	65.924	2.58221e+07	2.40021e+06	2.81463e+06	2.68795e+06	2.85007e+06	2.05537e+06	2.45764e+06	3.07084e+06	3.74686e+06	3.73857e+06	2.63426e+06	2.45436e+06	3.51876e+06	3	2.86913e+06	569741	328940	0.198577	FALSE	FALSE
Ras-related protein Rab-18	RAB18	4	8	51.5	22.977	206	0	151.83	2.57582e+07	3.11753e+06	2.88298e+06	2.69275e+06	3.28686e+06	2.72963e+06	2.36933e+06	2.39089e+06	3.47918e+06	2.80902e+06	2.89775e+06	2.79528e+06	2.89303e+06	3	2.86202e+06	57849.5	33399.4	0.0202128	TRUE	FALSE
L-lactate dehydrogenase B chain;L-lactate dehydrogenase	LDHB	5	6	22.2	36.638	334	0	50.886	2.56177e+07	2.65285e+06	2.64424e+06	3.07097e+06	3.09028e+06	2.70947e+06	2.64735e+06	3.05121e+06	2.77652e+06	2.97476e+06	2.78936e+06	2.8157e+06	2.93416e+06	3	2.84641e+06	77132.9	44532.7	0.0270984	TRUE	FALSE
Ras-related protein Ral-B	RALB	6	2	32	23.408	206	0	47.296	2.55814e+07	2.41048e+06	2.78907e+06	3.31944e+06	3.31689e+06	2.8572e+06	2.34936e+06	2.79418e+06	2.73763e+06	3.00715e+06	2.83966e+06	2.84115e+06	2.84632e+06	3	2.84238e+06	3494.47	2017.53	0.00122942	TRUE	FALSE
Transmembrane protein 109	TMEM109	1	2	8.6	26.21	243	0	12.794	1.90419e+07	3.88693e+06	1.15681e+06	3.89709e+06	0	3.19496e+06	0	803091	5.19401e+06	908972	2.98027e+06	3.19496e+06	2.30202e+06	3	2.82575e+06	466090	269097	0.164944	TRUE	FALSE
Activated RNA polymerase II transcriptional coactivator p15	SUB1	1	2	21.3	14.395	127	0	18.879	2.53563e+07	2.42184e+06	3.53858e+06	2.97231e+06	2.93477e+06	2.73837e+06	2.66063e+06	2.67654e+06	2.34018e+06	3.07306e+06	2.97758e+06	2.77792e+06	2.69659e+06	3	2.81736e+06	144585	83476.2	0.0513192	TRUE	FALSE
DnaJ homolog subfamily B member 1	DNAJB1	8	4	34.4	20.497	183	0	74.54	2.52528e+07	2.81251e+06	3.05757e+06	3.03143e+06	2.66747e+06	2.19554e+06	2.58657e+06	2.31948e+06	3.32431e+06	3.25795e+06	2.96717e+06	2.48319e+06	2.96725e+06	3	2.80587e+06	279447	161339	0.0995938	TRUE	FALSE
Ras-related protein R-Ras2	RRAS2	3	3	31.4	23.399	204	0	100.38	2.5246e+07	2.06533e+06	2.43356e+06	2.68843e+06	2.54121e+06	3.06172e+06	3.1405e+06	3.30908e+06	3.10173e+06	2.90447e+06	2.39577e+06	2.91448e+06	3.10509e+06	3	2.80512e+06	367089	211939	0.130864	TRUE	FALSE
Basic leucine zipper and W2 domain-containing protein 1	BZW1	8	10	28.2	48.043	419	0	75.733	2.52004e+07	2.42762e+06	3.12467e+06	3.32001e+06	3.0936e+06	2.47109e+06	3.06624e+06	2.60595e+06	2.45514e+06	2.63605e+06	2.95743e+06	2.87698e+06	2.56571e+06	3	2.80004e+06	206884	119444	0.0738859	FALSE	FALSE
Transforming growth factor beta-1-induced transcript 1 protein	TGFB1I1	3	9	27.3	49.814	461	0	70.706	2.51585e+07	2.64561e+06	2.86938e+06	2.38401e+06	2.87051e+06	3.42883e+06	2.5685e+06	2.99127e+06	2.82117e+06	2.57921e+06	2.633e+06	2.95595e+06	2.79721e+06	3	2.79539e+06	161482	93231.5	0.0577672	FALSE	TRUE
LEM domain-containing protein 2	LEMD2	4	4	9.1	56.974	503	0	24.114	2.49879e+07	3.42215e+06	3.2964e+06	2.50436e+06	3.13869e+06	3.18388e+06	3.20998e+06	2.47401e+06	1.71721e+06	2.04124e+06	3.0743e+06	3.17752e+06	2.07748e+06	3	2.77644e+06	607506	350744	0.218808	FALSE	FALSE
Vacuolar protein sorting-associated protein 29	VPS29	3	4	24.7	20.505	182	0	48.318	2.49691e+07	3.23754e+06	2.57216e+06	3.8562e+06	4.23115e+06	2.54464e+06	2.26305e+06	2.20846e+06	2.43377e+06	1.62215e+06	3.22197e+06	3.01295e+06	2.08813e+06	3	2.77435e+06	603404	348375	0.217494	TRUE	FALSE
Thioredoxin domain-containing protein 5	TXNDC5	1	8	19.4	47.628	432	0	78.938	2.48401e+07	3.62018e+06	2.22785e+06	3.62251e+06	2.71716e+06	3.75012e+06	2.50944e+06	2.17204e+06	2.0405e+06	2.18029e+06	3.15685e+06	2.99224e+06	2.13094e+06	3	2.76001e+06	550969	318102	0.199626	TRUE	FALSE
Dynamin-2	DNM2	2	9	32.1	98.063	870	0	221.33	2.47694e+07	2.84716e+06	3.55782e+06	3.29861e+06	2.5149e+06	2.33273e+06	2.37382e+06	2.84194e+06	2.70055e+06	2.30182e+06	3.23453e+06	2.40715e+06	2.61477e+06	3	2.75215e+06	430459	248525	0.156408	TRUE	FALSE
L-lactate dehydrogenase A chain	LDHA	6	3	10.8	36.688	332	0	140.67	2.4631e+07	2.3308e+06	3.43376e+06	2.80004e+06	2.85741e+06	2.47442e+06	4.13378e+06	2.41631e+06	2.18542e+06	1.99907e+06	2.85487e+06	3.15521e+06	2.20027e+06	3	2.73678e+06	488300	281920	0.178421	TRUE	FALSE
Testin	TES	4	8	23.3	47.996	421	0	105.68	2.45609e+07	2.81917e+06	2.65831e+06	3.20264e+06	2.13787e+06	1.49454e+06	2.63808e+06	3.05512e+06	3.24699e+06	3.30818e+06	2.89337e+06	2.09016e+06	3.20343e+06	3	2.72899e+06	574549	331716	0.210535	FALSE	FALSE
Transcriptional activator protein Pur-alpha	PURA	1	3	18.9	34.91	322	0	37.193	2.41375e+07	2.7757e+06	2.44725e+06	2.31117e+06	2.53916e+06	3.13365e+06	2.58035e+06	2.63043e+06	2.92991e+06	2.78987e+06	2.51137e+06	2.75105e+06	2.7834e+06	3	2.68194e+06	148601	85794.9	0.055408	FALSE	FALSE
Caprin-1	CAPRIN1	3	4	24.2	20.236	186	0	43.271	2.39915e+07	2.66734e+06	1.92211e+06	3.01924e+06	3.22231e+06	1.73184e+06	2.17293e+06	3.64864e+06	2.6854e+06	2.92169e+06	2.53623e+06	2.37569e+06	3.08524e+06	3	2.66572e+06	372078	214819	0.139579	FALSE	FALSE
Alpha-actinin-4	ACTN4	5	19	50.3	104.85	911	0	323.31	2.37481e+07	2.5351e+06	2.62184e+06	2.59956e+06	2.72929e+06	2.40268e+06	2.86449e+06	2.92116e+06	2.65172e+06	2.42223e+06	2.5855e+06	2.66548e+06	2.66503e+06	3	2.63867e+06	46049.3	26586.6	0.0174517	TRUE	FALSE
Catenin delta-1	CTNND1	4	18	26	104.85	938	0	270.58	2.37396e+07	2.69808e+06	2.86182e+06	2.7202e+06	2.97497e+06	2.12118e+06	2.5793e+06	2.65845e+06	2.64347e+06	2.48213e+06	2.76003e+06	2.55848e+06	2.59468e+06	3	2.63773e+06	107451	62036.7	0.040736	TRUE	FALSE
Protein transport protein Sec61 subunit beta	SEC61B	2	2	21.9	9.9743	96	0	16.099	2.35292e+07	2.74027e+06	2.5513e+06	3.89565e+06	1.44699e+06	2.06284e+06	1.70606e+06	2.94031e+06	2.84728e+06	3.33853e+06	3.0624e+06	1.73863e+06	3.04204e+06	3	2.61436e+06	758470	437903	0.290117	FALSE	FALSE
Calpain-1 catalytic subunit	CAPN1	11	14	22.4	81.889	714	0	192.97	2.35041e+07	3.0495e+06	2.32568e+06	2.63325e+06	2.35822e+06	2.43769e+06	2.88227e+06	2.54825e+06	2.94653e+06	2.3227e+06	2.66947e+06	2.55939e+06	2.60583e+06	3	2.61157e+06	55263.4	31906.4	0.021161	TRUE	FALSE
ADP/ATP translocase 2;ADP/ATP translocase 2, N-terminally processed	SLC25A5	2	4	41.3	32.852	298	0	41.489	2.3492e+07	2.74232e+06	2.70953e+06	1.76106e+06	2.52625e+06	1.88505e+06	2.9226e+06	3.49695e+06	2.40269e+06	3.04556e+06	2.4043e+06	2.44463e+06	2.98173e+06	3	2.61022e+06	322367	186119	0.123502	TRUE	TRUE
Peptidyl-prolyl cis-trans isomerase FKBP10	FKBP10	5	5	11.5	64.244	582	0	102.77	2.34671e+07	2.45943e+06	2.53273e+06	2.41846e+06	2.22756e+06	2.60198e+06	2.60042e+06	2.76308e+06	3.09484e+06	2.76858e+06	2.47021e+06	2.47666e+06	2.8755e+06	3	2.60745e+06	232157	134036	0.089036	FALSE	FALSE
Small nuclear ribonucleoprotein-associated protein N;Small nuclear ribonucleoprotein-associated proteins B and B	SNRPN	5	5	30.2	17.546	169	0	30.454	2.34077e+07	2.50338e+06	2.47252e+06	2.76262e+06	2.8401e+06	2.56913e+06	2.90043e+06	2.39313e+06	2.66528e+06	2.30111e+06	2.5795e+06	2.76988e+06	2.45317e+06	3	2.60085e+06	159430	92047	0.0612991	FALSE	FALSE
Mimecan	OGN	2	4	13.4	30.456	268	0	58.016	2.31442e+07	2.48909e+06	2.27762e+06	2.48795e+06	2.7064e+06	2.76906e+06	2.64926e+06	2.53336e+06	2.62515e+06	2.6063e+06	2.41822e+06	2.70824e+06	2.58827e+06	3	2.57158e+06	145730	84137	0.0566693	TRUE	TRUE
Transcription elongation factor B polypeptide 2	TCEB2	4	6	48.3	13.133	118	0	35.628	2.31383e+07	2.6184e+06	2.81932e+06	3.31502e+06	2.14785e+06	2.02756e+06	2.78899e+06	1.95272e+06	1.98624e+06	3.48217e+06	2.91758e+06	2.32146e+06	2.47371e+06	3	2.57092e+06	309719	178816	0.12047	TRUE	FALSE
Putative RNA-binding protein Luc7-like 2	LUC7L2	4	4	26.5	46.513	392	0	144.81	2.30346e+07	2.41988e+06	2.81693e+06	2.61242e+06	1.58754e+06	2.21129e+06	3.30947e+06	2.76864e+06	2.85937e+06	2.44902e+06	2.61641e+06	2.36943e+06	2.69234e+06	3	2.5594e+06	168836	97477.8	0.0659673	FALSE	FALSE
ADP-ribosylation factor-like protein 3	ARL3	1	7	53.3	20.455	182	0	48.241	2.29959e+07	3.44163e+06	3.04982e+06	2.72173e+06	2.54278e+06	1.66405e+06	2.28609e+06	2.1452e+06	2.52149e+06	2.62311e+06	3.07106e+06	2.1643e+06	2.42994e+06	3	2.5551e+06	466157	269136	0.182442	TRUE	FALSE
Exportin-5	XPO5	4	11	9.6	136.31	1204	0	189.73	2.29226e+07	2.4469e+06	2.53215e+06	2.54774e+06	2.4837e+06	2.4755e+06	2.56095e+06	2.67027e+06	2.42812e+06	2.77724e+06	2.50893e+06	2.50672e+06	2.62521e+06	3	2.54695e+06	67781.6	39133.7	0.0266128	FALSE	FALSE
Serine/threonine-protein phosphatase 2A 56 kDa regulatory subunit delta isoform	PPP2R5D	8	7	27.6	69.116	594	0	130.07	2.28263e+07	2.3403e+06	2.61189e+06	2.06318e+06	3.20148e+06	2.45399e+06	2.74894e+06	2.24511e+06	2.76001e+06	2.40145e+06	2.33846e+06	2.80147e+06	2.46885e+06	3	2.53626e+06	238753	137844	0.0941359	FALSE	FALSE
Interleukin enhancer-binding factor 2	ILF2	4	9	42.9	38.91	352	0	70.081	2.28081e+07	2.25641e+06	2.36923e+06	2.89131e+06	3.09673e+06	1.72112e+06	2.76691e+06	2.65857e+06	2.42688e+06	2.62097e+06	2.50565e+06	2.52825e+06	2.56881e+06	3	2.53424e+06	31999.2	18474.7	0.0126268	FALSE	FALSE
Elongation factor 1-gamma	EEF1G	1	9	23.1	50.118	437	0	88.874	2.27178e+07	2.38592e+06	2.70378e+06	2.65935e+06	2.68782e+06	2.78788e+06	2.80476e+06	2.56197e+06	2.09329e+06	2.03299e+06	2.58302e+06	2.76015e+06	2.22942e+06	3	2.52419e+06	270212	156007	0.107049	TRUE	FALSE
Dermcidin;Survival-promoting peptide;DCD-1	DCD	1	2	20	11.284	110	0	12.834	1.99709e+07	2.2385e+06	2.01965e+06	835656	0	2.57669e+06	2.82588e+06	5.59037e+06	1.6894e+06	2.19475e+06	1.69793e+06	2.70128e+06	3.15817e+06	3	2.51913e+06	746966	431261	0.296517	TRUE	TRUE
Ras-related protein Rab-14	RAB14	2	7	51.9	20.409	181	0	64.333	2.25634e+07	2.92254e+06	2.34607e+06	2.63286e+06	3.10504e+06	2.16466e+06	2.24107e+06	2.85057e+06	2.1566e+06	2.14402e+06	2.63382e+06	2.50359e+06	2.38373e+06	3	2.50705e+06	125081	72215.4	0.0498916	TRUE	FALSE
Annexin A6;Annexin	ANXA6	10	13	17.5	75.872	673	0	77.156	2.25573e+07	2.82543e+06	2.75614e+06	2.59908e+06	2.43128e+06	1.92448e+06	2.34525e+06	2.46809e+06	2.23754e+06	2.96997e+06	2.72689e+06	2.23367e+06	2.55853e+06	3	2.50636e+06	250712	144749	0.10003	TRUE	FALSE
cAMP-dependent protein kinase type I-alpha regulatory subunit;cAMP-dependent protein kinase type I-alpha regulatory subunit, N-terminally processed	PRKAR1A	10	8	22.8	42.981	381	0	99.858	2.25266e+07	2.59608e+06	2.71192e+06	2.33343e+06	2.4481e+06	1.85246e+06	3.10591e+06	2.10382e+06	2.60198e+06	2.77286e+06	2.54714e+06	2.46882e+06	2.49289e+06	3	2.50295e+06	40118.6	23162.5	0.0160285	FALSE	FALSE
Heat shock 70 kDa protein 12B	HSPA12B	2	11	24.2	66.802	600	0	202.75	2.24004e+07	2.23615e+06	2.5826e+06	2.02729e+06	2.72254e+06	2.40385e+06	2.78536e+06	2.41335e+06	2.79347e+06	2.43578e+06	2.28201e+06	2.63725e+06	2.54753e+06	3	2.48893e+06	184727	106652	0.0742193	FALSE	FALSE
Protein mago nashi homolog;Protein mago nashi homolog 2	MAGOH	5	4	33.6	17.163	146	0	29.492	2.23582e+07	2.0855e+06	2.10236e+06	2.09821e+06	2.51177e+06	3.01572e+06	1.95464e+06	3.42885e+06	2.95082e+06	2.21034e+06	2.09535e+06	2.49405e+06	2.86334e+06	3	2.48425e+06	384085	221752	0.154608	FALSE	FALSE
Staphylococcal nuclease domain-containing protein 1	SND1	2	21	30.9	102	910	0	272.53	2.22848e+07	2.58864e+06	2.58662e+06	2.33727e+06	2.50678e+06	2.4259e+06	2.37659e+06	2.5803e+06	2.2832e+06	2.59948e+06	2.50418e+06	2.43643e+06	2.48766e+06	3	2.47609e+06	35326.4	20395.7	0.014267	TRUE	FALSE
Myosin-10	MYH10	2	34	35.8	229	1976	0	323.31	2.21309e+07	2.29791e+06	2.35009e+06	2.40416e+06	2.72889e+06	2.15179e+06	2.69858e+06	2.50924e+06	2.40721e+06	2.58308e+06	2.35072e+06	2.52642e+06	2.49984e+06	3	2.45899e+06	94703.5	54677.1	0.0385131	TRUE	FALSE
RNA 3-terminal phosphate cyclase	RTCA	2	5	17.8	39.336	366	0	106.2	2.20323e+07	2.3819e+06	2.20114e+06	2.18209e+06	2.70581e+06	2.63763e+06	2.60023e+06	2.14378e+06	2.41049e+06	2.76919e+06	2.25504e+06	2.64789e+06	2.44115e+06	3	2.44803e+06	196515	113458	0.0802746	FALSE	FALSE
Tubulin alpha-4A chain	TUBA4A	5	3	58.9	49.924	448	0	60.86	2.19919e+07	2.37671e+06	2.43212e+06	2.67634e+06	2.35519e+06	2.33795e+06	2.22607e+06	2.71142e+06	2.58141e+06	2.29469e+06	2.49506e+06	2.3064e+06	2.52917e+06	3	2.44354e+06	119986	69273.7	0.0491031	TRUE	FALSE
Septin-9	SEPT9	15	6	13.7	65.401	586	0	90.329	2.17788e+07	2.368e+06	2.57724e+06	2.84246e+06	2.09601e+06	2.36982e+06	2.32002e+06	2.30009e+06	2.18972e+06	2.7154e+06	2.5959e+06	2.26195e+06	2.40174e+06	3	2.41986e+06	167712	96828.7	0.0693065	FALSE	FALSE
Non-specific protein-tyrosine kinase;Tyrosine-protein kinase Yes	YES1	6	6	30.3	61.386	548	0	123.57	2.17204e+07	2.32004e+06	2.37402e+06	2.82528e+06	2.4038e+06	2.35433e+06	2.0742e+06	2.43038e+06	2.45819e+06	2.48019e+06	2.50645e+06	2.27745e+06	2.45625e+06	3	2.41338e+06	120370	69495.4	0.0498759	TRUE	FALSE
DNA-directed RNA polymerases I, II, and III subunit RPABC3	POLR2H	2	2	16.9	16.925	148	0	18.33	9.64804e+06	2.01796e+06	2.05966e+06	0	0	3.03976e+06	2.53066e+06	0	0	0	2.03881e+06	2.78521e+06		2	2.41201e+06	527783	373199	0.218815	FALSE	FALSE
Thy-1 membrane glycoprotein	THY1	4	2	15.8	16.927	152	0	28.527	2.17044e+07	2.45512e+06	2.36904e+06	2.56424e+06	2.72009e+06	2.44535e+06	1.28774e+06	2.17949e+06	3.15633e+06	2.52695e+06	2.4628e+06	2.15106e+06	2.62092e+06	3	2.41159e+06	239081	138033	0.099138	TRUE	FALSE
Alpha-enolase	ENO1	10	7	20	47.168	434	0	69.34	2.16636e+07	2.37045e+06	2.42408e+06	2.07546e+06	2.56253e+06	2.21084e+06	2.02537e+06	2.66791e+06	2.87837e+06	2.44861e+06	2.29e+06	2.26625e+06	2.66496e+06	3	2.40707e+06	223657	129128	0.0929166	TRUE	FALSE
LIM and SH3 domain protein 1	LASP1	4	5	22.2	29.717	261	0	49.304	2.15765e+07	3.20935e+06	3.0928e+06	2.31875e+06	1.58255e+06	3.08531e+06	2.49013e+06	1.81758e+06	1.67425e+06	2.30579e+06	2.87363e+06	2.386e+06	1.93254e+06	3	2.39739e+06	470649	271729	0.196317	TRUE	FALSE
Astrocytic phosphoprotein PEA-15	PEA15	2	4	54.6	15.04	130	0	45.106	2.14076e+07	1.89667e+06	2.37536e+06	2.08074e+06	2.88773e+06	2.44607e+06	1.91479e+06	3.42022e+06	3.32974e+06	1.05627e+06	2.11759e+06	2.41619e+06	2.60208e+06	3	2.37862e+06	244418	141115	0.102756	FALSE	FALSE
40S ribosomal protein S15	RPS15	6	2	11.6	12.99	112	0	11.467	2.13451e+07	3.66423e+06	3.01603e+06	2.87807e+06	1.45883e+06	2.29942e+06	2.77723e+06	1.98204e+06	1.89694e+06	1.37227e+06	3.18611e+06	2.17849e+06	1.75042e+06	3	2.37167e+06	737083	425555	0.310786	FALSE	FALSE
Collagen alpha-1(XIV) chain	COL14A1	5	17	11.4	193.51	1796	0	142.67	2.12571e+07	2.22939e+06	2.59648e+06	2.58296e+06	2.64977e+06	2.09174e+06	2.43279e+06	2.16778e+06	2.39805e+06	2.10817e+06	2.46961e+06	2.39143e+06	2.22467e+06	3	2.3619e+06	125112	72233.7	0.052971	TRUE	TRUE
Reticulocalbin-1	RCN1	2	4	13.9	38.89	331	0	43.394	2.12157e+07	2.30359e+06	2.75605e+06	2.18487e+06	2.87061e+06	1.08962e+06	2.31409e+06	2.37516e+06	2.80104e+06	2.52063e+06	2.41484e+06	2.09144e+06	2.56561e+06	3	2.3573e+06	242266	139873	0.102773	FALSE	FALSE
Enhancer of rudimentary homolog	ERH	2	2	39.4	8.2033	71	0	59.733	2.09565e+07	2.14717e+06	2.75174e+06	2.97394e+06	1.53316e+06	1.59905e+06	2.17054e+06	2.49032e+06	3.05991e+06	2.23071e+06	2.62428e+06	1.76758e+06	2.59365e+06	3	2.32851e+06	486014	280600	0.208723	FALSE	FALSE
Erlin-2	ERLIN2	5	7	25.1	37.725	338	0	103.74	2.09119e+07	1.73408e+06	2.24508e+06	2.31299e+06	2.3101e+06	2.48568e+06	2.45449e+06	2.27904e+06	2.51991e+06	2.57055e+06	2.09738e+06	2.41675e+06	2.4565e+06	3	2.32355e+06	196868	113662	0.0847272	TRUE	FALSE
Small nuclear ribonucleoprotein F	SNRPF	3	2	17.4	9.7251	86	0	11.436	2.08715e+07	2.15226e+06	1.71257e+06	1.97182e+06	2.11156e+06	2.27143e+06	1.47095e+06	3.3345e+06	3.35042e+06	2.49598e+06	1.94555e+06	1.95131e+06	3.0603e+06	3	2.31905e+06	641945	370627	0.276813	FALSE	FALSE
Coatomer subunit beta	COPB2	8	16	21.1	102.49	906	0	216.74	2.07924e+07	2.7344e+06	2.13529e+06	2.52518e+06	2.24976e+06	1.88505e+06	2.09943e+06	2.67914e+06	2.0691e+06	2.4151e+06	2.46495e+06	2.07808e+06	2.38778e+06	3	2.31027e+06	204752	118213	0.0886266	FALSE	FALSE
Protein transport protein Sec61 subunit alpha isoform 1	SEC61A1	12	3	5.8	52.949	482	0	17.862	2.07515e+07	2.27119e+06	2.55675e+06	2.42681e+06	2.11538e+06	1.90756e+06	1.55467e+06	2.62215e+06	2.34447e+06	2.95255e+06	2.41825e+06	1.8592e+06	2.63973e+06	3	2.30573e+06	402244	232236	0.174454	FALSE	FALSE
Protein ERGIC-53	LMAN1	1	5	8.6	57.548	510	0	35.3	2.06688e+07	2.74947e+06	2.54373e+06	2.47317e+06	2.33651e+06	2.18879e+06	1.81406e+06	2.02732e+06	2.4123e+06	2.12345e+06	2.58879e+06	2.11312e+06	2.18769e+06	3	2.29653e+06	255835	147706	0.111401	TRUE	FALSE
Coatomer subunit zeta-1	COPZ1	10	4	30.3	22.34	198	0	56.18	2.06064e+07	2.60626e+06	1.90038e+06	1.3554e+06	2.96626e+06	2.74125e+06	2.11702e+06	3.00948e+06	1.42726e+06	2.48314e+06	1.95401e+06	2.60818e+06	2.30663e+06	3	2.28961e+06	327414	189033	0.143	FALSE	FALSE
Carbamoyl-phosphate synthase [ammonia], mitochondrial	CPS1	2	22	20.5	164.94	1500	0	323.31	2.05545e+07	2.14051e+06	2.33908e+06	2.01635e+06	2.37866e+06	2.32985e+06	2.30979e+06	2.41087e+06	2.30163e+06	2.32779e+06	2.16531e+06	2.33943e+06	2.34676e+06	3	2.28384e+06	102711	59300.1	0.0449729	FALSE	FALSE
78 kDa glucose-regulated protein	HSPA5	1	16	32.3	72.332	654	0	137.8	2.05041e+07	2.03156e+06	2.10312e+06	2.21011e+06	1.97973e+06	2.08265e+06	1.76531e+06	3.38191e+06	2.22589e+06	2.72386e+06	2.11493e+06	1.94256e+06	2.77722e+06	3	2.27824e+06	440641	254404	0.193413	TRUE	TRUE
Catenin beta-1	CTNNB1	14	17	41.7	77.206	702	0	238.76	2.04323e+07	2.03254e+06	2.22775e+06	2.5415e+06	2.11841e+06	2.31608e+06	1.99975e+06	2.41524e+06	2.447e+06	2.33401e+06	2.26726e+06	2.14475e+06	2.39875e+06	3	2.27025e+06	127029	73340.2	0.0559536	TRUE	FALSE
Polypyrimidine tract-binding protein 3	PTBP3	2	4	18.3	59.689	552	0	79.224	2.02844e+07	2.41274e+06	2.09298e+06	2.17796e+06	2.28634e+06	2.25018e+06	1.83652e+06	2.5375e+06	2.56773e+06	2.12243e+06	2.22789e+06	2.12434e+06	2.40922e+06	3	2.25382e+06	144195	83251.3	0.0639783	FALSE	FALSE
Eukaryotic translation initiation factor 3 subunit F	EIF3F	4	6	23	37.563	357	0	144.73	2.02157e+07	2.64258e+06	2.70752e+06	2.23046e+06	2.23841e+06	1.74849e+06	2.63215e+06	1.89502e+06	2.0231e+06	2.09798e+06	2.52685e+06	2.20635e+06	2.00537e+06	3	2.24619e+06	263014	151851	0.117094	FALSE	FALSE
RNA-binding protein FUS	FUS	4	5	15.8	53.425	526	0	42.23	2.01182e+07	2.14903e+06	2.37363e+06	2.98066e+06	2.30208e+06	1.45808e+06	2.21775e+06	2.19309e+06	2.0656e+06	2.37832e+06	2.50111e+06	1.99264e+06	2.21234e+06	3	2.23536e+06	255015	147233	0.114082	FALSE	FALSE
Heterogeneous nuclear ribonucleoprotein A/B	HNRNPAB	4	3	16.1	30.302	280	0	75.026	1.9984e+07	2.98822e+06	2.69986e+06	3.26339e+06	3.263e+06	2.76339e+06	880296	531169	754267	2.8404e+06	2.98382e+06	2.30223e+06	1.37528e+06	3	2.22044e+06	807385	466144	0.363615	FALSE	FALSE
Dynein light chain Tctex-type 1	DYNLT1	1	2	24.8	12.452	113	0	87.892	1.99722e+07	2.15705e+06	2.45414e+06	1.89302e+06	2.41045e+06	2.36307e+06	2.3765e+06	2.27916e+06	1.72354e+06	2.31526e+06	2.16807e+06	2.38334e+06	2.10599e+06	3	2.21913e+06	145555	84036.2	0.065591	FALSE	FALSE
tRNA-splicing ligase RtcB homolog	RTCB	1	12	28.7	55.21	505	0	101.47	1.99669e+07	2.34842e+06	2.04722e+06	2.06779e+06	2.45211e+06	2.41312e+06	2.62221e+06	2.37233e+06	1.76141e+06	1.88232e+06	2.15448e+06	2.49582e+06	2.00535e+06	3	2.21855e+06	251431	145164	0.113331	FALSE	FALSE
Fibulin-5	FBLN5	3	6	12.9	54.125	489	0	37.159	1.98551e+07	2.18202e+06	2.01917e+06	2.2484e+06	1.63712e+06	2.07185e+06	2.39361e+06	3.23554e+06	1.97505e+06	2.09238e+06	2.14986e+06	2.03419e+06	2.43432e+06	3	2.20613e+06	205913	118884	0.0933371	TRUE	TRUE
Glucose-6-phosphate 1-dehydrogenase	G6PD	4	6	20	36.542	320	0	46.926	1.98414e+07	2.29674e+06	2.43384e+06	2.2365e+06	2.81741e+06	2.33327e+06	1.7548e+06	1.76816e+06	2.05667e+06	2.14402e+06	2.32236e+06	2.30183e+06	1.98962e+06	3	2.2046e+06	186465	107655	0.0845798	TRUE	FALSE
Replication factor C subunit 5	RFC5	4	3	39.4	11.9	104	0	37.518	1.98239e+07	1.7333e+06	1.61944e+06	2.25954e+06	1.88896e+06	1.4714e+06	3.12932e+06	2.72383e+06	2.51889e+06	2.47917e+06	1.87076e+06	2.16323e+06	2.57396e+06	3	2.20265e+06	353258	203953	0.160378	FALSE	FALSE
T-complex protein 1 subunit delta	CCT4	1	13	31	57.924	539	0	237.81	1.97003e+07	2.12544e+06	2.02855e+06	1.85339e+06	2.24731e+06	2.52169e+06	2.22033e+06	2.25267e+06	2.54139e+06	1.90952e+06	2.00246e+06	2.32978e+06	2.23453e+06	3	2.18892e+06	168357	97201.2	0.0769134	TRUE	FALSE
C-terminal-binding protein 1	CTBP1	8	5	24.1	47.535	440	0	82.582	1.96501e+07	2.63739e+06	2.33994e+06	2.17412e+06	2.60977e+06	1.83833e+06	2.59641e+06	1.68717e+06	2.24059e+06	1.5264e+06	2.38382e+06	2.34817e+06	1.81805e+06	3	2.18335e+06	316856	182937	0.145124	FALSE	FALSE
Mitotic checkpoint protein BUB3	BUB3	3	8	36.6	37.154	328	0	66.048	1.96198e+07	2.42595e+06	2.37287e+06	1.99399e+06	1.69091e+06	3.20405e+06	3.88491e+06	1.33886e+06	1.16059e+06	1.54769e+06	2.26427e+06	2.92663e+06	1.34905e+06	3	2.17998e+06	792160	457354	0.363379	FALSE	FALSE
Transcription elongation factor B polypeptide 1	TCEB1	3	4	49.1	12.473	112	0	100.23	1.96015e+07	1.63776e+06	1.72128e+06	1.39138e+06	1.19564e+06	3.59654e+06	2.49854e+06	3.31499e+06	2.01451e+06	2.23082e+06	1.58348e+06	2.43024e+06	2.5201e+06	3	2.17794e+06	516778	298362	0.237278	FALSE	FALSE
T-complex protein 1 subunit eta	CCT7	3	10	25	59.366	543	0	131.76	1.9581e+07	1.80583e+06	2.35162e+06	2.11577e+06	1.95293e+06	2.30761e+06	2.083e+06	2.47046e+06	2.40337e+06	2.09044e+06	2.09107e+06	2.11451e+06	2.32142e+06	3	2.17567e+06	126768	73189.6	0.0582662	TRUE	FALSE
Isocitrate dehydrogenase [NAD] subunit gamma, mitochondrial;Isocitrate dehydrogenase [NAD] subunit, mitochondrial	IDH3G	6	7	30	42.794	393	0	90.046	1.95784e+07	1.91556e+06	1.882e+06	1.94475e+06	2.96538e+06	2.29879e+06	2.23371e+06	1.9033e+06	2.4704e+06	1.96453e+06	1.91411e+06	2.4993e+06	2.11274e+06	3	2.17538e+06	297581	171808	0.136795	FALSE	FALSE
Succinyl-CoA ligase [GDP-forming] subunit beta, mitochondrial	SUCLG2	3	9	27.3	46.51	432	0	84.644	1.9527e+07	2.35988e+06	2.38148e+06	1.75367e+06	2.01092e+06	1.79368e+06	2.39762e+06	2.15005e+06	2.67387e+06	2.00579e+06	2.16501e+06	2.06741e+06	2.27657e+06	3	2.16966e+06	104659	60424.8	0.0482374	FALSE	FALSE
Ras-related protein Rab-27A	RAB27A	7	3	54.7	10.688	95	0	35.838	1.92979e+07	1.76824e+06	2.70014e+06	2.84208e+06	1.8073e+06	2.35217e+06	2.17838e+06	1.5071e+06	1.84087e+06	2.30161e+06	2.43682e+06	2.11262e+06	1.8832e+06	3	2.14421e+06	278162	160597	0.129727	TRUE	FALSE
3-hydroxyacyl-CoA dehydrogenase type-2	HSD17B10	2	2	16.6	17.224	169	0	24.154	1.92445e+07	2.17918e+06	3.14918e+06	3.11377e+06	909517	2.00154e+06	2.91266e+06	779208	2.24014e+06	1.95934e+06	2.81404e+06	1.94124e+06	1.65956e+06	3	2.13828e+06	601936	347528	0.281505	FALSE	FALSE
Guanine nucleotide-binding protein G(o) subunit alpha	GNAO1	6	5	28.2	40.05	354	0	82.487	1.92417e+07	2.29654e+06	2.4931e+06	1.49187e+06	2.86954e+06	1.0943e+06	1.6879e+06	3.07273e+06	2.77731e+06	1.45845e+06	2.09384e+06	1.88391e+06	2.43616e+06	3	2.13797e+06	278758	160941	0.130384	FALSE	FALSE
Band 4.1-like protein 2	EPB41L2	12	8	18.4	79.256	706	0	151.52	1.92153e+07	2.36937e+06	2.66856e+06	2.32883e+06	2.19606e+06	1.74435e+06	1.95149e+06	1.76461e+06	2.03203e+06	2.16002e+06	2.45559e+06	1.96397e+06	1.98555e+06	3	2.13504e+06	277815	160396	0.130122	TRUE	FALSE
L-lactate dehydrogenase C chain;L-lactate dehydrogenase	LDHC	5	2	6	36.311	332	0	10.775	1.89697e+07	1.886e+06	2.24163e+06	2.1605e+06	2.53544e+06	1.7881e+06	1.98054e+06	1.73907e+06	1.53092e+06	3.1075e+06	2.09604e+06	2.10136e+06	2.12583e+06	3	2.10774e+06	15885.4	9171.46	0.0075367	TRUE	FALSE
Serine/threonine-protein kinase Nek7	NEK7	9	8	38.7	34.551	302	0	68.058	1.89692e+07	1.73203e+06	2.4148e+06	1.37114e+06	2.01141e+06	2.15845e+06	2.35652e+06	2.53099e+06	1.95211e+06	2.44179e+06	1.83932e+06	2.17546e+06	2.30829e+06	3	2.10769e+06	241721	139558	0.114685	FALSE	FALSE
GTP-binding protein SAR1b	SAR1B	8	2	25.3	22.41	198	0	18.247	1.89396e+07	1.12326e+06	1.09976e+06	1.21931e+06	1.03876e+06	1.24788e+06	4.5155e+06	971903	1.18354e+06	6.53965e+06	1.14744e+06	2.26738e+06	2.89836e+06	3	2.1044e+06	886766	511974	0.421387	FALSE	FALSE
Nascent polypeptide-associated complex subunit alpha;Nascent polypeptide-associated complex subunit alpha, muscle-specific form	NACA	7	3	30.9	15.016	136	0	64.742	1.89142e+07	2.23135e+06	1.57224e+06	2.01462e+06	2.97878e+06	1.95041e+06	1.43683e+06	2.37185e+06	2.0275e+06	2.33065e+06	1.9394e+06	2.12201e+06	2.24333e+06	3	2.10158e+06	152991	88329.4	0.072798	TRUE	FALSE
Eukaryotic translation initiation factor 1A, X-chromosomal;Eukaryotic translation initiation factor 1A, Y-chromosomal	EIF1AX	4	2	14.6	16.46	144	0	18.671	1.87643e+07	2.43134e+06	2.12456e+06	2.24111e+06	2.27685e+06	2.48901e+06	967955	1.2464e+06	2.80545e+06	2.18161e+06	2.26567e+06	1.91127e+06	2.07782e+06	3	2.08492e+06	177306	102368	0.0850422	FALSE	FALSE
Heterogeneous nuclear ribonucleoprotein D-like	HNRNPDL	2	6	21.5	40.04	363	0	120.53	1.87463e+07	2.22841e+06	2.5848e+06	1.83918e+06	2.30922e+06	1.33511e+06	2.08214e+06	1.95946e+06	2.16824e+06	2.23978e+06	2.21747e+06	1.90882e+06	2.12249e+06	3	2.08293e+06	158080	91267.4	0.0758931	TRUE	FALSE
ATP-dependent RNA helicase DDX1	DDX1	3	14	24.6	82.431	740	0	151.93	1.8679e+07	2.18436e+06	2.14534e+06	2.39601e+06	1.90657e+06	1.98606e+06	2.02231e+06	1.7107e+06	1.8394e+06	2.48824e+06	2.2419e+06	1.97164e+06	2.01278e+06	3	2.07544e+06	145619	84073	0.0701627	FALSE	FALSE
Isocitrate dehydrogenase [NAD] subunit alpha, mitochondrial	IDH3A	6	6	21.6	39.591	366	0	91.501	1.8651e+07	2.43975e+06	2.14304e+06	2.36059e+06	1.56152e+06	2.17609e+06	2.26372e+06	2.08443e+06	1.87648e+06	1.74541e+06	2.31446e+06	2.00045e+06	1.90211e+06	3	2.07234e+06	215373	124345	0.103927	FALSE	FALSE
PDZ and LIM domain protein 1	PDLIM1	1	5	18.5	36.071	329	0	175.45	1.85259e+07	1.32569e+06	2.59054e+06	2.31856e+06	1.89072e+06	2.0813e+06	1.85171e+06	2.76273e+06	1.76344e+06	1.9412e+06	2.07826e+06	1.94125e+06	2.15579e+06	3	2.05843e+06	108639	62722.8	0.0527775	FALSE	FALSE
GDP-mannose 4,6 dehydratase	GMDS	1	7	28.5	41.949	372	0	171.67	1.83667e+07	1.80681e+06	2.09872e+06	1.24695e+06	1.90178e+06	2.11965e+06	2.04763e+06	2.61588e+06	2.04288e+06	2.4864e+06	1.71749e+06	2.02302e+06	2.38172e+06	3	2.04074e+06	332469	191951	0.162915	TRUE	FALSE
Microtubule-associated protein RP/EB family member 2	MAPRE2	7	5	20.8	37.031	327	0	98.291	1.82282e+07	2.43329e+06	2.12112e+06	1.77105e+06	1.95968e+06	1.93618e+06	1.86633e+06	1.99162e+06	1.58438e+06	2.56454e+06	2.10849e+06	1.92073e+06	2.04685e+06	3	2.02535e+06	95704.5	55255	0.0472532	FALSE	FALSE
F-actin-capping protein subunit alpha-2	CAPZA2	4	4	28.3	32.949	286	0	40.72	1.81181e+07	2.0436e+06	2.14227e+06	1.29014e+06	2.40077e+06	1.81601e+06	2.1304e+06	1.62628e+06	2.6958e+06	1.97278e+06	1.82534e+06	2.11572e+06	2.09829e+06	3	2.01312e+06	162856	94024.7	0.0808973	TRUE	FALSE
Ribosomal protein S6 kinase alpha-3	RPS6KA3	20	9	25.6	80.583	711	0	163.21	1.79712e+07	1.95795e+06	1.97112e+06	2.09063e+06	2.13973e+06	1.83995e+06	2.25436e+06	1.85459e+06	1.87433e+06	1.98857e+06	2.00657e+06	2.07801e+06	1.90583e+06	3	1.9968e+06	86504.9	49943.6	0.0433217	FALSE	FALSE
Succinyl-CoA ligase [ADP-forming] subunit beta, mitochondrial	SUCLA2	11	6	19.3	43.841	405	0	73.843	1.79035e+07	1.52343e+06	2.37842e+06	2.23276e+06	1.86706e+06	2.18761e+06	2.17713e+06	2.53679e+06	1.72342e+06	1.27692e+06	2.04487e+06	2.07727e+06	1.84571e+06	3	1.98928e+06	125388	72392.9	0.0630319	TRUE	FALSE
Deoxynucleoside triphosphate triphosphohydrolase SAMHD1	SAMHD1	12	6	13.2	67.942	589	0	43.172	1.78509e+07	2.36262e+06	391065	2.25599e+06	3.61567e+06	2.97926e+06	2.68988e+06	1.05958e+06	1.45054e+06	1.04629e+06	1.66989e+06	3.09494e+06	1.18547e+06	3	1.98343e+06	992597	573076	0.500444	FALSE	FALSE
Annexin A4;Annexin	ANXA4	3	7	25.7	35.882	319	0	162.63	1.78099e+07	1.91459e+06	1.84831e+06	2.1557e+06	1.92593e+06	2.36118e+06	1.71887e+06	2.05062e+06	2.21967e+06	1.61502e+06	1.97286e+06	2.00199e+06	1.96177e+06	3	1.97888e+06	20773.6	11993.6	0.0104977	TRUE	FALSE
Caspase-6;Caspase-6 subunit p18;Caspase-6 subunit p11	CASP6	2	2	12.6	16.716	143	0	18.273	1.7687e+07	1.81826e+06	1.94288e+06	2.16693e+06	1.53922e+06	2.02116e+06	2.1175e+06	1.92352e+06	2.03022e+06	2.12732e+06	1.97602e+06	1.89263e+06	2.02702e+06	3	1.96522e+06	67842.7	39169	0.0345216	FALSE	FALSE
U6 snRNA-associated Sm-like protein LSm8	LSM8	4	3	52.1	10.403	96	0	22.679	1.76316e+07	1.40234e+06	2.17702e+06	1.48908e+06	2.05513e+06	1.73211e+06	2.05977e+06	2.72631e+06	2.05339e+06	1.93642e+06	1.68948e+06	1.949e+06	2.23871e+06	3	1.95906e+06	274751	158628	0.140246	FALSE	FALSE
Ras-related protein Rab-5C	RAB5C	7	3	40.7	23.482	216	0	55.837	1.75545e+07	1.62024e+06	1.74445e+06	2.00915e+06	1.78226e+06	2.02558e+06	2.51278e+06	2.05617e+06	1.68352e+06	2.12039e+06	1.79128e+06	2.10687e+06	1.95336e+06	3	1.9505e+06	157817	91115.6	0.0809108	TRUE	FALSE
Niban-like protein 1	FAM129B	1	9	17.4	84.137	746	0	218.83	1.75254e+07	2.22509e+06	2.02683e+06	2.05003e+06	1.95087e+06	1.96895e+06	2.04534e+06	1.8054e+06	1.69991e+06	1.75295e+06	2.10065e+06	1.98839e+06	1.75276e+06	3	1.94726e+06	177556	102512	0.0911821	TRUE	FALSE
Filamin-C	FLNC	1	44	28.4	291.02	2725	0	323.31	1.75167e+07	1.65861e+06	1.71238e+06	1.82997e+06	2.10618e+06	1.78153e+06	1.8218e+06	2.09885e+06	2.22917e+06	2.27818e+06	1.73365e+06	1.90317e+06	2.20207e+06	3	1.9463e+06	237167	136929	0.121856	FALSE	FALSE
Tyrosine-protein kinase CSK	CSK	7	9	24.4	50.704	450	0	129.9	1.74371e+07	1.85624e+06	1.95351e+06	1.97364e+06	1.95459e+06	1.91701e+06	1.94509e+06	1.891e+06	2.06616e+06	1.87988e+06	1.9278e+06	1.9389e+06	1.94568e+06	3	1.93746e+06	9028.58	5212.65	0.00466001	TRUE	FALSE
AP-1 complex subunit gamma-1	AP1G1	6	12	20.3	91.35	822	0	92.041	1.73996e+07	1.98644e+06	1.72818e+06	1.82623e+06	1.83214e+06	1.97849e+06	1.76054e+06	2.19332e+06	2.15049e+06	1.94375e+06	1.84695e+06	1.85706e+06	2.09586e+06	3	1.93329e+06	140880	81336.9	0.0728706	FALSE	FALSE
NADH dehydrogenase [ubiquinone] 1 alpha subcomplex subunit 13	NDUFA13	5	2	13.2	16.698	144	0	13.334	1.73811e+07	2.03166e+06	2.15223e+06	1.98976e+06	2.38844e+06	871004	1.83566e+06	1.67428e+06	2.74972e+06	1.68837e+06	2.05788e+06	1.69837e+06	2.03746e+06	3	1.93124e+06	201929	116584	0.104559	TRUE	FALSE
26S protease regulatory subunit 7	PSMC2	2	12	30	48.633	433	0	98.714	1.73477e+07	1.56748e+06	1.68979e+06	1.34522e+06	2.05474e+06	2.21939e+06	2.08223e+06	2.29642e+06	1.59162e+06	2.50077e+06	1.53416e+06	2.11879e+06	2.1296e+06	3	1.92752e+06	340698	196702	0.176755	FALSE	FALSE
Hypoxia up-regulated protein 1	HYOU1	13	12	18.9	104.78	937	0	265.6	1.72875e+07	1.77226e+06	1.80188e+06	1.83448e+06	1.85953e+06	1.80493e+06	2.08911e+06	2.12286e+06	2.20543e+06	1.79706e+06	1.80287e+06	1.91786e+06	2.04178e+06	3	1.92084e+06	119482	68983	0.0622031	TRUE	FALSE
Myosin light chain kinase, smooth muscle;Myosin light chain kinase, smooth muscle, deglutamylated form	MYLK	2	15	10.2	210.71	1914	0	166.9	1.71289e+07	1.72322e+06	1.7904e+06	2.08996e+06	1.8519e+06	1.52236e+06	1.74142e+06	2.04045e+06	1.94465e+06	2.42457e+06	1.86786e+06	1.70522e+06	2.13655e+06	3	1.90321e+06	217828	125763	0.114453	TRUE	FALSE
Interferon-induced protein with tetratricopeptide repeats 5	IFIT5	1	6	16.4	55.846	482	0	112.34	1.70668e+07	1.57149e+06	1.79078e+06	2.0628e+06	1.64495e+06	1.69367e+06	1.96716e+06	2.33201e+06	1.93312e+06	2.07088e+06	1.80836e+06	1.76859e+06	2.112e+06	3	1.89632e+06	187845	108452	0.0990576	FALSE	FALSE
Ezrin	EZR	5	4	17.4	69.371	586	0	66.149	1.70332e+07	1.60193e+06	1.97112e+06	1.60194e+06	2.07723e+06	2.15827e+06	1.83489e+06	2.22702e+06	1.55805e+06	2.00273e+06	1.725e+06	2.02346e+06	1.92927e+06	3	1.89258e+06	152577	88090.6	0.0806189	TRUE	FALSE
Rab GDP dissociation inhibitor beta	GDI2	7	4	19.6	50.663	445	0	181.1	1.70061e+07	1.57971e+06	1.93905e+06	1.81375e+06	1.99068e+06	1.64298e+06	1.94977e+06	1.76379e+06	2.27642e+06	2.0499e+06	1.77751e+06	1.86114e+06	2.03003e+06	3	1.88956e+06	128640	74270.6	0.0680795	TRUE	FALSE
Sulfide:quinone oxidoreductase, mitochondrial	SQRDL	5	5	32.6	19.943	181	0	38.704	1.69444e+07	1.84949e+06	2.03143e+06	1.94389e+06	1.86764e+06	1.82357e+06	2.10727e+06	1.76934e+06	2.01518e+06	1.53658e+06	1.9416e+06	1.93283e+06	1.7737e+06	3	1.88271e+06	94505.5	54562.7	0.0501965	FALSE	FALSE
Nucleoside diphosphate kinase;Putative nucleoside diphosphate kinase;Nucleoside diphosphate kinase B;Nucleoside diphosphate kinase A	NME1	6	2	18.7	15.261	139	0	15.373	1.45002e+07	1.13285e+06	1.07573e+06	3.89094e+06	1.45668e+06	2.27611e+06	3.47032e+06	0	1.19756e+06	0	2.03318e+06	2.40103e+06	1.19756e+06	3	1.87726e+06	616703	356054	0.328513	TRUE	FALSE
Probable ATP-dependent RNA helicase DDX6	DDX6	2	9	24.4	54.416	483	0	57.161	1.68694e+07	1.36504e+06	1.67448e+06	2.27086e+06	2.1457e+06	2.54752e+06	1.48395e+06	2.64509e+06	1.22729e+06	1.50949e+06	1.77013e+06	2.05906e+06	1.79395e+06	3	1.87438e+06	160378	92594.3	0.0855633	FALSE	FALSE
Actin-related protein 2/3 complex subunit 3	ARPC3	3	3	15.2	20.546	178	0	44.343	1.68231e+07	2.22499e+06	1.74751e+06	1.76711e+06	2.27079e+06	1.55395e+06	1.27474e+06	2.2548e+06	2.17073e+06	1.55848e+06	1.9132e+06	1.69983e+06	1.99467e+06	3	1.86923e+06	152261	87907.8	0.0814563	TRUE	FALSE
ADP-ribosylation factor-like protein 2	ARL2	2	4	26.6	20.878	184	0	27.647	1.67956e+07	2.43417e+06	1.76637e+06	2.21731e+06	2.03596e+06	2.49774e+06	2.16165e+06	1.29299e+06	796092	1.59332e+06	2.13928e+06	2.23178e+06	1.22747e+06	3	1.86618e+06	555071	320470	0.297437	TRUE	FALSE
Heat shock 70 kDa protein 4	HSPA4	3	7	24.6	52.599	475	0	206.4	1.6748e+07	1.69003e+06	1.33973e+06	1.83755e+06	1.79116e+06	1.83482e+06	1.69841e+06	2.44799e+06	1.88892e+06	2.21941e+06	1.62244e+06	1.7748e+06	2.18544e+06	3	1.86089e+06	291207	168128	0.156488	TRUE	FALSE
BAG family molecular chaperone regulator 5	BAG5	2	2	6.3	51.199	447	0	37.765	1.66415e+07	1.99965e+06	1.94202e+06	2.1842e+06	1.07994e+06	1.10907e+06	1.07423e+06	2.63551e+06	2.23369e+06	2.38321e+06	2.04196e+06	1.08775e+06	2.41747e+06	3	1.84906e+06	685529	395790	0.370745	FALSE	FALSE
General transcription factor II-I	GTF2I	9	16	19	131.05	1159	0	156.12	1.65787e+07	1.31776e+06	2.10312e+06	1.86788e+06	1.8338e+06	1.46636e+06	1.80698e+06	2.2068e+06	2.24025e+06	1.73574e+06	1.76292e+06	1.70238e+06	2.06093e+06	3	1.84208e+06	191932	110812	0.104193	FALSE	FALSE
DNA replication licensing factor MCM3	MCM3	4	15	23.8	90.98	808	0	206.75	1.64534e+07	1.76805e+06	1.93685e+06	1.44964e+06	1.98207e+06	1.81808e+06	1.84235e+06	1.89514e+06	2.03937e+06	1.72188e+06	1.71818e+06	1.88083e+06	1.88547e+06	3	1.82816e+06	95272.9	55005.8	0.0521141	FALSE	FALSE
Nuclear respiratory factor 1	NRF1	2	2	15.3	22.689	209	0	11.212	1.64077e+07	2.05574e+06	1.75737e+06	1.72728e+06	3.18925e+06	1.75587e+06	2.08644e+06	1.5343e+06	1.25713e+06	1.04435e+06	1.8468e+06	2.34385e+06	1.27859e+06	3	1.82308e+06	533026	307743	0.292376	TRUE	FALSE
EF-hand domain-containing protein D2;EF-hand domain-containing protein D1	EFHD2	6	4	16.2	26.697	240	0	26.96	1.64067e+07	2.25377e+06	1.88966e+06	1.52824e+06	1.15544e+06	1.84787e+06	1.23862e+06	2.40236e+06	2.12449e+06	1.96626e+06	1.89056e+06	1.41398e+06	2.16437e+06	3	1.82297e+06	379735	219240	0.208306	FALSE	FALSE
Proteasome subunit alpha type-7;Proteasome subunit alpha type-7-like	PSMA7	5	5	32.7	27.887	248	0	75.59	1.6306e+07	2.36722e+06	2.30357e+06	1.93045e+06	2.16888e+06	966922	1.7182e+06	1.98713e+06	1.78435e+06	1.0793e+06	2.20041e+06	1.618e+06	1.61692e+06	3	1.81178e+06	336567	194317	0.185766	TRUE	FALSE
Histidine triad nucleotide-binding protein 2, mitochondrial	HINT2	1	2	21.5	17.162	163	0	67.781	1.6277e+07	1.95169e+06	1.43019e+06	1.79715e+06	1.65385e+06	1.88298e+06	1.88535e+06	1.78128e+06	1.91785e+06	1.97665e+06	1.72634e+06	1.80739e+06	1.89193e+06	3	1.80856e+06	82800.4	47804.9	0.0457826	FALSE	FALSE
Catenin alpha-1	CTNNA1	20	14	30.2	100.07	906	0	219.62	1.62483e+07	1.99006e+06	1.85185e+06	1.93679e+06	1.53237e+06	1.25787e+06	1.7786e+06	1.80067e+06	1.8766e+06	2.22348e+06	1.92623e+06	1.52295e+06	1.96692e+06	3	1.80537e+06	245425	141696	0.135942	FALSE	FALSE
SUMO-activating enzyme subunit 2	UBA2	5	8	18.1	71.223	640	0	87.192	1.6189e+07	1.54623e+06	1.70999e+06	1.73285e+06	2.1101e+06	1.87317e+06	1.41227e+06	2.26131e+06	1.90067e+06	1.64242e+06	1.66302e+06	1.79851e+06	1.9348e+06	3	1.79878e+06	135888	78455.2	0.0755448	FALSE	FALSE
S-adenosylmethionine synthase isoform type-2	MAT2A	2	8	28.1	43.66	395	0	66.393	1.61884e+07	1.7888e+06	2.0543e+06	1.66337e+06	1.97219e+06	1.66414e+06	1.7051e+06	1.84454e+06	1.90259e+06	1.59332e+06	1.83549e+06	1.78048e+06	1.78015e+06	3	1.79871e+06	31855.5	18391.8	0.0177102	FALSE	FALSE
Histone deacetylase 2	HDAC2	12	3	13.7	55.364	488	0	42.79	1.61461e+07	1.9419e+06	2.04435e+06	1.78275e+06	2.1367e+06	1.57259e+06	1.77468e+06	2.30789e+06	664919	1.92032e+06	1.923e+06	1.82799e+06	1.63104e+06	3	1.79401e+06	148915	85975.9	0.0830065	FALSE	FALSE
Fragile X mental retardation syndrome-related protein 1	FXR1	8	5	16.5	55.105	490	0	40.613	1.60202e+07	1.8214e+06	1.99792e+06	1.51855e+06	2.13641e+06	1.84238e+06	1.85104e+06	1.90992e+06	1.57568e+06	1.36687e+06	1.77929e+06	1.94328e+06	1.61749e+06	3	1.78002e+06	162894	94047.2	0.0915128	FALSE	FALSE
Endoplasmic reticulum resident protein 44	ERP44	1	7	18.5	46.971	406	0	67.072	1.59749e+07	1.74504e+06	1.76714e+06	1.77642e+06	1.91165e+06	1.40362e+06	1.78768e+06	1.83768e+06	1.81047e+06	1.93519e+06	1.76287e+06	1.70098e+06	1.86111e+06	3	1.77499e+06	80750.4	46621.3	0.0454935	TRUE	FALSE
Splicing factor U2AF 65 kDa subunit	U2AF2	2	5	33.9	33.901	307	0	59.043	1.59596e+07	1.61309e+06	1.5732e+06	1.3411e+06	1.27877e+06	1.80529e+06	1.96707e+06	1.94905e+06	2.25008e+06	2.18192e+06	1.50913e+06	1.68371e+06	2.12702e+06	3	1.77329e+06	318535	183906	0.17963	FALSE	FALSE
ATP-binding cassette sub-family E member 1	ABCE1	4	11	25.5	67.314	599	0	160.23	1.59249e+07	2.10106e+06	2.02597e+06	1.4888e+06	1.37354e+06	1.08044e+06	1.88927e+06	2.24416e+06	1.92068e+06	1.80093e+06	1.87194e+06	1.44775e+06	1.98859e+06	3	1.76943e+06	284621	164326	0.160855	FALSE	FALSE
	RPS15A	7	2	23.6	27.168	237	0	13.946	1.58982e+07	1.19942e+06	1.86831e+06	2.41971e+06	1.7226e+06	1.3848e+06	1.36248e+06	2.30943e+06	1.56302e+06	2.06844e+06	1.82915e+06	1.48996e+06	1.98029e+06	3	1.76647e+06	251105	144975	0.142151	TRUE	TRUE
ATP-dependent 6-phosphofructokinase, liver type	PFKL	3	5	14	85.018	780	0	92.358	1.5867e+07	1.69111e+06	1.46389e+06	1.59465e+06	1.9095e+06	2.23713e+06	1.51491e+06	1.93629e+06	1.81521e+06	1.70436e+06	1.58322e+06	1.88718e+06	1.81862e+06	3	1.76301e+06	159432	92048.1	0.0904319	TRUE	FALSE
60S ribosomal protein L36a;60S ribosomal protein L36a-like	RPL36A	8	2	10.6	16.378	142	0.00053937	10.332	1.58408e+07	1.84097e+06	1.98835e+06	2.06472e+06	1.83684e+06	632996	1.33151e+06	2.24546e+06	1.44704e+06	2.45289e+06	1.96468e+06	1.26711e+06	2.04846e+06	3	1.76009e+06	428976	247670	0.243725	FALSE	FALSE
Vacuolar protein sorting-associated protein 4B	VPS4B	2	5	18.7	49.301	444	0	49.949	1.57676e+07	2.01208e+06	2.02252e+06	1.32296e+06	2.14237e+06	1.76361e+06	1.89825e+06	1.75102e+06	1.48773e+06	1.36707e+06	1.78585e+06	1.93475e+06	1.53527e+06	3	1.75196e+06	201881	116556	0.115232	TRUE	FALSE
Guanine nucleotide-binding protein subunit alpha-13	GNA13	1	7	24.1	44.049	377	0	84.067	1.57027e+07	1.9095e+06	1.8753e+06	1.95809e+06	1.86226e+06	1.69061e+06	1.57837e+06	1.38343e+06	1.64565e+06	1.79951e+06	1.9143e+06	1.71041e+06	1.60953e+06	3	1.74475e+06	155257	89637.7	0.0889854	TRUE	FALSE
Ubiquitin-conjugating enzyme E2 N	UBE2N	5	2	25.7	11.983	105	0	25.685	1.56615e+07	1.50972e+06	1.85147e+06	1.43352e+06	2.3238e+06	1.69106e+06	2.31313e+06	1.44728e+06	1.60021e+06	1.49135e+06	1.59824e+06	2.10933e+06	1.51295e+06	3	1.74017e+06	322532	186214	0.185345	TRUE	FALSE
Protein arginine N-methyltransferase 1	PRMT1	7	5	32.2	23.595	205	0	52.608	1.54473e+07	1.35271e+06	1.63542e+06	1.8556e+06	1.81258e+06	1.55827e+06	1.74047e+06	1.70018e+06	2.11669e+06	1.67543e+06	1.61458e+06	1.70377e+06	1.83077e+06	3	1.71637e+06	108645	62726	0.063299	FALSE	FALSE
Proteasome subunit alpha type-5	PSMA5	1	3	18.3	26.411	241	0	37.806	1.54278e+07	1.77588e+06	2.00127e+06	1.26691e+06	1.88691e+06	1.09313e+06	1.5821e+06	2.42518e+06	1.6287e+06	1.76772e+06	1.68135e+06	1.52071e+06	1.94053e+06	3	1.7142e+06	211827	122298	0.123572	TRUE	FALSE
Ferritin;Ferritin heavy chain;Ferritin heavy chain, N-terminally processed	FTH1	6	2	31	6.6635	58	0	10.56	1.18746e+07	1.60947e+06	1.51835e+06	1.73525e+06	1.88945e+06	2.01756e+06	1.35932e+06	1.74522e+06	0	0	1.62102e+06	1.75545e+06	1.74522e+06	3	1.70723e+06	74832.7	43204.7	0.0438328	TRUE	FALSE
T-complex protein 1 subunit zeta	CCT6A	2	9	26	58.024	531	0	159.26	1.53255e+07	1.78694e+06	1.79576e+06	1.43323e+06	1.60602e+06	1.4191e+06	1.4786e+06	2.105e+06	1.84076e+06	1.86012e+06	1.67198e+06	1.50124e+06	1.93529e+06	3	1.70284e+06	218667	126247	0.128413	TRUE	TRUE
RNA-binding protein 8A	RBM8A	2	2	17.9	12.21	106	0	13.302	1.52731e+07	1.69855e+06	1.93934e+06	1.35079e+06	1.81747e+06	1.58519e+06	1.716e+06	1.80907e+06	1.43867e+06	1.91798e+06	1.66289e+06	1.70622e+06	1.72191e+06	3	1.69701e+06	30566.8	17647.8	0.0180122	FALSE	FALSE
Protein transport protein Sec24D	SEC24D	3	11	13.6	113.01	1032	0	128.89	1.52378e+07	1.4135e+06	1.38023e+06	1.93285e+06	2.01503e+06	1.82177e+06	2.3592e+06	1.50036e+06	1.03455e+06	1.78035e+06	1.57553e+06	2.06533e+06	1.43842e+06	3	1.69309e+06	329576	190281	0.194659	FALSE	FALSE
Myosin regulatory light chain 12A;Myosin regulatory light chain 12B	MYL12A	4	2	42.9	20.457	177	0	23.654	1.51713e+07	1.56738e+06	1.82189e+06	1.84312e+06	1.63116e+06	2.00604e+06	1.5929e+06	1.64331e+06	1.32009e+06	1.74541e+06	1.74413e+06	1.74337e+06	1.5696e+06	3	1.6857e+06	100542	58048.1	0.0596442	TRUE	FALSE
Glycerol-3-phosphate dehydrogenase 1-like protein	GPD1L	4	8	32.8	38.418	351	0	93.84	1.51027e+07	1.27186e+06	2.12169e+06	1.86625e+06	1.80661e+06	1.22024e+06	1.29567e+06	2.13551e+06	1.80538e+06	1.57947e+06	1.75327e+06	1.44084e+06	1.84012e+06	3	1.67808e+06	209989	121237	0.125137	TRUE	FALSE
Caspase-3;Caspase-3 subunit p17;Caspase-3 subunit p12	CASP3	3	2	6.9	31.608	277	0	18.804	1.50143e+07	1.13697e+06	2.11614e+06	3.01675e+06	2.56869e+06	959540	1.11275e+06	1.45319e+06	2.06809e+06	582239	2.08995e+06	1.54699e+06	1.36784e+06	3	1.66826e+06	376020	217095	0.225396	FALSE	FALSE
Fermitin family homolog 2	FERMT2	10	13	20.1	77.86	680	0	114.45	1.49916e+07	1.69943e+06	1.93762e+06	1.66701e+06	1.79722e+06	1.00095e+06	1.73177e+06	1.39715e+06	1.94487e+06	1.8156e+06	1.76802e+06	1.50998e+06	1.71921e+06	3	1.66574e+06	137078	79142	0.0822927	FALSE	FALSE
Prohibitin	PHB	6	6	30.5	26.891	246	0	43.796	1.49875e+07	1.79849e+06	2.09135e+06	1.87095e+06	1.30586e+06	1.60464e+06	1.98895e+06	1.19391e+06	1.97279e+06	1.16059e+06	1.92026e+06	1.63315e+06	1.44243e+06	3	1.66528e+06	240532	138871	0.144439	TRUE	FALSE
Fructose-bisphosphate aldolase A;Fructose-bisphosphate aldolase	ALDOA	9	7	37.4	39.42	364	0	71.53	1.4937e+07	2.66372e+06	1.74359e+06	1.17833e+06	1.15437e+06	1.50588e+06	1.46885e+06	2.02673e+06	1.5143e+06	1.68124e+06	1.86188e+06	1.37637e+06	1.74076e+06	3	1.65967e+06	252710	145902	0.152266	TRUE	FALSE
Profilin;Profilin-2	PFN2	5	2	25.3	9.8402	91	0	19.445	1.3501e+07	1.33832e+06	1.44034e+06	1.94264e+06	2.0208e+06	2.44616e+06	1.48395e+06	1.18421e+06	0	1.64456e+06	1.57377e+06	1.98364e+06	1.41439e+06	3	1.65726e+06	293666	169548	0.177199	TRUE	FALSE
Ubiquitin carboxyl-terminal hydrolase;Ubiquitin carboxyl-terminal hydrolase isozyme L5	UCHL5	7	6	33.3	29.116	258	0	81.144	1.48587e+07	1.82541e+06	1.23827e+06	1.89744e+06	1.77092e+06	987537	1.71428e+06	1.92293e+06	2.16474e+06	1.33723e+06	1.65371e+06	1.49091e+06	1.8083e+06	3	1.65097e+06	158711	91631.6	0.0961317	FALSE	FALSE
Ras-related protein Rap-1b;Ras-related protein Rap-1b-like protein	RAP1B	19	3	59.2	20.825	184	0	24.634	1.47567e+07	1.67828e+06	1.24325e+06	2.07307e+06	1.77962e+06	1.20125e+06	994715	2.39798e+06	2.05452e+06	1.33397e+06	1.66487e+06	1.32519e+06	1.92882e+06	3	1.63963e+06	302605	174709	0.184557	TRUE	FALSE
Protein transport protein Sec31A	SEC31A	14	11	10.4	136.22	1251	0	115.29	1.47444e+07	1.87435e+06	1.84611e+06	1.5578e+06	1.36327e+06	1.77108e+06	1.64442e+06	1.75125e+06	1.58563e+06	1.35047e+06	1.75942e+06	1.59292e+06	1.56245e+06	3	1.63826e+06	106024	61213	0.0647173	FALSE	FALSE
Cyclin-dependent kinase 1	CDC2	33	6	32.3	34.081	297	0	59.165	1.47117e+07	1.67241e+06	1.53348e+06	2.50206e+06	1.35066e+06	1.13913e+06	2.04849e+06	1.43297e+06	1.47654e+06	1.55594e+06	1.90265e+06	1.51276e+06	1.48848e+06	3	1.63463e+06	232426	134191	0.142189	FALSE	FALSE
Collagen alpha-1(XII) chain	COL12A1	6	26	12.1	333.2	3062	0	323.31	1.47092e+07	1.67065e+06	1.5419e+06	1.46864e+06	1.56181e+06	1.70582e+06	1.68064e+06	1.83307e+06	1.72772e+06	1.51896e+06	1.5604e+06	1.64942e+06	1.69325e+06	3	1.63436e+06	67695.6	39084.1	0.0414203	TRUE	TRUE
KN motif and ankyrin repeat domain-containing protein 2	KANK2	3	8	13.9	91.173	851	0	323.31	1.46244e+07	1.61055e+06	1.52821e+06	1.51413e+06	1.61942e+06	1.8025e+06	1.36859e+06	1.85683e+06	1.80798e+06	1.51621e+06	1.55096e+06	1.59684e+06	1.72701e+06	3	1.62494e+06	91323.5	52725.7	0.0562013	FALSE	FALSE
Eukaryotic translation initiation factor 3 subunit M	EIF3M	7	8	30.7	42.502	374	0	154.32	1.43394e+07	1.17113e+06	1.4547e+06	1.58352e+06	1.80446e+06	1.53469e+06	1.74371e+06	1.68528e+06	1.81171e+06	1.55023e+06	1.40311e+06	1.69429e+06	1.68241e+06	3	1.59327e+06	164787	95139.5	0.103427	FALSE	FALSE
ATP synthase F(0) complex subunit B1, mitochondrial	ATP5F1	2	2	10.3	22.275	195	0	20.796	1.43338e+07	1.69747e+06	1.90995e+06	2.1317e+06	1.22224e+06	1.51767e+06	1.08436e+06	1.3294e+06	1.53747e+06	1.90351e+06	1.91304e+06	1.27476e+06	1.59013e+06	3	1.59264e+06	319149	184261	0.20039	TRUE	FALSE
ATP synthase subunit gamma, mitochondrial	ATP5C1	1	2	5.7	32.996	298	0	11.858	1.43052e+07	1.46528e+06	1.91139e+06	1.9078e+06	1.607e+06	1.16812e+06	1.81281e+06	1.45697e+06	1.58766e+06	1.38816e+06	1.76149e+06	1.52931e+06	1.4776e+06	3	1.58947e+06	151205	87298.2	0.0951293	TRUE	FALSE
Chloride intracellular channel protein 2	CLIC2	2	5	27.5	28.356	247	0	77.644	1.42824e+07	1.37757e+06	1.21912e+06	1.39762e+06	1.9496e+06	1.38318e+06	1.40988e+06	1.90093e+06	1.49192e+06	2.15258e+06	1.33144e+06	1.58089e+06	1.84848e+06	3	1.58694e+06	258572	149286	0.162938	FALSE	FALSE
Eukaryotic translation initiation factor 3 subunit A	EIF3A	1	16	14.9	166.57	1382	0	150.79	1.4191e+07	1.5986e+06	1.62279e+06	1.37757e+06	1.69434e+06	1.55179e+06	1.57168e+06	1.45201e+06	1.68363e+06	1.63855e+06	1.53299e+06	1.60594e+06	1.5914e+06	3	1.57677e+06	38612.5	22292.9	0.0244883	FALSE	FALSE
DNA-directed RNA polymerases I, II, and III subunit RPABC5	POLR2L	1	2	29.9	7.645	67	0	11.946	1.41629e+07	2.49075e+06	1.29685e+06	1.3267e+06	1.15319e+06	2.33777e+06	1.43511e+06	1.4617e+06	1.27149e+06	1.38928e+06	1.70477e+06	1.64203e+06	1.37416e+06	3	1.57365e+06	175592	101378	0.111582	FALSE	FALSE
Microtubule-associated protein;Microtubule-associated protein 4	MAP4	5	2	43.4	8.2339	76	0	100.98	1.40861e+07	1.13824e+06	1.62355e+06	1.75454e+06	1.59047e+06	1.64956e+06	1.08847e+06	1.66175e+06	1.334e+06	2.24548e+06	1.50544e+06	1.44283e+06	1.74708e+06	3	1.56512e+06	160662	92758	0.102651	TRUE	FALSE
DNA replication licensing factor MCM6	MCM6	1	14	23.8	92.888	821	0	144.49	1.40732e+07	1.66889e+06	1.59924e+06	1.65195e+06	1.5401e+06	1.25004e+06	1.50153e+06	1.72441e+06	1.70522e+06	1.43186e+06	1.64002e+06	1.43056e+06	1.6205e+06	3	1.56369e+06	115711	66806	0.0739987	FALSE	FALSE
14-3-3 protein eta	YWHAH	2	3	22	28.218	246	0	92.705	1.40167e+07	1.14313e+06	1.80456e+06	1.35223e+06	1.45296e+06	1.10637e+06	1.37748e+06	2.03631e+06	1.75632e+06	1.98735e+06	1.43331e+06	1.31227e+06	1.92666e+06	3	1.55741e+06	325454	187901	0.208971	TRUE	FALSE
BTB/POZ domain-containing protein KCTD12	KCTD12	1	4	14.8	35.7	325	0	51.967	1.3996e+07	1.64549e+06	1.42368e+06	1.45789e+06	1.33256e+06	1.51524e+06	1.54636e+06	1.79169e+06	1.80967e+06	1.47342e+06	1.50902e+06	1.46472e+06	1.6916e+06	3	1.55511e+06	120255	69429.1	0.0773286	TRUE	FALSE
Trifunctional enzyme subunit beta, mitochondrial;3-ketoacyl-CoA thiolase	HADHB	5	4	20.2	37.924	351	0	33.939	1.38805e+07	1.50316e+06	1.9963e+06	1.49532e+06	1.76055e+06	1.39587e+06	1.61355e+06	1.4779e+06	1.23814e+06	1.39967e+06	1.66493e+06	1.58999e+06	1.3719e+06	3	1.54227e+06	152228	87888.8	0.0987035	TRUE	FALSE
AP-2 complex subunit sigma	AP2S1	4	2	11.8	17.303	144	0	11.067	1.38592e+07	1.56757e+06	1.91254e+06	3.14621e+06	1.72974e+06	651081	1.74868e+06	1.51656e+06	833429	753347	2.20877e+06	1.3765e+06	1.03445e+06	3	1.53991e+06	603977	348706	0.392216	FALSE	FALSE
Eukaryotic translation initiation factor 1;Eukaryotic translation initiation factor 1b	EIF1	3	3	38.8	13.607	121	0	26.403	1.3855e+07	632247	1.17327e+06	1.97182e+06	1.28229e+06	1.22645e+06	1.49599e+06	1.91749e+06	2.74204e+06	1.41342e+06	1.25911e+06	1.33491e+06	2.02432e+06	3	1.53945e+06	421616	243420	0.273875	FALSE	FALSE
Villin-1	VIL1	5	10	17	92.694	827	0	113.66	1.38189e+07	1.00443e+06	1.43297e+06	1.66231e+06	1.52299e+06	2.11794e+06	1.70635e+06	1.26591e+06	1.78526e+06	1.32072e+06	1.36657e+06	1.78242e+06	1.4573e+06	3	1.53543e+06	218660	126244	0.14241	TRUE	FALSE
Importin subunit alpha-5;Importin subunit alpha-5, N-terminally processed	KPNA1	6	2	16.7	60.221	538	0	98.473	1.37563e+07	1.15948e+06	1.81682e+06	1.4243e+06	1.76779e+06	1.51353e+06	1.61441e+06	1.32042e+06	1.74615e+06	1.39346e+06	1.46687e+06	1.63191e+06	1.48667e+06	3	1.52848e+06	90115.2	52028	0.0589573	FALSE	FALSE
Cleavage and polyadenylation specificity factor subunit 5	NUDT21	3	4	18.1	26.227	227	0	54.305	1.37429e+07	1.37297e+06	923044	1.5316e+06	1.48719e+06	1.89171e+06	2.09819e+06	1.37445e+06	1.59309e+06	1.47067e+06	1.27587e+06	1.8257e+06	1.4794e+06	3	1.52699e+06	277985	160495	0.182048	FALSE	FALSE
Insulin-like growth factor 2 mRNA-binding protein 3	IGF2BP3	3	7	16.8	63.704	579	0	123.81	1.37251e+07	1.39979e+06	1.58344e+06	1.30069e+06	1.47232e+06	1.4146e+06	1.92425e+06	1.73813e+06	1.30935e+06	1.58253e+06	1.42798e+06	1.60372e+06	1.54334e+06	3	1.52501e+06	89295.2	51554.6	0.0585537	FALSE	FALSE
NHP2-like protein 1;NHP2-like protein 1, N-terminally processed	NHP2L1	4	2	18.2	14.627	132	0	19.48	1.37171e+07	1.72791e+06	1.69142e+06	1.75329e+06	1.62499e+06	743893	1.34996e+06	1.78199e+06	1.27103e+06	1.77261e+06	1.72421e+06	1.23961e+06	1.60855e+06	3	1.52412e+06	253087	146120	0.166054	FALSE	FALSE
F-actin-capping protein subunit alpha-1	CAPZA1	1	2	15	32.922	286	0	19.267	1.35418e+07	1.72194e+06	1.43661e+06	1.35962e+06	1.55898e+06	1.42756e+06	505606	1.91299e+06	1.92283e+06	1.6957e+06	1.50606e+06	1.16405e+06	1.84384e+06	3	1.50465e+06	339899	196241	0.225899	TRUE	FALSE
DnaJ homolog subfamily A member 1	DNAJA1	1	6	25.4	44.868	397	0	45.19	1.35383e+07	1.30563e+06	1.39506e+06	1.55415e+06	1.76798e+06	1.39714e+06	1.51033e+06	1.66589e+06	1.59817e+06	1.34395e+06	1.41828e+06	1.55848e+06	1.536e+06	3	1.50426e+06	75300.3	43474.6	0.0500582	TRUE	FALSE
cAMP-dependent protein kinase type II-beta regulatory subunit	PRKAR2B	1	4	17.5	46.302	418	0	72.961	1.35177e+07	1.6823e+06	1.49777e+06	1.3649e+06	1.70265e+06	1.4814e+06	1.78949e+06	1.1211e+06	1.57658e+06	1.30147e+06	1.51499e+06	1.65785e+06	1.33305e+06	3	1.50196e+06	162789	93986.2	0.108384	TRUE	FALSE
Transmembrane protein 263	TMEM263	1	4	52.6	11.748	116	0	36.514	1.34726e+07	1.41428e+06	1.47403e+06	1.16681e+06	1.54333e+06	986637	1.34594e+06	2.2548e+06	2.06843e+06	1.21835e+06	1.35171e+06	1.29197e+06	1.84719e+06	3	1.49696e+06	304779	175964	0.203599	FALSE	FALSE
Transmembrane protein 43	TMEM43	1	4	11.5	44.875	400	0	33.562	1.34699e+07	1.88992e+06	1.68194e+06	1.46077e+06	1.89522e+06	1.6329e+06	1.32626e+06	1.35624e+06	1.11344e+06	1.11322e+06	1.67754e+06	1.61813e+06	1.1943e+06	3	1.49666e+06	263529	152148	0.176078	FALSE	FALSE
Stromal interaction molecule 1	STIM1	11	2	16.5	16.212	139	0	12.122	1.33996e+07	1.45393e+06	1.53434e+06	1.52392e+06	1.44152e+06	1.51884e+06	1.43291e+06	1.44456e+06	1.64317e+06	1.4064e+06	1.50406e+06	1.46442e+06	1.49804e+06	3	1.48884e+06	21359.3	12331.8	0.0143462	FALSE	FALSE
26S protease regulatory subunit 6B	PSMC4	1	11	31.8	47.366	418	0	154.11	1.33614e+07	1.24092e+06	1.42952e+06	1.70569e+06	1.02018e+06	1.39912e+06	1.68647e+06	1.59034e+06	1.88134e+06	1.40782e+06	1.45871e+06	1.36859e+06	1.6265e+06	3	1.4846e+06	130891	75569.9	0.0881658	FALSE	FALSE
Ras-related protein Rab-2A;Ras-related protein Rab-2B	RAB2A	8	4	24.3	20.779	181	0	35.606	1.33519e+07	1.32002e+06	1.85108e+06	1.36279e+06	1.46636e+06	1.59626e+06	1.33964e+06	1.30256e+06	1.62802e+06	1.48514e+06	1.5113e+06	1.46742e+06	1.47191e+06	3	1.48354e+06	24141.2	13937.9	0.0162727	TRUE	FALSE
Inactive tyrosine-protein kinase 7	PTK7	3	3	16	28.572	257	0	24.675	1.3293e+07	343752	2.62194e+06	797354	874201	877351	851997	1.03807e+06	2.96959e+06	2.91873e+06	1.25435e+06	867850	2.3088e+06	3	1.477e+06	745829	430605	0.504963	FALSE	FALSE
Vesicle-fusing ATPase	NSF	5	14	21.9	82.091	739	0	126.15	1.32146e+07	1.29329e+06	1.8283e+06	1.30079e+06	1.25843e+06	1.39029e+06	1.40491e+06	1.2159e+06	1.90825e+06	1.61441e+06	1.47413e+06	1.35121e+06	1.57952e+06	3	1.46829e+06	114266	65971.3	0.0778224	TRUE	FALSE
Eukaryotic translation initiation factor 3 subunit E	EIF3E	8	10	25.6	52.22	445	0	103.12	1.31328e+07	1.49651e+06	1.39583e+06	1.8126e+06	1.43731e+06	1.15489e+06	1.37748e+06	1.57792e+06	1.54132e+06	1.33896e+06	1.56831e+06	1.32323e+06	1.48607e+06	3	1.4592e+06	124732	72013.9	0.0854794	TRUE	FALSE
Electron transfer flavoprotein subunit alpha, mitochondrial	ETFA	6	4	27.5	24.16	229	0	37.702	1.30987e+07	1.35075e+06	1.52716e+06	1.27257e+06	1.31203e+06	1.32962e+06	1.19026e+06	1.61363e+06	1.74965e+06	1.75305e+06	1.38349e+06	1.2773e+06	1.70544e+06	3	1.45541e+06	222949	128719	0.153186	TRUE	FALSE
UDP-N-acetylglucosamine--peptide N-acetylglucosaminyltransferase 110 kDa subunit	OGT	2	21	28.7	116.92	1046	0	221.56	1.30917e+07	1.4181e+06	1.27436e+06	1.4745e+06	1.4379e+06	1.37733e+06	926888	1.84572e+06	1.87693e+06	1.45998e+06	1.38898e+06	1.24737e+06	1.72754e+06	3	1.45463e+06	246726	142447	0.169614	FALSE	FALSE
Phospholipase D3	PLD3	3	3	6.3	54.705	490	0	19.437	1.30821e+07	1.52137e+06	1.24928e+06	1.85118e+06	1.57697e+06	1.08314e+06	1.04776e+06	1.84927e+06	1.6261e+06	1.27702e+06	1.54061e+06	1.23596e+06	1.58413e+06	3	1.45356e+06	189706	109527	0.130511	TRUE	FALSE
Fructose-bisphosphate aldolase B;Fructose-bisphosphate aldolase	ALDOB	3	3	12.6	39.473	364	0	59.525	1.29915e+07	1.61515e+06	1.41536e+06	1.6245e+06	1.63204e+06	1.25859e+06	1.40912e+06	1.41027e+06	1.10308e+06	1.52344e+06	1.55167e+06	1.43325e+06	1.3456e+06	3	1.4435e+06	103417	59707.9	0.0716431	TRUE	FALSE
26S proteasome non-ATPase regulatory subunit 12	PSMD12	1	8	24.1	52.904	456	0	117.19	1.28877e+07	1.13315e+06	1.3674e+06	1.46624e+06	1.67546e+06	1.87713e+06	1.51425e+06	1.29263e+06	1.19315e+06	1.3683e+06	1.32226e+06	1.68895e+06	1.28469e+06	3	1.43197e+06	223342	128946	0.155968	TRUE	FALSE
T-complex protein 1 subunit theta	CCT8	3	17	38.7	59.62	548	0	121.39	1.28667e+07	1.66135e+06	1.43134e+06	1.53102e+06	1.58538e+06	1.23141e+06	1.37844e+06	1.27289e+06	1.4155e+06	1.35933e+06	1.54124e+06	1.39841e+06	1.34924e+06	3	1.42963e+06	99733.9	57581.4	0.0697621	TRUE	FALSE
Cytochrome b5	CYB5A	2	3	34.3	15.33	134	0	17.46	1.278e+07	1.05993e+06	1.57023e+06	1.3673e+06	1.91371e+06	403486	1.12794e+06	2.13704e+06	1.80097e+06	1.39937e+06	1.33249e+06	1.14838e+06	1.77913e+06	3	1.42e+06	324352	187265	0.228417	TRUE	FALSE
Alpha-soluble NSF attachment protein;Beta-soluble NSF attachment protein	NAPA	7	2	27.7	9.8571	83	0	14.844	1.27599e+07	1.26706e+06	1.37305e+06	1.19138e+06	1.77043e+06	895328	1.6576e+06	1.73364e+06	1.60292e+06	1.26847e+06	1.27716e+06	1.44112e+06	1.53501e+06	3	1.41776e+06	130500	75344.3	0.0920465	TRUE	FALSE
Ras-related protein Rab-31	RAB31	3	4	25.3	21.569	194	0	40.382	1.27532e+07	1.64755e+06	2.07699e+06	1.55252e+06	1.37746e+06	1.37787e+06	1.50498e+06	1.28849e+06	1.05043e+06	876903	1.75902e+06	1.4201e+06	1.07194e+06	3	1.41702e+06	343548	198348	0.242444	FALSE	FALSE
Dolichyl-diphosphooligosaccharide--protein glycosyltransferase subunit STT3B	STT3B	1	7	9.7	93.673	826	0	63.441	1.27205e+07	1.5295e+06	1.52477e+06	1.40242e+06	1.60113e+06	1.45835e+06	1.55343e+06	1.50403e+06	1.01151e+06	1.13532e+06	1.48556e+06	1.53764e+06	1.21696e+06	3	1.41338e+06	172094	99358.3	0.12176	FALSE	FALSE
Cytoplasmic dynein 1 intermediate chain 2	DYNC1I2	3	7	20.5	71.456	638	0	67.435	1.26621e+07	1.36994e+06	1.25923e+06	988403	1.54793e+06	1.61247e+06	1.5778e+06	1.53453e+06	1.21757e+06	1.55421e+06	1.20586e+06	1.5794e+06	1.43544e+06	3	1.4069e+06	188398	108772	0.13391	FALSE	FALSE
Microsomal triglyceride transfer protein large subunit	MTTP	3	8	8.4	99.35	894	0	95.966	1.26491e+07	1.23564e+06	1.2354e+06	1.55271e+06	1.50206e+06	1.5066e+06	1.49962e+06	1.2814e+06	1.38667e+06	1.44898e+06	1.34125e+06	1.50276e+06	1.37235e+06	3	1.40545e+06	85693.5	49475.2	0.0609722	FALSE	FALSE
Transmembrane protein 33	TMEM33	5	3	13.1	25.223	222	0	24.611	1.26282e+07	1.22134e+06	1.37247e+06	1.25338e+06	1.85894e+06	1.51074e+06	1.32712e+06	1.212e+06	1.64509e+06	1.22711e+06	1.2824e+06	1.5656e+06	1.3614e+06	3	1.40313e+06	146140	84374.1	0.104153	TRUE	FALSE
Glycogen phosphorylase, muscle form	PYGM	1	8	19.8	97.091	842	0	97.174	1.25779e+07	1.81963e+06	1.71391e+06	1.28236e+06	1.12962e+06	1.43098e+06	1.83919e+06	1.44101e+06	968706	952429	1.6053e+06	1.4666e+06	1.12072e+06	3	1.39754e+06	249566	144087	0.178576	TRUE	FALSE
Calcyclin-binding protein	CACYBP	1	4	15.8	26.21	228	0	31.862	1.24555e+07	1.36485e+06	1.58593e+06	1.50156e+06	942399	1.8413e+06	1.1202e+06	1.28483e+06	1.39154e+06	1.4229e+06	1.48411e+06	1.3013e+06	1.36642e+06	3	1.38394e+06	92657.8	53496	0.0669519	TRUE	FALSE
Lamin-B1	LMNB1	4	7	17.4	66.408	586	0	149.17	1.24255e+07	1.61896e+06	1.51864e+06	1.35041e+06	1.41609e+06	1.49715e+06	1.67777e+06	1.33437e+06	1.13177e+06	880316	1.496e+06	1.53034e+06	1.11548e+06	3	1.38061e+06	230245	132932	0.166771	FALSE	FALSE
Actin-related protein 2/3 complex subunit 1B	ARPC1B	15	6	24	36.933	334	0	67.691	1.2392e+07	994539	1.35897e+06	1.95013e+06	1.74549e+06	1.66855e+06	1.64365e+06	1.19095e+06	732382	1.10731e+06	1.43455e+06	1.6859e+06	1.01021e+06	3	1.37689e+06	341512	197172	0.248032	TRUE	FALSE
Importin-5	IPO5	17	16	22.7	123.63	1097	0	193.76	1.23715e+07	1.36446e+06	1.42024e+06	1.18207e+06	1.48827e+06	1.34681e+06	1.47649e+06	1.27537e+06	1.37469e+06	1.44307e+06	1.32226e+06	1.43719e+06	1.36438e+06	3	1.37461e+06	58146.9	33571.2	0.0423008	FALSE	FALSE
Heterogeneous nuclear ribonucleoprotein Q	SYNCRIP	3	7	24.1	69.602	623	0	137.34	1.23476e+07	1.19531e+06	1.20007e+06	1.39609e+06	1.31555e+06	1.40425e+06	1.33505e+06	1.62675e+06	1.58461e+06	1.28996e+06	1.26382e+06	1.35161e+06	1.50044e+06	3	1.37196e+06	119614	69059.1	0.0871848	FALSE	FALSE
Transcription factor BTF3	BTF3	3	3	33.5	22.168	206	0	37.136	1.23209e+07	840787	1.78159e+06	1.40856e+06	1.08346e+06	1.41829e+06	1.91087e+06	1.2561e+06	1.07427e+06	1.54697e+06	1.34365e+06	1.47087e+06	1.29245e+06	3	1.36899e+06	91872.6	53042.7	0.0671098	FALSE	FALSE
Pyrroline-5-carboxylate reductase 1, mitochondrial;Pyrroline-5-carboxylate reductase	PYCR1	16	3	12.9	33.36	319	0	44.847	1.22994e+07	1.48319e+06	1.24066e+06	1.22795e+06	1.45853e+06	1.10997e+06	1.36181e+06	1.62226e+06	1.54957e+06	1.24544e+06	1.31727e+06	1.3101e+06	1.47242e+06	3	1.3666e+06	91717.9	52953.3	0.067114	FALSE	FALSE
Ubiquitin-like modifier-activating enzyme 1	UBA1	7	13	18.5	117.85	1058	0	202.72	1.22568e+07	1.71118e+06	1.49844e+06	1.5507e+06	1.39261e+06	1.28704e+06	1.21941e+06	1.22571e+06	1.16952e+06	1.20215e+06	1.58677e+06	1.29969e+06	1.19913e+06	3	1.36186e+06	201162	116141	0.147711	TRUE	FALSE
Histone-binding protein RBBP4	RBBP4	10	3	19.5	47.655	425	0	20.118	1.22537e+07	1.64001e+06	1.30872e+06	1.71682e+06	1.34274e+06	579748	1.48395e+06	924184	1.72399e+06	1.53353e+06	1.55518e+06	1.13548e+06	1.3939e+06	3	1.36152e+06	211719	122236	0.155502	FALSE	FALSE
Peptidyl-prolyl cis-trans isomerase;Peptidyl-prolyl cis-trans isomerase-like 3	PPIL3	6	2	32.5	9.0341	80	0	14.988	1.22216e+07	2.4979e+06	2.0209e+06	1.00673e+06	834992	863028	880392	960683	1.70522e+06	1.45173e+06	1.84184e+06	859471	1.37254e+06	3	1.35795e+06	491349	283680	0.361831	FALSE	FALSE
Crk-like protein	CRKL	1	4	20.1	33.777	303	0	32.123	1.21347e+07	1.48574e+06	1.17902e+06	1.10693e+06	1.35584e+06	1.55422e+06	1.64805e+06	1.24593e+06	1.3704e+06	1.1886e+06	1.25723e+06	1.51937e+06	1.26831e+06	3	1.3483e+06	148253	85593.8	0.109955	TRUE	FALSE
RNA-binding protein Raly	RALY	5	5	20.3	24.665	237	0	33.745	1.21347e+07	1.42955e+06	1.76503e+06	1.7912e+06	1.06576e+06	1.85327e+06	991084	738643	613350	1.88681e+06	1.66193e+06	1.30337e+06	1.0796e+06	3	1.3483e+06	293752	169598	0.217868	FALSE	FALSE
Isocitrate dehydrogenase [NAD] subunit, mitochondrial;Isocitrate dehydrogenase [NAD] subunit beta, mitochondrial	IDH3B	4	5	18.9	42.41	387	0	89.439	1.20589e+07	1.20382e+06	1.15011e+06	1.05856e+06	1.33432e+06	1.72148e+06	1.21491e+06	1.48346e+06	1.63989e+06	1.25237e+06	1.1375e+06	1.42357e+06	1.45857e+06	3	1.33988e+06	176141	101695	0.13146	FALSE	FALSE
Structural maintenance of chromosomes protein 3	SMC3	1	21	23.7	141.54	1217	0	218.56	1.20351e+07	1.14274e+06	1.28958e+06	1.23764e+06	1.3486e+06	1.26219e+06	1.35521e+06	1.55712e+06	1.406e+06	1.43604e+06	1.22332e+06	1.322e+06	1.46639e+06	3	1.33724e+06	122248	70579.7	0.0914182	FALSE	FALSE
26S proteasome non-ATPase regulatory subunit 4	PSMD4	4	3	24.6	21.783	203	0	22.528	1.20335e+07	1.43063e+06	905900	1.34033e+06	1.66509e+06	1.62138e+06	1.50096e+06	1.32172e+06	730370	1.51713e+06	1.22562e+06	1.59581e+06	1.18974e+06	3	1.33706e+06	224806	129792	0.168135	FALSE	FALSE
Reticulon-3;Reticulon	RTN3	2	2	1.8	112.61	1032	0	14.07	1.19067e+07	1.42994e+06	1.36539e+06	1.46375e+06	1.05578e+06	1.38075e+06	1.04221e+06	995561	1.59976e+06	1.57356e+06	1.41969e+06	1.15958e+06	1.38963e+06	3	1.32297e+06	142292	82152.1	0.107555	TRUE	FALSE
Caldesmon	CALD1	7	5	10.7	54.158	459	0	31.001	1.18641e+07	2.22411e+06	1.48619e+06	2.25224e+06	914329	1.14877e+06	521815	1.33898e+06	1.05915e+06	918496	1.98751e+06	861637	1.10554e+06	3	1.31823e+06	592307	341968	0.449319	FALSE	FALSE
Programmed cell death protein 6	PDCD6	2	2	19	14.45	121	0	31.45	1.18359e+07	1.41242e+06	1.3204e+06	1.09436e+06	1.42606e+06	1.2396e+06	1.25047e+06	1.31037e+06	1.52097e+06	1.26123e+06	1.27573e+06	1.30538e+06	1.36419e+06	3	1.3151e+06	45025.7	25995.6	0.0342376	TRUE	FALSE
Cold shock domain-containing protein E1	CSDE1	5	12	16.4	88.884	798	0	102.92	1.18039e+07	1.23476e+06	1.31552e+06	1.28908e+06	1.0105e+06	1.25616e+06	1.55534e+06	1.29287e+06	1.66498e+06	1.18473e+06	1.27978e+06	1.274e+06	1.38086e+06	3	1.31155e+06	60095.1	34695.9	0.04582	FALSE	FALSE
Serine/arginine-rich splicing factor 10;Serine/arginine-rich splicing factor 12	SRSF10	4	4	28.5	20.913	172	0	73.053	1.17454e+07	2.29782e+06	1.6627e+06	642256	2.93526e+06	620465	939360	1.08053e+06	526410	1.04059e+06	1.53426e+06	1.49836e+06	882510	3	1.30504e+06	366364	211521	0.28073	FALSE	FALSE
FACT complex subunit SSRP1	SSRP1	2	10	18.5	81.074	709	0	111.06	1.16946e+07	1.38893e+06	927706	1.19292e+06	1.52934e+06	1.30558e+06	1.34021e+06	1.21519e+06	1.15901e+06	1.6357e+06	1.16985e+06	1.39171e+06	1.33663e+06	3	1.2994e+06	115522	66696.8	0.0889045	FALSE	FALSE
Phosphatidylinositol-binding clathrin assembly protein	PICALM	14	5	12.6	70.754	652	0	100.47	1.16439e+07	791579	1.35926e+06	1.44062e+06	1.40249e+06	1.24716e+06	1.29539e+06	1.64839e+06	1.22503e+06	1.23403e+06	1.19715e+06	1.31501e+06	1.36915e+06	3	1.29377e+06	87944	50774.5	0.0679749	FALSE	FALSE
Cytosolic non-specific dipeptidase	CNDP2	13	3	9.3	52.878	475	0	32.823	1.16394e+07	1.2094e+06	1.09918e+06	1.2743e+06	1.13578e+06	1.17091e+06	1.46589e+06	1.42517e+06	1.44116e+06	1.4176e+06	1.1943e+06	1.25753e+06	1.42798e+06	3	1.29327e+06	120871	69784.7	0.0934615	TRUE	FALSE
ATP-dependent RNA helicase DDX19A;ATP-dependent RNA helicase DDX19B	DDX19A	14	8	23	50.519	447	0	68.006	1.15958e+07	1.21821e+06	1.57397e+06	1.30607e+06	1.53854e+06	1.32728e+06	1.34891e+06	1.10323e+06	1.10727e+06	1.07237e+06	1.36608e+06	1.40491e+06	1.09429e+06	3	1.28843e+06	169243	97712.6	0.131356	FALSE	FALSE
Ras-related protein Rab-1A	RAB1A	2	2	49.3	22.677	205	0	12.928	1.15879e+07	1.35114e+06	1.57445e+06	1.18994e+06	1.11779e+06	1.12122e+06	1.01813e+06	1.48358e+06	1.27409e+06	1.45753e+06	1.37184e+06	1.08571e+06	1.40506e+06	3	1.28754e+06	175576	101369	0.136365	TRUE	FALSE
Extended synaptotagmin-1	ESYT1	2	8	8.9	122.85	1104	0	91.297	1.15696e+07	1.30827e+06	1.06463e+06	1.1362e+06	1.10224e+06	1.2549e+06	1.12584e+06	1.55582e+06	1.42127e+06	1.60045e+06	1.1697e+06	1.16099e+06	1.52585e+06	3	1.28551e+06	208180	120193	0.161943	FALSE	FALSE
Tubulin gamma-2 chain;Tubulin gamma-1 chain;Tubulin gamma chain	TUBG2	4	8	35.3	51.091	451	0	91.473	1.15505e+07	1.27332e+06	1.41172e+06	1.23188e+06	1.2329e+06	1.50714e+06	1.32138e+06	1.04023e+06	1.40374e+06	1.12819e+06	1.30564e+06	1.35381e+06	1.19072e+06	3	1.28339e+06	83789.1	48375.7	0.0652873	FALSE	FALSE
AP-3 complex subunit mu-1	AP3M1	1	9	32.3	46.939	418	0	114.03	1.15407e+07	1.23015e+06	1.35582e+06	912203	1.24591e+06	990778	1.0058e+06	1.44586e+06	1.67561e+06	1.67859e+06	1.16606e+06	1.08083e+06	1.60002e+06	3	1.2823e+06	278431	160752	0.217134	FALSE	FALSE
AP-2 complex subunit mu	AP2M1	9	8	23.7	49.526	434	0	76.855	1.14655e+07	1.11944e+06	1.37276e+06	1.47219e+06	1.36816e+06	750114	1.52266e+06	1.10478e+06	1.19824e+06	1.55716e+06	1.32146e+06	1.21364e+06	1.28673e+06	3	1.27395e+06	55034.7	31774.3	0.0432002	TRUE	FALSE
DNA replication licensing factor MCM4	MCM4	7	12	19	83.76	749	0	139.93	1.14486e+07	1.41125e+06	1.07382e+06	1.09426e+06	1.54431e+06	1.29874e+06	1.43779e+06	1.26189e+06	1.24922e+06	1.07736e+06	1.19311e+06	1.42695e+06	1.19616e+06	3	1.27207e+06	134135	77442.9	0.105446	FALSE	FALSE
Serine/threonine-protein phosphatase 2A 55 kDa regulatory subunit B alpha isoform	PPP2R2A	8	8	29.1	51.691	447	0	79.786	1.13513e+07	1.22849e+06	1.42186e+06	1.12833e+06	1.1751e+06	1.79026e+06	1.5583e+06	919916	1.04874e+06	1.08031e+06	1.25956e+06	1.50789e+06	1.01632e+06	3	1.26126e+06	245787	141905	0.194875	FALSE	FALSE
Ubiquitin carboxyl-terminal hydrolase 48	USP48	4	2	22.2	15.791	135	0	10.63	1.13117e+07	1.11269e+06	992261	1.07411e+06	1.2418e+06	1.51101e+06	834307	1.3132e+06	1.41369e+06	1.81866e+06	1.05969e+06	1.19571e+06	1.51518e+06	3	1.25686e+06	233825	134999	0.18604	FALSE	FALSE
CDP-diacylglycerol--inositol 3-phosphatidyltransferase	CDIPT	3	3	15	23.539	213	0	19.054	1.10966e+07	939389	772032	650471	606456	710018	3.05286e+06	2.60004e+06	767278	998015	787297	1.45645e+06	1.45511e+06	3	1.23295e+06	385948	222827	0.313028	FALSE	FALSE
Aconitate hydratase, mitochondrial	ACO2	2	10	14.9	87.819	805	0	125.73	1.10245e+07	1.26676e+06	1.26909e+06	1.37353e+06	1.45286e+06	1.04146e+06	827044	1.60961e+06	1.20909e+06	975084	1.30313e+06	1.10712e+06	1.26459e+06	3	1.22495e+06	103844	59954.6	0.0847745	FALSE	FALSE
Glutamate dehydrogenase 1, mitochondrial;Glutamate dehydrogenase 2, mitochondrial	GLUD1	2	8	15.4	61.397	558	0	78.499	1.09914e+07	1.17416e+06	1.19385e+06	1.25395e+06	1.00747e+06	1.03552e+06	945448	1.30729e+06	1.50345e+06	1.5703e+06	1.20732e+06	996144	1.46035e+06	3	1.22127e+06	232415	134185	0.190306	FALSE	FALSE
Kinesin-1 heavy chain	KIF5B	5	14	18.8	109.68	963	0	130.28	1.09533e+07	1.29496e+06	1.35553e+06	1.16336e+06	1.18195e+06	1.08701e+06	939331	1.13214e+06	1.373e+06	1.42606e+06	1.27128e+06	1.06943e+06	1.3104e+06	3	1.21704e+06	129319	74662.2	0.106257	FALSE	FALSE
Guanine nucleotide-binding protein subunit alpha-11	GNA11	4	4	26.2	42.123	359	0	28.924	1.0846e+07	1.3579e+06	1.17902e+06	1.40866e+06	1.1486e+06	810825	1.1288e+06	1.29996e+06	1.06199e+06	1.4503e+06	1.31519e+06	1.02941e+06	1.27075e+06	3	1.20512e+06	153782	88785.9	0.127607	TRUE	FALSE
Coronin-2A	CORO2A	1	4	9.5	59.763	525	0	24.736	1.08036e+07	1.17827e+06	1.14235e+06	912519	1.1931e+06	1.2937e+06	1.23326e+06	1.35234e+06	1.17495e+06	1.32307e+06	1.07772e+06	1.24002e+06	1.28345e+06	3	1.2004e+06	108440	62608.1	0.0903372	FALSE	FALSE
Fibrillin-2	FBN2	6	24	12.9	314.77	2912	0	248.26	1.07912e+07	1.279e+06	1.16648e+06	1.41634e+06	1.21432e+06	1.11717e+06	1.15537e+06	1.3216e+06	1.17371e+06	947213	1.28727e+06	1.16229e+06	1.14751e+06	3	1.19902e+06	76783.5	44331	0.0640385	FALSE	TRUE
Signal recognition particle receptor subunit beta	SRPRB	3	4	13.7	29.702	271	0	23.621	1.0772e+07	1.19462e+06	920632	1.43467e+06	1.32317e+06	1.44566e+06	1.03705e+06	877471	1.46626e+06	1.07247e+06	1.18331e+06	1.26863e+06	1.13873e+06	3	1.19689e+06	66004.6	38107.8	0.0551468	FALSE	FALSE
Beta-2-syntrophin	SNTB2	4	8	20.9	57.949	540	0	58.116	1.07368e+07	1.52979e+06	940370	1.08668e+06	1.24689e+06	1.21718e+06	824597	1.30244e+06	1.31218e+06	1.27672e+06	1.18561e+06	1.09622e+06	1.29711e+06	3	1.19298e+06	100648	58109.3	0.0843669	TRUE	FALSE
Serine/threonine-protein kinase 38	STK38	4	3	6.7	54.19	465	0	16.961	1.07148e+07	1.18992e+06	1.23836e+06	1.21317e+06	898407	1.24581e+06	929507	1.42209e+06	1.18173e+06	1.3958e+06	1.21382e+06	1.02457e+06	1.33321e+06	3	1.19053e+06	155629	89852.6	0.130722	FALSE	FALSE
Junction plakoglobin	JUP	5	12	26	81.744	745	0	186.29	1.06991e+07	1.10584e+06	1.47394e+06	1.38774e+06	1.19818e+06	1.08278e+06	1.14524e+06	1.26378e+06	905685	1.13593e+06	1.3225e+06	1.14207e+06	1.1018e+06	3	1.18879e+06	117536	67859.7	0.0988706	TRUE	TRUE
Biglycan	BGN	2	5	19.8	41.654	368	0	71.802	1.06617e+07	1.14039e+06	1.08885e+06	1.2623e+06	770520	1.06108e+06	1.04814e+06	1.46028e+06	1.56765e+06	1.26245e+06	1.16385e+06	959915	1.43013e+06	3	1.18463e+06	235796	136137	0.199046	TRUE	TRUE
Developmentally-regulated GTP-binding protein 2	DRG2	8	7	23.1	40.746	364	0	81.179	1.06603e+07	1.26765e+06	1.06271e+06	1.18159e+06	1.18987e+06	885912	1.39822e+06	1.3229e+06	1.18524e+06	1.16619e+06	1.17065e+06	1.158e+06	1.22477e+06	3	1.18448e+06	35468.6	20477.8	0.0299446	FALSE	FALSE
SWI/SNF-related matrix-associated actin-dependent regulator of chromatin subfamily E member 1	SMARCE1	13	3	22.6	20.549	177	0	19.644	1.06063e+07	1.26089e+06	1.48935e+06	1.91059e+06	457668	677998	1.42555e+06	1.60831e+06	1.02507e+06	750902	1.55361e+06	853740	1.12809e+06	3	1.17848e+06	352645	203600	0.299237	FALSE	FALSE
Protein quaking	QKI	8	3	12	37.67	341	0	26.053	1.04397e+07	1.228e+06	1.15738e+06	1.04848e+06	1.13676e+06	1.21322e+06	1.08197e+06	1.29689e+06	1.10408e+06	1.17291e+06	1.14462e+06	1.14399e+06	1.19129e+06	3	1.15997e+06	27132	15664.7	0.0233904	FALSE	FALSE
Nidogen-1	NID1	1	5	5.2	136.38	1247	0	47.529	1.04243e+07	1.15889e+06	1.22716e+06	1.1551e+06	1.12561e+06	835400	1.11361e+06	1.31001e+06	1.19564e+06	1.3029e+06	1.18039e+06	1.02487e+06	1.26951e+06	3	1.15826e+06	123813	71483.2	0.106895	TRUE	TRUE
Transitional endoplasmic reticulum ATPase	VCP	3	14	25.6	89.321	806	0	140.55	1.03855e+07	1.18983e+06	1.21702e+06	991283	1.33853e+06	1.06892e+06	1.04996e+06	1.36747e+06	1.09843e+06	1.06412e+06	1.13271e+06	1.15247e+06	1.17667e+06	3	1.15395e+06	22019.9	12713.2	0.0190822	TRUE	FALSE
Activator of 90 kDa heat shock protein ATPase homolog 1	AHSA1	6	4	14.5	38.274	338	0	32.885	1.03469e+07	570431	1.15949e+06	1.03265e+06	329468	1.25607e+06	1.26604e+06	1.45745e+06	1.61321e+06	1.66208e+06	920855	950528	1.57758e+06	3	1.14965e+06	370891	214134	0.322611	TRUE	FALSE
Peptidyl-prolyl cis-trans isomerase FKBP8	FKBP8	5	4	11.4	44.561	412	0	85.98	1.0248e+07	989645	1.44398e+06	1.03341e+06	886759	976014	827235	1.33638e+06	1.45653e+06	1.29801e+06	1.15568e+06	896669	1.36364e+06	3	1.13866e+06	233950	135071	0.20546	FALSE	FALSE
Dual specificity mitogen-activated protein kinase kinase 3	MAP2K3	5	5	21	39.318	347	0	73.831	1.02133e+07	1.10143e+06	1.18103e+06	1.18687e+06	1.09256e+06	1.10754e+06	1.01947e+06	1.2535e+06	1.09255e+06	1.17831e+06	1.15644e+06	1.07319e+06	1.17479e+06	3	1.13481e+06	54146.1	31261.3	0.047714	FALSE	FALSE
Ubiquitin-conjugating enzyme E2 L3	UBE2L3	2	2	24	17.861	154	0	57.964	1.01953e+07	874950	1.18045e+06	944737	1.19711e+06	1.24806e+06	626705	1.66624e+06	1.32337e+06	1.13369e+06	1.00005e+06	1.02396e+06	1.37444e+06	3	1.13281e+06	209593	121009	0.18502	TRUE	FALSE
Endoplasmic reticulum-Golgi intermediate compartment protein 1	ERGIC1	1	4	19	32.592	290	0	24.107	1.01889e+07	975118	628898	1.06518e+06	1.74118e+06	1.26975e+06	1.73798e+06	992499	656757	1.12157e+06	889732	1.58297e+06	923609	3	1.1321e+06	390831	225646	0.345225	FALSE	FALSE
U1 small nuclear ribonucleoprotein 70 kDa	SNRNP70	2	4	10.8	51.556	437	0	44.896	1.01776e+07	962471	1.70568e+06	1.03716e+06	1.15006e+06	1.13787e+06	854310	1.08886e+06	1.22797e+06	1.01323e+06	1.2351e+06	1.04742e+06	1.11002e+06	3	1.13085e+06	95561.4	55172.4	0.0845044	FALSE	FALSE
Eukaryotic translation initiation factor 4 gamma 2	EIF4G2	9	15	19.8	98.117	869	0	187.42	1.01516e+07	1.03017e+06	1.1481e+06	1.20271e+06	1.09881e+06	1.16218e+06	1.12555e+06	1.31616e+06	856557	1.21132e+06	1.12699e+06	1.12885e+06	1.12801e+06	3	1.12795e+06	930.365	537.146	0.000824828	FALSE	FALSE
Mitochondrial import receptor subunit TOM40 homolog	TOMM40	3	3	16.6	37.893	361	0	27.407	6.7507e+06	0	627385	1.05865e+06	0	1.42972e+06	1.45767e+06	1.45378e+06	0	723490	843020	1.4437e+06	1.08864e+06	3	1.12512e+06	301995	174357	0.268412	TRUE	FALSE
Protein FAM49B	FAM49B	13	6	28.4	36.748	324	0	63.912	1.00859e+07	1.16721e+06	1.14551e+06	1.03495e+06	876353	958370	955034	1.39088e+06	1.32823e+06	1.22935e+06	1.11589e+06	929919	1.31615e+06	3	1.12065e+06	193162	111522	0.172365	TRUE	FALSE
Transcription factor p65	RELA	12	5	16.7	42.868	377	0	36.071	1.00531e+07	954219	819214	1.06173e+06	1.03681e+06	1.09196e+06	983629	1.12518e+06	1.36904e+06	1.61135e+06	945053	1.03747e+06	1.36852e+06	3	1.11701e+06	222661	128554	0.199336	FALSE	FALSE
Dehydrogenase/reductase SDR family member 11	DHRS11	4	5	28.5	28.308	260	0	72.302	9.94727e+06	1.19521e+06	1.23693e+06	1.00184e+06	876812	1.07846e+06	564010	1.88261e+06	1.45066e+06	660749	1.14466e+06	839760	1.33134e+06	3	1.10525e+06	248147	143268	0.224516	FALSE	FALSE
WD repeat-containing protein 82	WDR82	3	5	19.8	35.079	313	0	119.14	9.92194e+06	850351	922958	941186	846063	855637	1.08599e+06	1.52437e+06	1.18716e+06	1.70823e+06	904831	929229	1.47325e+06	3	1.10244e+06	321366	185541	0.291505	FALSE	FALSE
	CALM3	10	2	47	9.3542	83	0	21.997	9.88115e+06	1.09527e+06	1.1391e+06	1.30175e+06	783606	1.06081e+06	1.12431e+06	1.2652e+06	834899	1.27621e+06	1.1787e+06	989577	1.12544e+06	3	1.09791e+06	97522.8	56304.8	0.0888262	TRUE	FALSE
Adenylosuccinate synthetase isozyme 2	ADSS	1	7	21.7	50.097	456	0	57.495	9.86394e+06	1.16379e+06	965267	792086	1.11681e+06	971423	1.08723e+06	1.27111e+06	1.41143e+06	1.0848e+06	973713	1.05849e+06	1.25578e+06	3	1.09599e+06	144725	83557.2	0.132049	TRUE	FALSE
Heme oxygenase 2	HMOX2	8	3	19.2	26.578	229	0	18.563	9.84908e+06	1.05846e+06	1.04596e+06	1.21365e+06	1.34489e+06	777120	1.14782e+06	793692	1.14443e+06	1.32307e+06	1.10602e+06	1.08994e+06	1.08706e+06	3	1.09434e+06	10217.3	5898.99	0.00933651	FALSE	FALSE
Ras GTPase-activating protein-binding protein 1	G3BP1	7	7	24.2	52.164	466	0	87.665	9.82928e+06	798274	1.00547e+06	948384	1.01148e+06	794702	1.20211e+06	1.01684e+06	1.75055e+06	1.30147e+06	917376	1.00276e+06	1.35629e+06	3	1.09214e+06	232708	134354	0.213074	FALSE	FALSE
Calcium/calmodulin-dependent protein kinase type 1	CAMK1	5	3	12.4	41.337	370	0	32.077	9.81418e+06	1.03683e+06	1.20027e+06	830618	1.3977e+06	1.03804e+06	1.13243e+06	1.05761e+06	1.139e+06	981685	1.02257e+06	1.18939e+06	1.05943e+06	3	1.09046e+06	87633.2	50595.1	0.0803632	FALSE	FALSE
Obg-like ATPase 1	OLA1	3	2	22.4	12.302	116	0	27.744	9.78524e+06	1.27391e+06	910150	916819	1.21011e+06	1.1927e+06	1.13473e+06	992014	964681	1.19013e+06	1.03363e+06	1.17918e+06	1.04894e+06	3	1.08725e+06	79981.6	46177.4	0.0735633	TRUE	FALSE
Signal transducer and activator of transcription 5B;Signal transducer and activator of transcription;Signal transducer and activator of transcription 5A	STAT5B	7	9	14.2	89.865	787	0	127.26	9.7597e+06	1.26373e+06	1.12771e+06	950812	1.08708e+06	961251	1.45241e+06	913969	951557	1.05118e+06	1.11408e+06	1.16691e+06	972235	3	1.08441e+06	100674	58124.1	0.0928374	FALSE	FALSE
Lon protease homolog, mitochondrial	LONP1	6	10	16.6	93.296	829	0	105.59	9.75081e+06	1.0753e+06	1.21635e+06	1.16307e+06	1.24493e+06	1.05055e+06	1.0145e+06	887828	1.09736e+06	1.00093e+06	1.15157e+06	1.10333e+06	995371	3	1.08342e+06	79979.8	46176.4	0.0738214	FALSE	FALSE
Programmed cell death protein 4	PDCD4	2	5	17.3	51.735	469	0	67.786	9.7482e+06	772001	995516	779552	1.36631e+06	1.05046e+06	954011	1.04477e+06	1.4944e+06	1.29118e+06	849023	1.12359e+06	1.27678e+06	3	1.08313e+06	216732	125130	0.200097	FALSE	FALSE
26S protease regulatory subunit 6A	PSMC3	7	8	30.3	47.352	423	0	87.825	9.73421e+06	1.18767e+06	993027	900225	1.03515e+06	1.04542e+06	1.06305e+06	1.07189e+06	1.18184e+06	1.25594e+06	1.02697e+06	1.04787e+06	1.16989e+06	3	1.08158e+06	77190.4	44565.9	0.0713683	FALSE	FALSE
Polyadenylate-binding protein 2	PABPN1	4	2	23.2	18.99	168	0	13.923	9.73077e+06	1.33959e+06	1.24602e+06	1.04954e+06	1.3667e+06	1.28389e+06	1.12383e+06	936350	693066	691778	1.21172e+06	1.25814e+06	773732	3	1.0812e+06	267282	154315	0.247209	FALSE	FALSE
Synaptic vesicle membrane protein VAT-1 homolog	VAT1	5	3	10.2	41.92	393	0	24.441	9.7258e+06	1.20118e+06	1.22879e+06	1.00242e+06	943602	969533	1.06343e+06	1.31084e+06	1.15833e+06	847677	1.14413e+06	992189	1.10562e+06	3	1.08064e+06	78988.2	45603.9	0.0730936	TRUE	FALSE
Reticulon-4;Reticulon	RTN4	4	5	4.9	129.93	1192	0	39.119	9.65311e+06	1.04407e+06	1.32949e+06	1.17958e+06	2.34883e+06	493615	1.00876e+06	766179	469482	1.01309e+06	1.18438e+06	1.28374e+06	749584	3	1.07257e+06	284089	164019	0.264868	TRUE	FALSE
Tricarboxylate transport protein, mitochondrial	SLC25A1	2	3	10.6	34.012	311	0	22.922	9.63494e+06	1.09115e+06	1.08693e+06	916944	1.07016e+06	962421	1.02148e+06	1.16434e+06	1.19496e+06	1.12656e+06	1.03168e+06	1.01802e+06	1.16195e+06	3	1.07055e+06	79451.6	45871.4	0.0742158	TRUE	FALSE
Ras-related protein R-Ras	RRAS	3	2	22.9	23.48	218	0	10.967	9.60059e+06	853698	1.49873e+06	509845	1.30518e+06	475530	1.22141e+06	861332	1.83387e+06	1.04099e+06	954091	1.00071e+06	1.2454e+06	3	1.06673e+06	156474	90340.5	0.146686	TRUE	FALSE
Far upstream element-binding protein 2	KHSRP	6	6	13.4	73.027	711	0	75.908	9.58122e+06	1.02645e+06	1.16255e+06	1.17852e+06	1.04326e+06	938925	916614	1.06317e+06	1.33875e+06	912985	1.12251e+06	966267	1.10497e+06	3	1.06458e+06	85592.1	49416.6	0.0803999	FALSE	FALSE
Eukaryotic peptide chain release factor GTP-binding subunit ERF3A;Eukaryotic peptide chain release factor GTP-binding subunit ERF3B	GSPT1	4	8	20.2	55.755	499	0	136.44	9.55833e+06	1.02332e+06	1.22669e+06	844025	1.1217e+06	707435	1.08398e+06	1.3145e+06	1.00754e+06	1.22914e+06	1.03134e+06	971038	1.18373e+06	3	1.06204e+06	109616	63287	0.103213	FALSE	FALSE
Thioredoxin-related transmembrane protein 1	TMX1	2	2	8.9	31.791	280	0	19.766	9.52694e+06	1.08078e+06	934425	1.21096e+06	1.45628e+06	1.26705e+06	837853	1.16359e+06	588322	987675	1.07539e+06	1.18706e+06	913197	3	1.05855e+06	137708	79505.6	0.130091	FALSE	FALSE
Annexin A7	ANXA7	1	3	7	52.739	488	0	37.181	9.44861e+06	902936	954805	882576	1.41247e+06	1.16173e+06	1.27751e+06	1.00269e+06	940061	913831	913439	1.2839e+06	952194	3	1.04985e+06	203624	117563	0.193956	TRUE	FALSE
NACHT, LRR and PYD domains-containing protein 6	NLRP6	1	2	1.7	98.767	892	0	10.926	9.41573e+06	183696	360099	1.75415e+06	1.72241e+06	438126	968529	1.00444e+06	1.11459e+06	1.86969e+06	765983	1.04302e+06	1.32957e+06	3	1.04619e+06	281808	162702	0.269366	FALSE	FALSE
Vacuolar protein sorting-associated protein 26A	VPS26A	2	5	24.8	38.169	327	0	40.323	9.40233e+06	958644	982976	1.03879e+06	787420	1.08377e+06	1.3038e+06	1.09036e+06	1.00699e+06	1.14958e+06	993469	1.05833e+06	1.08231e+06	3	1.0447e+06	45962	26536.2	0.0439953	TRUE	FALSE
Spectrin beta chain, non-erythrocytic 1	SPTBN1	8	37	22.1	274.83	2366	0	323.31	9.39819e+06	1.06893e+06	1.03419e+06	1.02046e+06	1.00688e+06	886479	1.07213e+06	1.18232e+06	1.08795e+06	1.03885e+06	1.04119e+06	988496	1.10304e+06	3	1.04424e+06	57334.1	33101.8	0.0549049	TRUE	FALSE
Sec1 family domain-containing protein 1	SCFD1	7	7	17.4	72.379	642	0	216.6	9.37764e+06	1.04045e+06	1.11364e+06	953432	1.00258e+06	716509	920484	1.0767e+06	1.28946e+06	1.26439e+06	1.03584e+06	879857	1.21018e+06	3	1.04196e+06	165249	95406.5	0.158594	FALSE	FALSE
DNA replication licensing factor MCM5;DNA helicase	MCM5	3	7	10.8	82.285	734	0	47.871	9.37316e+06	864623	1.1368e+06	857970	1.0016e+06	1.18522e+06	1.02664e+06	982295	1.14398e+06	1.17403e+06	953131	1.07115e+06	1.1001e+06	3	1.04146e+06	77853.8	44948.9	0.0747544	FALSE	FALSE
Tensin-1	TNS1	14	10	8.7	183.22	1714	0	119.24	9.3524e+06	996595	1.04156e+06	1.21902e+06	1.03319e+06	1.01094e+06	998729	982012	1.18128e+06	889077	1.08572e+06	1.01429e+06	1.01746e+06	3	1.03916e+06	40361	23302.4	0.0388401	FALSE	FALSE
Carbonyl reductase [NADPH] 3	CBR3	1	2	19.5	30.85	277	0	102.16	9.31842e+06	1.84137e+06	580031	738121	1.86138e+06	1.678e+06	682758	658056	549368	729337	1.05317e+06	1.40738e+06	645587	3	1.03538e+06	381209	220091	0.368182	FALSE	FALSE
Calpain small subunit 1	CAPNS1	12	3	11.2	29.44	278	0	18.155	9.29783e+06	739414	1.59024e+06	1.28255e+06	1.10948e+06	428269	1.21424e+06	1.20892e+06	911688	813022	1.20407e+06	917330	977877	3	1.03309e+06	151134	87257.2	0.146293	TRUE	FALSE
Sideroflexin;Sideroflexin-3	SFXN3	4	3	23.7	19.605	177	0	33.425	9.29768e+06	1.04691e+06	1.15958e+06	614098	1.61062e+06	880573	1.21358e+06	729988	763581	1.27875e+06	940197	1.23492e+06	924108	3	1.03308e+06	174989	101030	0.169387	FALSE	FALSE
Voltage-dependent anion-selective channel protein 3	VDAC3	7	3	10.6	30.658	283	0	39.669	9.29158e+06	1.03878e+06	912352	888507	958047	967372	918506	1.43758e+06	1.16444e+06	1.00599e+06	946548	947975	1.20267e+06	3	1.0324e+06	147462	85137.2	0.142834	TRUE	FALSE
Phosphatidylinositol transfer protein beta isoform	PITPNB	4	2	30.8	13.781	120	0	13.119	9.27297e+06	1.06923e+06	1.25129e+06	1.09436e+06	1.59507e+06	1.49544e+06	1.21702e+06	535485	394536	620562	1.13829e+06	1.43584e+06	516861	3	1.03033e+06	468905	270723	0.455102	TRUE	FALSE
Cytosolic purine 5-nucleotidase	NT5C2	2	2	32.2	16.474	146	0	61.629	9.2629e+06	1.10271e+06	762776	1.14839e+06	958429	992488	1.02253e+06	966665	1.01825e+06	1.29067e+06	1.00462e+06	991148	1.09186e+06	3	1.02921e+06	54674.8	31566.5	0.053123	FALSE	FALSE
Transketolase	TKT	4	4	5.5	67.877	623	0	27.877	9.25454e+06	1.19433e+06	1.61762e+06	1.52027e+06	768916	1.22168e+06	1.04432e+06	633156	669463	584786	1.44407e+06	1.01164e+06	629135	3	1.02828e+06	407724	235399	0.39651	TRUE	FALSE
Derlin-1	DERL1	3	2	8	28.8	251	0	15.328	9.23598e+06	670501	815863	704176	781435	3.03679e+06	968720	629219	979738	649533	730180	1.59565e+06	752830	3	1.02622e+06	493269	284789	0.480667	FALSE	FALSE
Phosphoglucomutase-like protein 5	PGM5	1	9	21	62.224	567	0	86.724	9.17475e+06	919968	1.19443e+06	1.00769e+06	1.037e+06	774411	1.06544e+06	1.39561e+06	531598	1.2486e+06	1.0407e+06	958951	1.0586e+06	3	1.01942e+06	53124.9	30671.7	0.052113	FALSE	FALSE
PDZ and LIM domain protein 5	PDLIM5	3	2	7.4	24.871	231	0	13.797	9.14505e+06	1.26363e+06	1.11967e+06	1.07401e+06	1.01705e+06	987987	872373	1.02132e+06	787297	1.0017e+06	1.15244e+06	959137	936774	3	1.01612e+06	118585	68465.3	0.116704	FALSE	FALSE
Eukaryotic translation initiation factor 3 subunit D	EIF3D	3	5	16.2	63.972	548	0	37.203	9.13215e+06	1.01069e+06	1.14618e+06	1.2744e+06	858592	768334	1.25429e+06	1.23671e+06	601254	981706	1.14376e+06	960405	939889	3	1.01468e+06	112250	64807.8	0.110626	FALSE	FALSE
Paraspeckle component 1	PSPC1	2	3	9.2	58.743	523	0	25.82	9.1256e+06	1.10094e+06	1.06578e+06	961340	907992	983036	705332	1.14865e+06	1.14217e+06	1.11037e+06	1.04269e+06	865453	1.13373e+06	3	1.01396e+06	136425	78765	0.134547	FALSE	FALSE
Serine/threonine-protein kinase 4;Serine/threonine-protein kinase 4 37kDa subunit;Serine/threonine-protein kinase 4 18kDa subunit	STK4	7	2	15.4	55.63	487	0	93.841	9.11279e+06	965457	896529	659406	1.1975e+06	1.01562e+06	1.00953e+06	1.09951e+06	1.03072e+06	1.23852e+06	840464	1.07422e+06	1.12292e+06	3	1.01253e+06	150992	87175.1	0.149123	FALSE	FALSE
Transforming protein RhoA	RHOA	4	2	49.2	21.768	193	0	12.83	8.03176e+06	1.12776e+06	849548	1.11835e+06	1.24699e+06	0	884062	48484.6	1.44715e+06	1.30942e+06	1.03189e+06	1.06552e+06	935018	3	1.01081e+06	67758.2	39120.2	0.0670336	TRUE	FALSE
Rho guanine nucleotide exchange factor 2	ARHGEF2	5	9	12.9	116.07	1031	0	102.93	9.05445e+06	1.01059e+06	1.06511e+06	924180	1.11339e+06	1.05487e+06	1.02272e+06	807915	1.17902e+06	876659	999960	1.06366e+06	954531	3	1.00605e+06	54818.7	31649.6	0.0544891	FALSE	FALSE
Peptidyl-prolyl cis-trans isomerase FKBP5;Peptidyl-prolyl cis-trans isomerase FKBP5, N-terminally processed	FKBP5	1	6	16	51.212	457	0	53.576	8.93433e+06	846836	1.0564e+06	915264	1.01891e+06	728896	980571	1.37161e+06	1.15641e+06	859433	939499	909459	1.12915e+06	3	992703	119118	68773	0.119994	TRUE	FALSE
Eukaryotic translation initiation factor 5	EIF5	5	4	12.3	49.222	431	0	49.351	8.91425e+06	904013	1.02232e+06	819840	1.04815e+06	831890	965184	1.25551e+06	1.14771e+06	919637	915390	948409	1.10762e+06	3	990472	102785	59342.8	0.103773	FALSE	FALSE
Serine/threonine-protein phosphatase 2A activator	PPP2R4	16	2	13.3	30.158	263	0	15.053	8.90161e+06	1.31953e+06	528600	1.08783e+06	1.28337e+06	658202	1.16866e+06	964655	636365	1.25441e+06	978652	1.03674e+06	951809	3	989068	43414.2	25065.2	0.0438941	FALSE	FALSE
Platelet-activating factor acetylhydrolase IB subunit alpha	PAFAH1B1	2	5	15.9	46.637	410	0	57.407	8.86924e+06	1.11083e+06	981732	914947	734763	795602	1.24148e+06	1.17018e+06	806593	1.11312e+06	1.0025e+06	923949	1.02996e+06	3	985472	55020.4	31766	0.0558315	TRUE	FALSE
Importin-7	IPO7	3	12	15.3	119.52	1038	0	114.11	8.8596e+06	643788	918679	845503	1.11896e+06	1.05487e+06	1.17841e+06	1.16129e+06	889984	1.04812e+06	802657	1.11741e+06	1.03313e+06	3	984401	162939	94072.7	0.165521	FALSE	FALSE
Short-chain specific acyl-CoA dehydrogenase, mitochondrial	ACADS	2	4	12.9	44.297	412	0	38.326	8.85022e+06	927711	897850	820503	920559	1.00545e+06	849685	1.03003e+06	901378	1.49706e+06	882021	925232	1.14282e+06	3	983358	139779	80701.2	0.142144	FALSE	FALSE
Protein transport protein Sec23B	SEC23B	7	7	16.6	84.472	749	0	169.12	8.84617e+06	449344	985752	927443	890935	932624	862702	1.25042e+06	1.11804e+06	1.42891e+06	787513	895420	1.26579e+06	3	982908	250855	144831	0.255217	FALSE	FALSE
Dual specificity mitogen-activated protein kinase kinase 2	MAP2K2	4	2	21.1	33.881	303	0	43.067	8.84204e+06	700064	782533	839850	844048	1.5535e+06	826183	1.2107e+06	1.12515e+06	960008	774149	1.07458e+06	1.09862e+06	3	982449	180793	104381	0.184023	FALSE	FALSE
Cell cycle and apoptosis regulator protein 2	CCAR2	9	10	13.3	102.9	923	0	99.414	8.8313e+06	991015	1.00873e+06	941368	1.14371e+06	833798	916853	953423	947940	1.09447e+06	980370	964786	998612	3	981256	16930.7	9774.95	0.0172541	FALSE	FALSE
Insulin-like growth factor 2 mRNA-binding protein 2	IGF2BP2	2	6	14	66.785	605	0	139.42	8.82569e+06	1.14891e+06	1.02261e+06	690337	1.08639e+06	772241	1.09134e+06	1.31238e+06	818474	883016	953950	983325	1.00462e+06	3	980632	25442.8	14689.4	0.0259453	FALSE	FALSE
Calcium uniporter protein, mitochondrial	MCU	2	3	26.9	18.97	167	0	38.446	8.81569e+06	860648	791741	907222	1.19818e+06	1.17379e+06	1.09746e+06	891564	778401	1.11668e+06	853204	1.15648e+06	928882	3	979521	157851	91135.1	0.161151	FALSE	FALSE
CREB-regulated transcription coactivator 3	CRTC3	2	2	31.9	10.163	91	0	21.992	8.76681e+06	1.27969e+06	489784	1.58026e+06	495440	1.10375e+06	558725	571593	1.58291e+06	1.10466e+06	1.11658e+06	719306	1.08639e+06	3	974090	221165	127690	0.227048	FALSE	FALSE
26S protease regulatory subunit 4	PSMC1	2	6	22	49.184	440	0	81.734	8.76548e+06	796248	957006	898661	1.02644e+06	1.10637e+06	1.09363e+06	976774	1.00393e+06	906425	883972	1.07548e+06	962376	3	973942	96276.4	55585.2	0.0988522	FALSE	FALSE
5-AMP-activated protein kinase subunit gamma-1	PRKAG1	10	3	15	31.905	280	0	50.835	8.69136e+06	874744	1.08253e+06	912030	1.09148e+06	1.08593e+06	862310	928677	1.15799e+06	695669	956434	1.01324e+06	927446	3	965707	43642	25196.7	0.0451917	TRUE	FALSE
Twinfilin-2	TWF2	3	2	16.9	28.882	254	0	69.228	8.67335e+06	1.32217e+06	984029	838622	1.02634e+06	935685	984107	838182	856998	887213	1.04827e+06	982045	860798	3	963705	95073.8	54890.9	0.0986544	TRUE	FALSE
Histone deacetylase 1	HDAC1	2	3	17	55.102	482	0	28.551	8.65833e+06	670384	652111	910274	1.02136e+06	837696	1.17821e+06	1.35281e+06	1.10578e+06	929702	744256	1.01242e+06	1.12943e+06	3	962036	197469	114009	0.205261	FALSE	FALSE
Proteasome subunit alpha type;Proteasome subunit alpha type-4;Proteasome subunit beta type	PSMA4	11	5	29.1	24.526	220	0	31.416	8.65755e+06	554710	677774	777700	708689	774060	1.48328e+06	1.35766e+06	906793	1.41689e+06	670061	988676	1.22711e+06	3	961950	279486	161361	0.290541	TRUE	FALSE
Sorting nexin-12	SNX12	2	2	22.7	19.825	172	0	22.878	8.611e+06	1.07158e+06	950373	1.02084e+06	893889	810708	914788	1.11312e+06	931752	903950	1.01426e+06	873128	982940	3	956777	74116	42790.9	0.0774642	TRUE	FALSE
Ribose-phosphate pyrophosphokinase 2;Ribose-phosphate pyrophosphokinase 1;Ribose-phosphate pyrophosphokinase 3	PRPS2	11	4	19.8	34.769	318	0	28.356	8.60692e+06	1.17984e+06	719911	986772	1.34665e+06	695129	1.30857e+06	624478	836583	908982	962175	1.11678e+06	790014	3	956324	163463	94375.5	0.170929	TRUE	FALSE
ATP-dependent RNA helicase DDX39A	DDX39A	12	4	43.3	49.129	427	0	39.084	8.60405e+06	1.28703e+06	792229	773870	1.14556e+06	1.09619e+06	811389	870838	669712	1.15722e+06	951042	1.01772e+06	899258	3	956005	59384.4	34285.6	0.0621172	FALSE	FALSE
U4/U6 small nuclear ribonucleoprotein Prp31	PRPF31	5	6	15.2	54.766	493	0	36.998	8.58901e+06	827288	846054	813449	1.09187e+06	241726	1.20459e+06	955906	1.22118e+06	1.38694e+06	828930	846063	1.18801e+06	3	954334	202550	116942	0.212242	FALSE	FALSE
Myosin-14	MYH14	4	5	7.7	227.87	1995	0	29.976	8.55578e+06	783405	816151	853574	902427	1.52641e+06	964515	550772	905550	1.25298e+06	817710	1.13112e+06	903101	3	950642	162021	93543.1	0.170434	TRUE	FALSE
Acetyltransferase component of pyruvate dehydrogenase complex;Dihydrolipoyllysine-residue acetyltransferase component of pyruvate dehydrogenase complex, mitochondrial	DLAT	3	2	5	51.201	479	0	10.708	8.54978e+06	978388	1.02605e+06	994066	823920	895049	902937	930250	1.01301e+06	986117	999502	873969	976458	3	949976	66824.9	38581.4	0.0703438	FALSE	FALSE
Prolargin	PRELP	1	3	8.4	43.809	382	0	29.637	8.54272e+06	733522	913922	1.16393e+06	1.23994e+06	702222	528075	1.0306e+06	1.2257e+06	1.00479e+06	937126	823414	1.08703e+06	3	949191	132223	76339	0.139301	TRUE	TRUE
Protein flightless-1 homolog	FLII	7	11	11.5	144.75	1269	0	85.955	8.53387e+06	770836	703686	708351	1.25579e+06	743515	749831	1.5207e+06	1.2309e+06	850255	727624	916378	1.20062e+06	3	948207	238099	137466	0.251104	FALSE	FALSE
Sulfotransferase;Sulfotransferase 1A2;Sulfotransferase 1A1	SULT1A2	7	2	12	22.187	192	0	17.76	8.53029e+06	551930	955465	941685	927562	848400	1.03725e+06	1.1144e+06	1.06382e+06	1.08979e+06	816360	937736	1.08933e+06	3	947810	136766	78961.6	0.144296	FALSE	FALSE
Myeloperoxidase;Myeloperoxidase;89 kDa myeloperoxidase;84 kDa myeloperoxidase;Myeloperoxidase light chain;Myeloperoxidase heavy chain	MPO	2	5	9.8	83.868	745	0	41.427	8.49148e+06	749144	744789	703447	1.19476e+06	901566	1.12651e+06	1.14652e+06	955909	968840	732460	1.07428e+06	1.02376e+06	3	943498	184502	106522	0.195551	TRUE	FALSE
Collagen alpha-6(VI) chain	COL6A6	3	8	2.9	247.17	2263	0	51.661	8.48157e+06	950118	1.00767e+06	1.04272e+06	764085	1.01553e+06	1.0338e+06	976892	772817	917926	1.00017e+06	937808	889212	3	942397	55621.9	32113.3	0.0590218	FALSE	FALSE
Coronin-1B;Coronin	CORO1B	4	3	10.2	54.234	489	0	24.34	8.46027e+06	972798	818716	897241	914251	1.09862e+06	970153	945431	879900	963155	896252	994343	929496	3	940030	49886.8	28802.2	0.0530694	TRUE	FALSE
Proteasome subunit alpha type;Proteasome subunit alpha type-6	PSMA6	5	3	22.3	16.645	148	0	19.92	8.45752e+06	648819	880486	812585	907356	1.10943e+06	1.36372e+06	1.21247e+06	849696	672963	780630	1.12683e+06	911709	3	939724	174794	100917	0.186006	TRUE	FALSE
U5 small nuclear ribonucleoprotein 200 kDa helicase	SNRNP200	2	32	20.6	244.5	2136	0	323.31	8.44029e+06	1.14724e+06	1.03055e+06	880110	853535	924432	952415	873676	819989	958337	1.0193e+06	910127	884000	3	937810	71772.7	41438	0.0765323	FALSE	FALSE
Poly(U)-binding-splicing factor PUF60	PUF60	13	5	28.7	33.655	314	0	37.644	8.40384e+06	575081	950220	837931	1.04463e+06	407591	1.24779e+06	1.01436e+06	1.19428e+06	1.13196e+06	787744	900004	1.11353e+06	3	933761	165497	95549.9	0.177237	FALSE	FALSE
Proteasome subunit alpha type;Proteasome subunit alpha type-2	PSMA2	5	4	27.8	25.898	234	0	47.002	8.3876e+06	1.11416e+06	1.15375e+06	1.01959e+06	742734	734288	1.34738e+06	666569	403421	1.20571e+06	1.09583e+06	941466	758568	3	931956	168833	97475.9	0.18116	TRUE	FALSE
Tyrosine-protein phosphatase non-receptor type 1;Tyrosine-protein phosphatase non-receptor type	PTPN1	2	4	11.7	49.966	435	0	51.407	8.32471e+06	881978	948277	981686	876959	969083	1.09468e+06	860103	880680	831266	937313	980242	857350	3	924968	62369.1	36008.8	0.0674284	FALSE	FALSE
IST1 homolog	IST1	10	3	21.1	19.013	166	0	29.889	8.29733e+06	1.05435e+06	1.13221e+06	1.25981e+06	609233	1.10511e+06	867767	636951	820701	811209	1.14879e+06	860702	756287	3	921926	203287	117368	0.220503	TRUE	FALSE
Core-binding factor subunit beta	CBFB	4	3	47.6	9.6798	82	0	51.661	8.23649e+06	1.09947e+06	523670	876540	1.13363e+06	1.86777e+06	537622	757844	1.05058e+06	389361	833228	1.17967e+06	732595	3	915166	234532	135407	0.256273	FALSE	FALSE
Delta-1-pyrroline-5-carboxylate synthase;Glutamate 5-kinase;Gamma-glutamyl phosphate reductase	ALDH18A1	1	10	13.5	87.301	795	0	138.87	8.23122e+06	1.0657e+06	1.00423e+06	805397	934653	903367	1.05559e+06	888206	772896	801175	958442	964538	820759	3	914580	81308.4	46943.4	0.0889025	FALSE	FALSE
Cartilage-associated protein	CRTAP	2	7	18.2	46.561	401	0	68.438	8.20977e+06	973650	924250	1.05386e+06	831285	894950	1.01765e+06	935298	637620	941213	983919	914629	838044	3	912197	72967.9	42128	0.0799914	FALSE	FALSE
Copine-1	CPNE1	18	4	8	59.058	537	0	27.465	8.18958e+06	1.07089e+06	922824	812998	905185	815389	826623	1.03903e+06	688612	1.10802e+06	935571	849066	945223	3	909953	52950.7	30571.1	0.0581906	TRUE	FALSE
3-hydroxybutyrate dehydrogenase type 2	BDH2	6	2	9	26.724	245	0	18.26	8.17185e+06	604848	908868	1.1266e+06	899551	569675	900978	999534	1.11856e+06	1.04323e+06	880106	790068	1.05378e+06	3	907984	134047	77391.9	0.147631	TRUE	FALSE
Dynamin-1-like protein	DNM1L	10	16	36.2	79.621	712	0	207.81	8.0957e+06	828189	918545	916838	914574	551526	1.10481e+06	1.05057e+06	940660	869976	887857	856972	953737	3	899522	49426	28536.1	0.054947	FALSE	FALSE
Casein kinase I isoform alpha	CSNK1A1	9	5	16.6	38.914	337	0	32.298	8.07383e+06	620608	747728	1.32756e+06	743214	1.429e+06	654832	579609	1.25747e+06	713802	898633	942349	850293	3	897092	46047.4	26585.5	0.0513297	FALSE	FALSE
Chromobox protein homolog 5	CBX5	1	2	15.2	22.225	191	0	12.239	7.98426e+06	666038	924662	964987	739360	849705	1.09526e+06	782755	863860	1.09763e+06	851895	894774	914749	3	887139	32114.8	18541.5	0.0362004	FALSE	FALSE
GTP-binding protein Rheb	RHEB	4	2	9.8	20.497	184	0	13.339	7.98279e+06	1.17632e+06	1.01753e+06	580873	906427	643726	668308	984494	875288	1.12982e+06	924907	739487	996535	3	886976	132655	76588.7	0.149559	TRUE	FALSE
Developmentally-regulated GTP-binding protein 1	DRG1	1	5	16.9	40.542	367	0	47.415	7.95365e+06	846513	829925	981877	1.0283e+06	965032	648782	627800	1.04372e+06	981706	886105	880704	884409	3	883739	2761.97	1594.63	0.00312533	FALSE	FALSE
Glutaminase kidney isoform, mitochondrial	GLS	4	7	12.9	73.46	669	0	58.542	7.8859e+06	989351	694095	762344	1.07045e+06	887262	963177	947180	704913	867124	815263	973630	839739	3	876211	85250.6	49219.4	0.0972946	FALSE	FALSE
Eukaryotic translation initiation factor 3 subunit L	EIF3L	6	10	21.1	70.901	607	0	152.78	7.72343e+06	615391	1.00164e+06	561890	677138	922451	985540	824160	1.16964e+06	965580	726308	861710	986459	3	858159	130112	75120.2	0.151618	FALSE	FALSE
Luc7-like protein 3	LUC7L3	8	6	16.4	58.22	489	0	88.027	7.67969e+06	715726	1.02155e+06	458894	614926	790345	780595	1.15052e+06	1.4944e+06	652732	732057	728622	1.09922e+06	3	853299	212978	122963	0.249594	FALSE	FALSE
Cytosolic Fe-S cluster assembly factor NUBP2	NUBP2	5	2	10.8	26.381	251	0	37.974	7.67701e+06	878239	776856	761519	846024	710748	814132	1.05855e+06	1.03966e+06	791273	805538	790301	963163	3	853001	95707.1	55256.5	0.112201	FALSE	FALSE
GTPase KRas;GTPase KRas, N-terminally processed;GTPase HRas;GTPase HRas, N-terminally processed;GTPase NRas	KRAS	5	2	19	21.656	189	0	14.765	7.64331e+06	980443	1.12455e+06	599357	1.37618e+06	964581	901274	534444	366604	795877	901450	1.08068e+06	565642	3	849257	261456	150952	0.307864	FALSE	FALSE
Major vault protein	MVP	5	10	15.6	99.326	893	0	115.06	7.62207e+06	826094	867668	769926	788897	711810	980762	900952	1.01999e+06	755965	821229	827156	892303	3	846896	39435	22767.8	0.0465641	TRUE	FALSE
Nurim	NRM	2	2	13.7	29.379	262	0	10.712	7.54312e+06	685684	1.07248e+06	642438	736299	739798	963941	924172	893160	885155	800200	813346	900829	3	838125	54699.9	31581	0.0652646	FALSE	FALSE
Protein canopy homolog 2	CNPY2	5	2	13.3	29.224	263	0	26.959	7.51911e+06	920144	792794	912049	749091	909758	533140	809369	935731	957033	874996	730663	900711	3	835457	91660.2	52920	0.109713	FALSE	FALSE
SEC23-interacting protein	SEC23IP	4	6	8.5	111.08	1000	0	45.362	7.48233e+06	771375	935794	850129	933440	937035	968433	830828	495730	759561	852433	946303	695373	3	831370	126784	73198.6	0.1525	FALSE	FALSE
Cellular nucleic acid-binding protein	CNBP	2	2	13.6	19.463	177	0	31.162	7.4714e+06	847169	813145	747680	940726	649929	796852	976088	1.07288e+06	626929	802665	795836	891967	3	830156	53638.8	30968.4	0.064613	FALSE	FALSE
CDGSH iron-sulfur domain-containing protein 2	CISD2	4	3	27.4	15.278	135	0	28.885	7.39311e+06	671167	746407	1.56029e+06	613459	239872	1.28831e+06	374311	337439	1.56185e+06	992623	713881	757865	3	821456	149857	86519.9	0.182428	FALSE	FALSE
Solute carrier family 12 member 2	SLC12A2	2	6	6.2	131.45	1212	0	50.52	7.37373e+06	974932	686772	843843	821446	527473	729732	965648	821063	1.00282e+06	835182	692884	929845	3	819303	119276	68864	0.145582	TRUE	FALSE
Dolichol-phosphate mannosyltransferase subunit 1	DPM1	4	6	28.2	32.426	287	0	77.091	7.3624e+06	754293	950650	728975	893683	668951	1.00561e+06	837142	834571	688528	811306	856081	786747	3	818045	35154.9	20296.7	0.0429743	FALSE	FALSE
E3 ubiquitin-protein ligase RING1;E3 ubiquitin-protein ligase RING2	RING1	3	3	11.6	42.429	406	0	23.169	7.33808e+06	713631	869765	763342	749101	896858	914177	844070	1.25996e+06	327181	782246	853379	810402	3	815342	35822.8	20682.3	0.0439359	FALSE	FALSE
Calpain-2 catalytic subunit	CAPN2	1	5	10.7	79.994	700	0	46.638	7.24434e+06	780106	810311	810925	639660	678574	824157	933395	863001	904214	800447	714130	900203	3	804927	93117.3	53761.3	0.115684	TRUE	FALSE
Replication factor C subunit 4	RFC4	7	3	29.3	18.033	167	0	61.828	7.19745e+06	471163	888421	903479	523167	680203	834011	790298	1.06897e+06	1.03773e+06	754354	679127	965668	3	799717	148559	85770.6	0.185765	FALSE	FALSE
DNA-directed RNA polymerases I and III subunit RPAC1	POLR1C	8	3	33.9	14.205	124	0	22.273	7.18189e+06	549747	463240	560527	824605	1.35176e+06	969962	1.53501e+06	379524	547512	524505	1.04878e+06	820681	3	797988	262872	151769	0.329418	FALSE	FALSE
Protein PRRC1	PRRC1	1	2	7.2	46.701	445	0	28.096	7.18039e+06	647185	781355	486323	762412	786312	1.03323e+06	806496	1.00938e+06	867695	638288	860652	894523	3	797821	139194	80363.6	0.174468	FALSE	FALSE
UBX domain-containing protein 1	UBXN1	4	2	13	27.015	238	0	33.185	7.17014e+06	847463	819022	704934	784535	639648	736995	957360	982813	697371	790473	720393	879181	3	796683	79576	45943.2	0.0998842	FALSE	FALSE
Apoptosis-inducing factor 1, mitochondrial	AIFM1	2	6	13.4	66.9	613	0	50.646	7.1395e+06	554113	530016	654387	812380	677205	551691	2.00557e+06	717540	636596	579505	680425	1.1199e+06	3	793277	287330	165890	0.362207	FALSE	FALSE
Phosphomannomutase 2;Phosphomannomutase	PMM2	9	3	17.5	28.082	246	0	23.737	7.12734e+06	1.0425e+06	981827	1.04339e+06	987906	608501	1.01651e+06	903754	144353	398591	1.02258e+06	870971	482233	3	791926	278709	160913	0.351938	TRUE	FALSE
Ras GTPase-activating-like protein IQGAP2	IQGAP2	8	12	10.1	180.58	1575	0	133.78	7.1028e+06	795788	749642	788957	686625	743767	722564	889294	836120	890045	778129	717652	871819	3	789200	77677.6	44847.2	0.0984258	TRUE	FALSE
Protein DEK	DEK	8	5	14.2	43.247	380	0	40.916	7.10011e+06	679879	739917	693111	864910	637785	900376	811604	941745	830788	704302	801024	861379	3	788902	79236.8	45747.4	0.100439	FALSE	FALSE
Annexin A11	ANXA11	2	5	12.1	54.389	505	0	98.373	6.94732e+06	1.03692e+06	843393	865215	629948	765256	707731	962338	380892	755619	915178	700978	699616	3	771924	124063	71627.9	0.160719	TRUE	FALSE
Nuclear receptor-binding protein	NRBP1	3	4	11	59.844	535	0	34.305	6.9473e+06	508967	800299	914410	1.01598e+06	643961	791644	697533	990884	583624	741225	817193	757347	3	771922	40026.2	23109.2	0.0518527	FALSE	FALSE
Hsp90 co-chaperone Cdc37;Hsp90 co-chaperone Cdc37, N-terminally processed	CDC37	5	3	20	27.435	230	0	21.507	6.94179e+06	890426	713277	1.01316e+06	542669	556063	423901	1.09454e+06	973261	734481	872289	507544	934096	3	771310	230508	133084	0.298853	TRUE	FALSE
Serine-threonine kinase receptor-associated protein	STRAP	2	4	17.7	38.438	350	0	59.324	6.93982e+06	751435	716398	469230	848469	701430	396930	1.14049e+06	1.11671e+06	798730	645688	648943	1.01864e+06	3	771091	214392	123779	0.278038	FALSE	FALSE
Heterochromatin protein 1-binding protein 3	HP1BP3	4	2	7.5	28.515	253	0	11.569	6.93457e+06	879922	846083	518828	997785	533450	828353	647912	959459	722777	748278	786529	776716	3	770508	19867	11470.2	0.0257843	FALSE	FALSE
Active breakpoint cluster region-related protein	ABR	18	9	14.6	97.597	859	0	116.05	6.93334e+06	904629	818084	599088	805348	698217	823125	741977	827054	715819	773934	775563	761617	3	770371	7625.36	4402.51	0.0098983	FALSE	FALSE
Isocitrate dehydrogenase [NADP] cytoplasmic	IDH1	2	6	21.3	46.659	414	0	48.945	6.92777e+06	563892	769170	662755	869780	842206	833820	855515	744443	786190	665272	848602	795383	3	769752	94314	54452.2	0.122525	TRUE	FALSE
Probable ATP-dependent RNA helicase DDX58	DDX58	2	2	3.6	82.612	722	0	133.84	6.89409e+06	843538	828145	749302	879590	746783	708094	697356	850668	590613	806995	778156	712879	3	766010	48219.2	27839.3	0.0629485	FALSE	FALSE
26S proteasome non-ATPase regulatory subunit 13	PSMD13	7	6	19.9	42.739	377	0	60.674	6.88543e+06	887528	802433	808852	941822	780496	771573	655928	533260	703534	832938	831297	630907	3	765047	116172	67071.8	0.151849	TRUE	FALSE
Trifunctional enzyme subunit alpha, mitochondrial;Long-chain enoyl-CoA hydratase;Long chain 3-hydroxyacyl-CoA dehydrogenase	HADHA	5	4	8.2	79.466	728	0	178.27	6.83535e+06	661995	796422	485497	855648	784106	678391	716888	987776	868632	647971	772715	857765	3	759484	105521	60922.5	0.138938	FALSE	TRUE
Protein disulfide-isomerase A5	PDIA5	2	6	18.9	59.594	519	0	55.517	6.8307e+06	684118	718150	805905	878211	799554	889137	435626	860819	759184	736058	855634	685210	3	758967	87491.3	50513.1	0.115277	FALSE	FALSE
Sorcin	SRI	3	4	26.5	17.605	155	0	26.931	6.81073e+06	617192	657749	653600	1.06674e+06	615865	638642	1.13616e+06	645826	778957	642847	773747	853649	3	756748	106424	61444	0.140634	TRUE	FALSE
Paxillin	PXN	5	5	7.6	64.232	589	0	49.241	6.76094e+06	993462	686561	799677	799597	687657	761328	898906	586480	547268	826567	749527	677551	3	751215	74522.1	43025.4	0.0992021	FALSE	FALSE
Putative oxidoreductase GLYR1	GLYR1	3	2	13	20.472	185	0	24.321	6.73847e+06	827024	751059	696978	772594	942346	908079	438842	701183	700366	758354	874340	613463	3	748719	130705	75462.4	0.174571	FALSE	FALSE
Proliferation-associated protein 2G4	PA2G4	4	3	10.4	43.786	394	0	26.199	6.7239e+06	749839	847193	846405	691173	693742	604590	898197	419597	973159	814479	663168	763651	3	747100	77001.4	44456.8	0.103067	TRUE	FALSE
Fermitin family homolog 3	FERMT3	3	4	7.2	75.952	667	0	27.579	6.69844e+06	737212	623480	695001	662820	910929	803800	731655	867014	666525	685231	792516	755065	3	744271	54450.9	31437.3	0.0731601	TRUE	FALSE
Chloride intracellular channel protein 5	CLIC5	5	4	23.5	22.284	200	0	45.9	6.6968e+06	978525	350757	643024	988884	1.00428e+06	698394	852370	507814	672749	657435	897186	677645	3	744089	132971	76770.9	0.178703	TRUE	FALSE
Chromodomain-helicase-DNA-binding protein 4	CHD4	25	12	15	218	1912	0	323.31	6.68584e+06	707728	733944	536842	884891	784286	867901	659569	745235	765449	659505	845693	723418	3	742872	94606.2	54620.9	0.127352	FALSE	FALSE
Ubiquitin-like modifier-activating enzyme 5	UBA5	6	2	19.4	12.186	108	0	10.902	5.3019e+06	0	691941	789801	501993	759413	0	1.18076e+06	684012	693978	740871	630703	852917	3	741497	111108	64148.3	0.149843	FALSE	FALSE
Importin-9	IPO9	1	7	11.5	115.96	1041	0	247.57	6.67318e+06	790424	634201	597034	735145	641854	782287	1.12452e+06	721982	645734	673886	719762	830744	3	741464	80649.4	46563	0.10877	FALSE	FALSE
Peptidyl-prolyl cis-trans isomerase FKBP2	FKBP2	2	2	15.2	18.562	171	0	26.5	6.66506e+06	817950	548740	518434	871648	690493	649021	740121	1.12642e+06	702230	628375	737054	856257	3	740562	113982	65807.3	0.153912	TRUE	FALSE
E3 UFM1-protein ligase 1	UFL1	1	7	10.5	89.594	794	0	86.823	6.66265e+06	824645	841929	817211	575472	521234	843692	957478	592640	688345	827928	646799	746155	3	740294	90706.5	52369.4	0.122528	FALSE	FALSE
	ACTN1	10	2	52.6	94.825	822	0	42.413	6.65016e+06	680134	617583	820503	759419	748818	768620	847771	738678	668634	706073	758952	751694	3	738907	28665.3	16549.9	0.0387941	TRUE	FALSE
Vitamin K epoxide reductase complex subunit 1-like protein 1	VKORC1L1	2	3	13.5	23.499	223	0	17.136	6.64006e+06	434289	867917	828190	989863	380071	992995	432150	905301	809283	710132	787643	715578	3	737784	43264.6	24978.9	0.0586413	FALSE	FALSE
Protein C10	C12orf57	3	2	34.1	9.639	91	0	16.811	6.61298e+06	650366	883549	392953	792536	805738	556010	555986	1.28912e+06	686725	642289	718095	843944	3	734776	101857	58807.2	0.138623	FALSE	FALSE
Alpha-centractin	ACTR1A	2	2	9.9	37.433	332	0	43.234	6.54119e+06	318879	322739	577169	850855	1.15129e+06	864594	905350	748015	802305	406262	955578	818557	3	726799	285923	165078	0.3934	TRUE	FALSE
ATPase ASNA1	ASNA1	3	2	7.5	38.792	348	0	15.91	6.54048e+06	712613	710970	628666	744299	804712	851185	696481	687041	704512	684083	800065	696011	3	726720	63798.4	36834	0.0877895	TRUE	FALSE
DDB1- and CUL4-associated factor 7	DCAF7	1	3	11.4	38.926	342	0	19.764	6.53501e+06	513274	1.02663e+06	821673	420259	408824	1.37834e+06	787768	581065	597183	787191	735808	655339	3	726113	66458.7	38369.9	0.0915267	FALSE	FALSE
Minor histocompatibility antigen H13	HM13	6	3	12.1	30.162	272	0	25.77	5.97055e+06	204576	307748	1.40482e+06	250365	1.42873e+06	1.27369e+06	860221	0	240399	639048	984263	550310	3	724540	229261	132364	0.316422	FALSE	FALSE
Collagen alpha-1(II) chain;Collagen alpha-1(II) chain;Chondrocalcin	COL2A1	1	2	1.3	141.78	1487	0	13.238	6.49738e+06	426174	509111	452589	1.73365e+06	1.1909e+06	113932	1.51893e+06	332341	219761	462624	1.01283e+06	690343	3	721931	276458	159613	0.382942	FALSE	TRUE
Peptidyl-prolyl cis-trans isomerase-like 1	PPIL1	1	3	21.1	18.237	166	0	22.891	6.49584e+06	786508	999153	731096	561564	769325	149666	1.0493e+06	340695	1.10853e+06	838919	493518	832841	3	721760	197686	114134	0.273895	TRUE	FALSE
Mitogen-activated protein kinase 1	MAPK1	1	4	29.7	41.389	360	0	31.402	6.48351e+06	648917	907202	720175	483977	577912	853909	743195	862560	685666	758765	638599	763807	3	720390	70877.9	40921.4	0.0983882	TRUE	FALSE
DnaJ homolog subfamily C member 3	DNAJC3	2	3	9.9	51.911	453	0	19.175	6.46498e+06	389662	1.46781e+06	402041	1.06801e+06	1.4362e+06	484809	492058	458935	265449	753171	996340	405481	3	718331	296967	171454	0.413412	TRUE	FALSE
Plastin-2	LCP1	3	7	19.5	70.288	627	0	66.392	6.42147e+06	492532	859724	622889	729365	653728	497883	944402	816541	804404	658381	626992	855116	3	713496	123646	71387	0.173296	TRUE	FALSE
Eukaryotic peptide chain release factor subunit 1	ETF1	5	4	12.5	47.475	423	0	28.573	6.38634e+06	699995	709659	638072	744710	754696	596829	652440	824341	765602	682575	698745	747461	3	709594	33775.8	19500.5	0.0475988	FALSE	FALSE
GDP-fucose protein O-fucosyltransferase 1	POFUT1	1	4	16	43.955	388	0	32.49	6.37409e+06	731642	856976	688293	772251	830224	643899	690546	646640	513620	758971	748791	616936	3	708232	79229.1	45742.9	0.111869	FALSE	FALSE
Pre-mRNA-processing-splicing factor 8	PRPF8	4	34	21.8	273.6	2335	0	323.31	6.36277e+06	675014	693195	717535	676688	690313	650092	717621	827076	715238	695248	672364	753312	3	706975	41728.6	24092	0.0590241	FALSE	FALSE
Alpha-globin transcription factor CP2	TFCP2	4	4	15.3	57.255	502	0	46.773	6.36006e+06	780978	545485	500267	734959	848895	825084	879634	817762	426992	608910	802979	708129	3	706673	97042.9	56027.7	0.137324	FALSE	FALSE
Laminin subunit beta-1	LAMB1	3	10	6.3	198.04	1786	0	87.007	6.351e+06	790492	588130	649934	773356	709469	694447	886326	667293	591550	676185	725757	715056	3	705666	26086.1	15060.8	0.0369666	TRUE	TRUE
Probable ATP-dependent RNA helicase DDX46	DDX46	3	12	14.8	117.36	1031	0	124.91	6.3487e+06	755918	776665	574577	859335	646877	875642	707430	614774	537478	702387	793951	619894	3	705411	87068.2	50268.8	0.123429	FALSE	FALSE
Sorting nexin-18	SNX18	1	2	3.8	68.894	628	0	15.445	6.32928e+06	538676	449226	625394	701207	1.06198e+06	504076	1.18835e+06	262628	997740	537765	755756	816239	3	703254	146473	84566.2	0.208279	TRUE	FALSE
Atlastin-2	ATL2	4	6	19.1	47.4	413	0	39.302	6.32876e+06	892756	766116	603129	538561	713574	857636	733488	658996	564504	754000	703257	652329	3	703195	50835.6	29349.9	0.0722922	FALSE	FALSE
Unconventional myosin-Ib	MYO1B	7	11	14.8	128.48	1107	0	149.08	6.31139e+06	796835	526551	858488	726704	844412	651296	525967	650608	730529	727291	740804	635701	3	701266	57180.9	33013.4	0.0815396	TRUE	FALSE
Rho GTPase-activating protein 17	ARHGAP17	5	6	11.8	95.436	881	0	99.659	6.24559e+06	478084	630736	756288	667319	695750	670028	719454	817909	810027	621703	677699	782463	3	693955	81603.8	47114	0.117592	FALSE	FALSE
Interferon-induced GTP-binding protein Mx2	MX2	1	2	10.9	82.088	715	0	10.785	6.24437e+06	603360	727023	786471	774833	782918	646508	649058	607505	666688	705618	734753	641084	3	693818	47936.4	27676.1	0.0690907	FALSE	FALSE
Heat shock protein 75 kDa, mitochondrial	TRAP1	3	7	9.7	80.109	704	0	61.86	6.2396e+06	698331	615238	747843	904510	314229	584644	808530	867681	698593	687137	601128	791601	3	693289	95385.6	55070.9	0.137584	TRUE	FALSE
Adapter molecule crk	CRK	2	4	16.8	33.83	304	0	56.957	6.23652e+06	745611	664009	722593	917752	453259	721580	853730	685956	472028	710738	697530	670571	3	692946	20471.8	11819.4	0.0295432	TRUE	FALSE
T-complex protein 1 subunit epsilon	CCT5	4	6	17.5	53.848	486	0	46.028	6.2085e+06	1.03722e+06	735590	755233	651934	547988	568779	577776	619669	714311	842680	589567	637252	3	689833	134500	77653.4	0.194974	TRUE	FALSE
AH receptor-interacting protein	AIP	3	3	9.4	37.636	330	0	27.774	6.18763e+06	843870	797504	719522	861878	600507	345618	740239	781984	496507	786965	602668	672910	3	687514	93012.9	53701	0.135289	FALSE	FALSE
Transformer-2 protein homolog beta	TRA2B	3	2	8	33.665	288	0	24.341	5.32945e+06	748557	0	952491	522962	515284	536753	584988	585202	883209	850524	524999	684467	3	686663	162774	93977.4	0.23705	FALSE	FALSE
Fructose-1,6-bisphosphatase 1;Fructose-1,6-bisphosphatase isozyme 2	FBP1	3	2	9.5	36.842	338	0	11.215	5.49807e+06	640607	814782	869784	601683	562167	662612	621451	0	724987	775057	608821	673219	3	685699	83818.1	48392.4	0.122237	TRUE	FALSE
Platelet-activating factor acetylhydrolase IB subunit beta	PAFAH1B2	2	2	12.2	25.569	229	0	15.842	5.68636e+06	812683	631971	528751	1.03104e+06	837075	952023	536241	0	356580	657802	940045	446411	3	681419	247663	142988	0.363452	TRUE	FALSE
5-AMP-activated protein kinase catalytic subunit alpha-1	PRKAA1	4	6	16.6	64.009	559	0	72.871	6.12487e+06	560691	608901	772517	541642	592846	639407	1.01661e+06	649387	742875	647370	591298	802956	3	680541	109659	63311.5	0.161135	FALSE	FALSE
Magnesium transporter protein 1	MAGT1	2	2	5.2	41.531	367	0	11.998	6.11744e+06	808357	784198	820733	721286	343657	525762	810930	436226	866289	804429	530235	704481	3	679715	138765	80115.8	0.204151	FALSE	FALSE
Nucleolysin TIA-1 isoform p40	TIA1	8	2	17.5	31.624	285	0	35.658	6.11279e+06	584086	576509	674963	823715	829009	857760	641042	454154	671547	611853	836828	588914	3	679198	136992	79092.6	0.201697	FALSE	FALSE
N-acetyl-D-glucosamine kinase	NAGK	7	2	30.9	10.788	94	0	22.179	5.42304e+06	818909	542566	454009	729629	1.0853e+06	579703	487471	725452	0	605161	798211	606462	3	669944	111084	64134.2	0.16581	TRUE	FALSE
Fatty acid synthase;[Acyl-carrier-protein] S-acetyltransferase;[Acyl-carrier-protein] S-malonyltransferase;3-oxoacyl-[acyl-carrier-protein] synthase;3-oxoacyl-[acyl-carrier-protein] reductase;3-hydroxyacyl-[acyl-carrier-protein] dehydratase;Enoyl-[acyl-carrier-protein] reductase;Oleoyl-[acyl-carrier-protein] hydrolase	FASN	4	10	4.5	273.2	2509	0	93.263	6.01696e+06	583166	588283	684253	735595	601380	578145	760882	769312	715941	618567	638373	748712	3	668551	70124.4	40486.3	0.10489	TRUE	FALSE
Mediator of RNA polymerase II transcription subunit 12	TNRC11	4	3	1.7	226.32	2027	0	15.785	6.00399e+06	586347	564323	537129	787362	763185	812507	662040	619951	671140	562600	787685	651044	3	667109	113399	65471	0.169986	FALSE	FALSE
Calcium-binding mitochondrial carrier protein Aralar1	SLC25A12	4	7	15.3	74.761	678	0	60.332	5.99654e+06	633128	729120	618503	759058	662307	749707	659025	590527	595166	660250	723690	614906	3	666282	54642.4	31547.8	0.082011	FALSE	FALSE
55 kDa erythrocyte membrane protein	MPP1	4	3	7.1	52.296	466	0	24.306	5.98153e+06	659460	741535	772421	788125	515662	606903	559131	763333	574966	724472	636896	632476	3	664615	51884.8	29955.7	0.0780674	FALSE	FALSE
Argininosuccinate synthase	ASS1	3	5	16.5	46.53	412	0	32.698	5.98094e+06	586543	933411	822815	334231	862407	338889	637850	642514	822282	780923	511843	700882	3	664549	138171	79772.9	0.207916	TRUE	FALSE
ATP-binding cassette sub-family F member 1	ABCF1	3	6	10.9	95.925	845	0	43.578	5.97331e+06	644826	692525	704848	517934	479527	691264	672929	868269	701191	680733	562909	747463	3	663701	93448.5	53952.5	0.140799	FALSE	FALSE
Serine hydroxymethyltransferase, cytosolic	SHMT1	8	2	7.5	53.082	483	0	58.157	5.96316e+06	764004	665244	798708	617361	594287	678190	770660	665880	408828	742652	629946	615123	3	662573	69744.8	40267.2	0.105263	TRUE	FALSE
Transportin-3	TNPO3	3	9	13.4	104.2	923	0	97.398	5.95362e+06	763152	739793	654233	687730	696056	589700	710291	498658	614012	719059	657829	607654	3	661514	55794.2	32212.8	0.0843433	FALSE	FALSE
Guanylate kinase	GUK1	7	2	17.1	21.999	199	0	12.307	5.94655e+06	390621	447101	318009	365196	731687	1.00389e+06	845737	883925	960385	385244	700258	896682	3	660728	258001	148957	0.390479	FALSE	FALSE
Set1/Ash2 histone methyltransferase complex subunit ASH2	ASH2L	4	2	31.1	10.151	90	0	16.474	5.94209e+06	1.03976e+06	680923	902471	676140	748413	558008	488192	548396	299788	874386	660854	445459	3	660233	214464	123821	0.324831	FALSE	FALSE
Copine-2	CPNE2	2	2	6.9	61.189	548	0	21.928	5.94148e+06	770895	763225	639415	692982	722846	377845	677872	676404	619991	724512	597891	658089	3	660164	63335.9	36567	0.0959397	TRUE	FALSE
UPF0568 protein C14orf166	C14orf166	3	5	30.3	28.068	244	0	79.017	5.94068e+06	685899	512796	656296	633264	817810	691484	644790	661607	636739	618331	714186	647712	3	660076	49109.3	28353.3	0.0743994	FALSE	FALSE
ADP-ribosylation factor GTPase-activating protein 2	ARFGAP2	13	3	23.7	30.597	274	0	34.888	5.93755e+06	347824	670432	595547	583658	518885	767340	922706	763999	767161	537934	623294	817956	3	659728	143522	82862.4	0.217547	FALSE	FALSE
CUGBP Elav-like family member 2	CELF2	10	3	12.3	46.621	440	0	39.506	5.92842e+06	562433	522339	613724	674487	639117	645734	986906	675680	608001	566166	653113	756863	3	658714	95471.9	55120.7	0.144937	FALSE	FALSE
Ras-related protein Rab-23	RAB23	1	3	19.8	26.659	237	0	71.624	5.90511e+06	263915	785184	665222	699975	532874	596103	778806	809193	773833	571440	609651	787278	3	656123	115179	66498.6	0.175545	TRUE	FALSE
Large proline-rich protein BAG6	BAT3	9	4	5.2	113.46	1077	0	83.685	5.8973e+06	503427	733953	630231	823177	739500	779267	511850	708168	467729	622537	780648	562582	3	655256	112655	65041.2	0.171925	FALSE	FALSE
Extracellular matrix protein 1	ECM1	1	2	3.5	60.673	540	0	11.253	5.8919e+06	606424	572393	596977	740925	822176	581347	661425	624202	686033	591931	714816	657220	3	654656	61482.4	35496.9	0.0939157	TRUE	TRUE
Syntaxin-binding protein 1	STXBP1	13	4	16.7	41.265	360	0	33.004	5.83173e+06	730908	644252	915600	707506	597329	713838	648325	532209	341758	763587	672891	507431	3	647969	129884	74988.4	0.200447	TRUE	FALSE
26S proteasome non-ATPase regulatory subunit 5	PSMD5	2	5	13.5	56.195	504	0	53.662	5.82438e+06	717889	594868	790694	663504	590497	923132	750454	286514	506826	701150	725711	514598	3	647153	115451	66655.7	0.178398	FALSE	FALSE
Macrophage-capping protein	CAPG	3	2	10.6	24.086	218	0	52.566	5.81475e+06	669102	506478	562120	497298	604090	611251	816369	669644	878401	579233	570880	788138	3	646084	123093	71068	0.190522	TRUE	FALSE
Collagen alpha-6(IV) chain	COL4A6	5	4	4.5	158.12	1633	0	96.15	5.7869e+06	599474	567386	601084	720142	555937	735782	719572	689505	598018	589315	670620	669032	3	642989	46489.9	26840.9	0.0723028	FALSE	FALSE
Very-long-chain (3R)-3-hydroxyacyl-CoA dehydratase 3	HACD3	3	2	9.1	43.159	362	0	46.568	5.73417e+06	703313	587431	572130	462490	717697	683924	598644	720456	688080	620958	621370	669060	3	637130	27653.5	15965.7	0.0434032	FALSE	FALSE
Ras-related protein Rab-8A	RAB8A	1	2	35.7	23.668	207	0	41.43	4.8723e+06	111788	175412	862950	992992	1.07189e+06	1.2282e+06	429076	0	0	383383	1.09769e+06	429076	3	636717	399870	230865	0.628017	TRUE	TRUE
WD repeat-containing protein 61;WD repeat-containing protein 61, N-terminally processed	WDR61	5	2	25.9	20.743	189	0	39.628	5.71585e+06	591721	539694	665231	664727	683759	892797	549472	677060	451389	598882	747094	559307	3	635094	98992.6	57153.4	0.155871	FALSE	FALSE
Adenylyl cyclase-associated protein;Adenylyl cyclase-associated protein 1	CAP1	9	2	20.1	19.202	174	0	14.881	5.69766e+06	790776	427526	509404	796457	795710	219768	722693	595240	840088	575902	603979	719341	3	633074	76016.9	43888.4	0.120076	TRUE	FALSE
Sigma non-opioid intracellular receptor 1	SIGMAR1	2	3	26	25.127	223	0	15.978	5.68437e+06	482626	903076	789993	530414	620609	558887	632482	523923	642362	725232	569970	599589	3	631597	82431.4	47591.8	0.130513	FALSE	FALSE
Guanine nucleotide-binding protein G(k) subunit alpha	GNAI3	1	3	35.3	40.532	354	0	38.777	5.68297e+06	699104	662066	696950	563393	291184	464796	701140	794408	809925	686040	439791	768491	3	631441	171017	98736.5	0.270836	TRUE	FALSE
Fascin	FSCN1	4	6	16.8	54.529	493	0	64.754	5.67094e+06	559311	638863	867125	443575	1.02247e+06	853641	289065	383368	613523	688433	773227	428652	3	630104	179540	103658	0.284938	TRUE	FALSE
RuvB-like 2	RUVBL2	5	5	14.5	51.156	463	0	54.442	5.66723e+06	548612	856431	639521	814258	695714	816760	675448	261046	359443	681521	775577	431979	3	629692	177566	102518	0.281988	TRUE	FALSE
Aspartyl/asparaginyl beta-hydroxylase	ASPH	6	6	9.9	85.862	758	0	115.46	5.66015e+06	580729	580749	495209	575667	438387	691398	853009	762394	682610	552229	568484	766004	3	628906	119009	68709.6	0.189231	FALSE	FALSE
Ras-related GTP-binding protein A;Ras-related GTP-binding protein B	RRAGA	3	4	17.3	36.566	313	0	26.891	5.65476e+06	722118	869822	574088	634535	533828	436000	332386	549888	1.0021e+06	722009	534788	628125	3	628307	93610.8	54046.2	0.148989	FALSE	FALSE
Heterogeneous nuclear ribonucleoprotein L-like	HNRNPLL	7	5	16.3	56.45	508	0	34.067	5.65217e+06	397894	717298	507148	835334	488286	912743	635899	639270	518296	540780	745454	597822	3	628019	105626	60983.1	0.168189	FALSE	FALSE
Importin subunit alpha-1	KPNA2	3	5	9.6	57.861	529	0	43.912	5.64447e+06	605142	402638	543358	729648	662775	618323	722812	388613	971162	517046	670249	694195	3	627163	96113.2	55491	0.153251	FALSE	FALSE
ATP-dependent RNA helicase DDX42	DDX42	2	8	17.9	77.813	708	0	78.07	5.60726e+06	605827	608767	624194	495156	567991	573232	822859	630554	678678	612930	545460	710697	3	623029	83080.3	47966.4	0.133349	FALSE	FALSE
Sister chromatid cohesion protein PDS5 homolog B	PDS5B	2	9	10.1	164.67	1447	0	104.22	5.60662e+06	587708	637312	595230	592030	602163	591640	477184	647691	875661	606750	595278	666846	3	622958	38438.4	22192.4	0.061703	FALSE	FALSE
DNA-directed RNA polymerase;DNA-directed RNA polymerase II subunit RPB2	POLR2B	6	15	17.8	133.06	1167	0	125.48	5.60505e+06	641292	723233	591228	625058	630664	556517	643135	559101	634823	651918	604080	612353	3	622783	25567.7	14761.5	0.0410539	FALSE	FALSE
Actin-related protein 2/3 complex subunit 5	ARPC5	2	2	23.7	14.807	135	0	16.249	5.01898e+06	728735	508153	769955	570562	590254	680436	0	535023	635862	668948	613751	585443	3	622714	42467.8	24518.8	0.0681979	TRUE	FALSE
U5 small nuclear ribonucleoprotein 40 kDa protein	SNRNP40	2	2	10.6	39.31	357	0	54.43	5.6028e+06	501156	623480	343585	836967	765895	637562	717125	571536	605496	489407	746808	631385	3	622533	128929	74437	0.207103	FALSE	FALSE
Serine/threonine-protein kinase PAK 2;PAK-2p27;PAK-2p34	PAK2	8	6	17.4	58.042	524	0	38.935	5.59045e+06	508566	493431	792335	671641	882248	469776	885333	458800	428316	598111	674555	590816	3	621161	46384.4	26780	0.0746738	FALSE	FALSE
Serine/threonine-protein kinase OSR1	OXSR1	2	3	6.6	51.856	468	0	28.401	5.57674e+06	669121	542814	513156	798844	649407	494663	722220	587339	599180	575031	647638	636246	3	619638	39049	22544.9	0.063019	TRUE	FALSE
Cytoplasmic dynein 1 light intermediate chain 2	DYNC1LI2	5	4	10	54.099	492	0	39.45	5.57219e+06	493609	749681	835186	468857	559664	676947	494186	570394	723663	692825	568490	596081	3	619132	65294.3	37697.7	0.105461	FALSE	FALSE
Nuclear factor NF-kappa-B p105 subunit;Nuclear factor NF-kappa-B p50 subunit	NFKB1	6	4	10.8	56.051	511	0	48.248	5.53677e+06	483203	671131	657851	507157	679312	609626	1.10974e+06	208391	610365	604062	598698	642831	3	615197	24081.7	13903.6	0.0391446	FALSE	FALSE
Ubiquitin carboxyl-terminal hydrolase;Ubiquitin carboxyl-terminal hydrolase 14	USP14	4	3	8.9	51.086	448	0	18.827	5.52544e+06	334786	577313	490171	743165	701277	644806	703327	652688	677904	467423	696416	677973	3	613937	127220	73450.3	0.207219	TRUE	FALSE
Hydroxyacyl-coenzyme A dehydrogenase, mitochondrial	HADH	7	2	17.6	19.269	176	0	12.925	5.52141e+06	306261	663339	273200	447966	1.1539e+06	541913	642414	643102	849318	414267	714592	711611	3	613490	172539	99615.3	0.281241	FALSE	FALSE
Alkyldihydroxyacetonephosphate synthase, peroxisomal	AGPS	4	8	20.2	72.911	658	0	107.07	5.51927e+06	367461	702231	446360	578641	677034	699483	494943	1.05589e+06	497220	505351	651720	682686	3	613252	94719.2	54686.2	0.154454	FALSE	FALSE
Metastasis-associated protein MTA2	MTA2	1	6	13.6	75.022	668	0	64.818	5.51103e+06	775310	574173	812950	608089	502681	533016	771440	278805	654566	720811	547928	568270	3	612337	94490.6	54554.2	0.154311	FALSE	FALSE
Eukaryotic translation initiation factor 3 subunit C-like protein;Eukaryotic translation initiation factor 3 subunit C	EIF3CL	3	9	10.6	105.47	914	0	81.615	5.50561e+06	460552	651326	491409	506276	687144	693195	638027	627107	750576	534429	628872	671904	3	611735	70321.2	40600	0.114954	FALSE	FALSE
Exportin-7	XPO7	4	12	16.2	123.91	1087	0	281.95	5.48945e+06	703167	599511	565086	724954	558053	613765	597332	639858	487725	622588	632257	574972	3	609939	30666	17705	0.0502771	FALSE	FALSE
AP-1 complex subunit beta-1	AP1B1	3	8	29	104.64	949	0	66.83	5.47096e+06	620686	575494	548608	681608	524151	528476	1.03459e+06	604385	352964	581596	578078	663980	3	607885	48611.5	28065.9	0.0799683	FALSE	FALSE
Cullin-associated NEDD8-dissociated protein 1	CAND1	3	13	15	136.37	1230	0	125.46	5.44928e+06	445467	635819	615672	630261	533180	694762	633168	405738	855216	565653	619401	631374	3	605476	35003.6	20209.4	0.0578118	TRUE	FALSE
Ethanolamine-phosphate cytidylyltransferase	PCYT2	7	3	12.3	43.835	389	0	25.765	5.37173e+06	620960	645515	635077	642027	659822	587721	640226	453238	487145	633851	629857	526870	3	596859	60645.5	35013.7	0.101608	FALSE	FALSE
Glutathione reductase, mitochondrial	GSR	3	2	4.8	56.256	522	0	24.597	5.3637e+06	392716	793780	769398	478862	568279	756416	419156	707920	477172	651965	601186	534749	3	595967	58781.7	33937.6	0.0986326	TRUE	FALSE
Tubulin--tyrosine ligase-like protein 12	TTLL12	1	4	7.8	74.403	644	0	29.781	5.36156e+06	632159	611467	509048	634114	670661	545134	611319	516259	631401	584225	616637	586326	3	595729	18136.9	10471.3	0.0304448	FALSE	FALSE
DNA topoisomerase 2;DNA topoisomerase 2-beta	TOP2B	4	11	11.4	130.48	1150	0	79.976	5.36111e+06	559350	645094	550556	589771	582395	599133	574643	710633	549539	585000	590433	611605	3	595679	14057.1	8115.87	0.0235985	FALSE	FALSE
Engulfment and cell motility protein 1	ELMO1	5	5	13.2	83.829	727	0	72.707	5.3523e+06	542425	587833	582293	598896	599292	652997	551210	691009	546351	570850	617061	596190	3	594701	23141.5	13360.7	0.0389128	FALSE	FALSE
Golgi reassembly-stacking protein 2	GORASP2	2	3	6.2	47.145	452	0	19.153	5.3465e+06	516123	839134	879217	608441	89896.5	432627	732175	413979	834903	744825	376988	660353	3	594055	192672	111239	0.324333	FALSE	FALSE
TGF-beta-activated kinase 1 and MAP3K7-binding protein 1	TAB1	1	4	11.3	54.643	504	0	29.052	5.34565e+06	427290	607198	610192	580998	597176	565902	758151	602351	596388	548226	581359	652297	3	593961	53167.3	30696.2	0.0895132	FALSE	FALSE
DNA mismatch repair protein Msh2	MSH2	8	9	13.9	102.86	918	0	97.13	5.34523e+06	627098	689213	564769	505866	452917	770102	752109	534470	448690	627027	576295	578423	3	593915	28695.5	16567.4	0.0483159	FALSE	FALSE
Glutamine-rich protein 1	QRICH1	1	3	6.6	86.435	776	0	25.64	5.3233e+06	599229	561949	783611	777630	538356	363624	620269	530242	548388	648263	559870	566300	3	591478	49282.8	28453.5	0.0833216	FALSE	FALSE
Cyclin-dependent kinase 2;Cyclin-dependent kinase 3	CDK2	5	2	19.7	27.164	238	0	16.391	4.06476e+06	283297	771381	0	421755	856529	319555	1.03474e+06	377501	0	527339	532613	706122	3	588691	101732	58735	0.172811	FALSE	FALSE
Uridine 5-monophosphate synthase;Orotate phosphoribosyltransferase;Orotidine 5-phosphate decarboxylase	UMPS	1	3	7.9	52.221	480	0	22.153	5.2938e+06	605954	560609	415650	650115	689691	487581	718354	653423	512418	527404	609129	628065	3	588200	53494.6	30885.1	0.0909464	FALSE	FALSE
Thioredoxin-related transmembrane protein 4	TMX4	2	2	6.6	38.952	349	0	12.54	5.27283e+06	532695	527106	660414	654868	251340	575603	624442	717687	728675	573405	493937	690268	3	585870	98757.2	57017.5	0.168565	FALSE	FALSE
LIM and senescent cell antigen-like-containing domain protein 2	LIMS2	1	2	23.5	38.916	341	0	14.099	5.26429e+06	639696	617832	315130	662428	575904	491843	681277	652451	627733	524219	576725	653820	3	584922	65188	37636.3	0.111447	FALSE	FALSE
Translocating chain-associated membrane protein 1	TRAM1	2	2	7.3	33.435	288	0.00053996	10.373	4.71527e+06	618944	706864	543406	568352	537051	643096	467809	629752	0	623071	582833	548780	3	584895	37188.4	21470.7	0.0635814	FALSE	FALSE
Coatomer subunit gamma-2	COPG2	1	8	20.9	97.621	871	0	65.852	5.26116e+06	614911	565271	559260	592079	593845	719840	636821	458076	521057	579814	635255	538652	3	584573	48477.2	27988.3	0.0829275	FALSE	FALSE
NAD(P) transhydrogenase, mitochondrial	NNT	3	8	9.8	113.89	1086	0	88.648	5.20875e+06	574004	534793	651248	515871	654592	554357	596303	519062	608521	586682	574940	574629	3	578750	6870.69	3966.79	0.0118716	FALSE	FALSE
Eukaryotic translation initiation factor 2 subunit 2	EIF2S2	1	2	6.3	38.388	333	0	15.138	5.17007e+06	467815	453620	516985	548312	474396	681564	686183	734914	606280	479473	568090	675792	3	574452	98313.9	56761.6	0.171144	FALSE	FALSE
Guanylate cyclase soluble subunit beta-1	GUCY1B3	5	7	13.7	73.071	641	0	99.548	5.16554e+06	753177	938321	514816	819245	455509	571789	389657	306047	416978	735438	615515	370894	3	573949	185793	107267	0.323709	FALSE	FALSE
Phosphoenolpyruvate carboxykinase [GTP], mitochondrial	PCK2	8	8	18.4	70.698	640	0	67.276	5.16098e+06	689306	604766	539318	719927	437919	827225	370811	550544	421165	611130	661690	447507	3	573442	111955	64637.3	0.195233	TRUE	FALSE
FAS-associated factor 2	FAF2	1	3	10.1	52.623	445	0	29.558	5.15189e+06	748733	574240	324612	730793	662991	768267	212203	380609	749446	549195	720683	447419	3	572433	138106	79735.6	0.241262	FALSE	FALSE
V-type proton ATPase catalytic subunit A	ATP6V1A	3	6	13	68.303	617	0	82.986	5.15145e+06	646167	360118	566976	517348	562770	680493	536667	632227	648688	524420	586870	605861	3	572384	42609	24600.3	0.0744413	TRUE	FALSE
Constitutive coactivator of PPAR-gamma-like protein 1	FAM120A	3	8	9.9	121.89	1118	0	56.251	5.13229e+06	662171	535013	568627	637577	526536	652787	702866	458246	388465	588604	605633	516526	3	570254	47303	27310.4	0.0829508	FALSE	FALSE
GMP synthase [glutamine-hydrolyzing]	GMPS	1	7	15.3	76.715	693	0	79.345	5.10687e+06	546693	541340	472532	647690	585320	571388	640546	625795	475562	520188	601466	580634	3	567430	42217.2	24374.1	0.0744007	FALSE	FALSE
Ribonucleoprotein PTB-binding 1	RAVER1	4	3	6.5	77.843	739	0	36.79	5.08356e+06	480736	529873	516025	220761	640450	529967	687779	820803	657163	508878	463726	721915	3	564840	137892	79612	0.244126	FALSE	FALSE
Tenascin	TNC	5	6	3.8	201.14	1838	0	57.088	5.05261e+06	498513	502879	583925	645939	397157	557129	641090	677659	548317	528439	533408	622355	3	561401	52846.4	30510.9	0.0941332	FALSE	TRUE
Proliferating cell nuclear antigen	PCNA	1	3	13.4	28.768	261	0	17.628	5.04703e+06	460699	627328	460458	590123	640648	493449	546019	652530	575781	516162	574740	591443	3	560782	39534.1	22825	0.0704982	TRUE	FALSE
2-oxoglutarate dehydrogenase, mitochondrial	OGDH	7	7	11.7	113.31	1001	0	57.375	5.02076e+06	472847	502573	465439	622104	641053	712720	559781	539093	505145	480286	658626	534673	3	557862	91403.1	52771.6	0.163846	FALSE	FALSE
Succinate dehydrogenase [ubiquinone] flavoprotein subunit, mitochondrial	SDHA	5	6	18.7	63.566	583	0	86.075	5.01012e+06	499325	617938	557091	736514	562266	610219	456742	393971	576056	558118	636333	475589	3	556680	80381.4	46408.2	0.144394	FALSE	FALSE
Vacuolar protein sorting-associated protein VTA1 homolog	VTA1	3	3	6.5	33.879	307	0	17.852	4.95398e+06	303618	608365	562063	236477	663279	201667	736574	732551	909389	491349	367141	792838	3	550443	218914	126390	0.397706	TRUE	FALSE
Ubiquitin-associated protein 2-like	UBAP2L	5	4	6.1	113.63	1079	0	38.55	4.95039e+06	396768	720581	550086	434831	492004	537555	440320	563781	814468	555812	488130	606190	3	550044	59240.7	34202.6	0.107702	FALSE	FALSE
Four and a half LIM domains protein 3	FHL3	1	3	13.6	31.192	280	0	21.048	2.83697e+06	0	449753	0	793895	0	383503	566934	642887	0	449753	588699	604911	3	547787	85286.5	49240.2	0.155693	FALSE	FALSE
AP-2 complex subunit alpha-2	AP2A2	13	5	16.3	103.96	939	0	35.92	4.92964e+06	514674	346535	436955	708523	582566	578116	670872	487105	604293	432721	623068	587424	3	547738	101189	58421.5	0.18474	FALSE	FALSE
Cathepsin D;Cathepsin D light chain;Cathepsin D heavy chain	CTSD	13	3	11.9	35.785	336	0	20.524	4.89211e+06	687837	432686	762152	559217	182978	581777	782791	479645	423029	627558	441324	561821	3	543568	94449.6	54530.5	0.173759	TRUE	TRUE
GTP-binding protein 1	GTPBP1	3	5	9.1	72.453	669	0	55.637	4.88999e+06	547662	633741	349055	537612	640207	555208	416189	682508	527811	510153	577676	542169	3	543333	33776.3	19500.7	0.062165	FALSE	FALSE
Splicing factor 3B subunit 1	SF3B1	2	9	10.3	145.83	1304	0	119.97	4.88771e+06	584957	600440	625087	588294	488844	431690	626677	617148	324573	603495	502943	522799	3	543079	53255.2	30746.9	0.0980616	FALSE	FALSE
Sorbin and SH3 domain-containing protein 1	SORBS1	3	6	4.8	142.51	1292	0	54.359	4.88245e+06	512188	521507	546343	502120	461118	585963	538476	642559	572174	526679	516400	584403	3	542494	36656.5	21163.6	0.0675703	FALSE	FALSE
Arylamine N-acetyltransferase 1	NAT1	2	2	8.2	40.845	352	0	46.33	4.85938e+06	544040	783241	597937	753248	664242	606740	668448	113561	127926	641739	674744	303312	3	539932	205582	118693	0.380756	FALSE	FALSE
DNA-directed RNA polymerases I, II, and III subunit RPABC1	POLR2E	5	2	16.8	21.459	184	0	62.991	4.82312e+06	452740	489315	465007	349968	997709	565587	582293	521323	399181	469021	637755	500932	3	535903	89637.9	51752.5	0.167265	FALSE	FALSE
Pre-mRNA-processing factor 6	PRPF6	1	9	10.7	106.92	941	0	70.144	4.81092e+06	445624	747910	584270	458979	431744	675934	450133	563487	452836	592601	522219	488819	3	534546	52978.2	30587	0.0991088	FALSE	FALSE
Trichohyalin	TCHH	1	2	1.4	253.92	1943	0	10.534	3.20645e+06	746697	598707	512561	591531	708029	48925.3	0	0	0	619322	449495		2	534408	120086	84913.3	0.224707	FALSE	FALSE
Mitogen-activated protein kinase 9	MAPK9	9	2	12.7	48.139	424	0	34.173	4.80464e+06	526763	467040	484221	536752	466906	443570	648042	710542	520802	492675	482409	626462	3	533849	80369.6	46401.4	0.150548	FALSE	FALSE
Histone deacetylase complex subunit SAP18	SAP18	4	3	27.5	17.561	153	0	24.09	4.77579e+06	322550	548213	622380	377900	500178	670257	602676	628768	502863	497714	516112	578102	3	530643	42118	24316.8	0.0793715	FALSE	FALSE
SH3 domain-binding glutamic acid-rich-like protein 3	SH3BGRL3	2	3	30.7	9.3804	88	0	17.468	3.52954e+06	1.18317e+06	765800	361493	0	0	424264	243724	551087	0	770154	424264	397405	3	530608	207887	120024	0.391791	TRUE	FALSE
Pumilio homolog 1	PUM1	8	2	19.8	25.841	227	0	21.608	4.77384e+06	648790	770500	606708	279256	306416	197634	816097	347127	801317	675333	261102	654847	3	530427	233467	134792	0.44015	FALSE	FALSE
Flotillin-1	FLOT1	18	4	16.4	47.355	427	0	58.266	4.77309e+06	552048	593203	773822	653626	610049	677043	223305	206311	483681	639691	646906	304432	3	530343	195678	112975	0.368964	TRUE	FALSE
Nucleoside diphosphate kinase 3;Nucleoside diphosphate kinase	NME3	2	2	16	19.015	169	0	15.136	4.773e+06	772814	282832	673456	348608	743911	639789	282858	295455	733279	576367	577436	437198	3	530334	80659.9	46569	0.152093	TRUE	FALSE
Nucleolar RNA helicase 2	DDX21	1	4	7.5	87.343	783	0	27.651	4.77233e+06	577381	467136	454201	574240	557360	533073	531465	529451	548021	499573	554891	536312	3	530259	28151.5	16253.3	0.0530901	FALSE	FALSE
Eukaryotic translation initiation factor 3 subunit B	EIF3B	3	7	11.7	92.48	814	0	49.334	4.76155e+06	598162	514461	580499	677021	375840	554453	578545	695598	186969	564374	535771	487037	3	529061	39102.6	22575.9	0.0739094	TRUE	FALSE
Ribosomal protein S6 kinase;Ribosomal protein S6 kinase alpha-1	RPS6KA1	4	4	15.9	81.471	724	0	50.446	4.74474e+06	575609	368743	517667	633723	397787	624794	513896	498138	614378	487340	552101	542137	3	527193	34871.7	20133.2	0.0661459	FALSE	FALSE
Interferon-inducible double-stranded RNA-dependent protein kinase activator A	PRKRA	4	4	20.1	34.404	313	0	37.136	4.7389e+06	137738	371165	611488	741746	598923	643363	664003	565906	404570	373463	661344	544826	3	526545	144809	83605.2	0.275017	FALSE	FALSE
Sterile alpha and TIR motif-containing protein 1	SARM1	2	9	15.5	79.387	724	0	127.81	4.73634e+06	673095	510805	404728	557427	635769	502633	617952	441595	392336	529543	565276	483961	3	526260	40757.1	23531.1	0.0774466	FALSE	FALSE
Exosome complex exonuclease RRP44	DIS3	3	7	10.2	109	958	0	54.414	4.69355e+06	545636	627012	592457	600157	510269	494940	497509	259938	565634	588368	535122	441027	3	521506	74608.4	43075.2	0.143063	FALSE	FALSE
Liprin-beta-1	PPFIBP1	7	5	8	114.02	1011	0	62.592	4.68722e+06	491866	560935	491793	546894	520865	483978	440864	542360	607665	514865	517245	530296	3	520802	8307.89	4796.56	0.0159521	FALSE	FALSE
Kynurenine--oxoglutarate transaminase 3	CCBL2	2	2	5.1	51.4	454	0	17.448	4.15092e+06	604545	589384	576314	508017	0	550821	607925	384227	329687	590081	529419	440613	3	520038	75174.3	43401.9	0.144555	FALSE	FALSE
Alanine--tRNA ligase, cytoplasmic	AARS	2	8	12.9	106.81	968	0	122.89	4.64792e+06	493501	405003	469048	485034	566767	454044	500736	546056	727727	455850	501948	591507	3	516435	68978.6	39824.8	0.133567	TRUE	FALSE
Armadillo repeat-containing protein 5	ARMC5	3	2	1.6	97.68	935	0	10.836	4.63541e+06	937275	792143	835148	251529	469634	434806	107597	162451	644827	854855	385323	304958	3	515046	297014	171481	0.576676	FALSE	FALSE
Calcium homeostasis endoplasmic reticulum protein	CHERP	2	6	9.8	104.93	927	0	52.61	4.63495e+06	501381	796719	663120	686488	487647	326064	324760	360533	488235	653740	500066	391176	3	514994	131917	76162.3	0.256152	FALSE	FALSE
Phosphoglycerate kinase 1	PGK1	1	4	13.4	44.614	417	0	27.421	4.58936e+06	376104	498150	193813	498530	753508	630232	707193	582173	349653	356023	627423	546340	3	509928	139316	80434.1	0.273207	TRUE	FALSE
Methionine--tRNA ligase, cytoplasmic	MARS	7	5	7.8	101.11	900	0	42.152	4.58428e+06	424529	362569	568541	540097	631529	516768	448490	553867	537896	451880	562798	513418	3	509365	55570.1	32083.4	0.109097	TRUE	FALSE
Translational activator GCN1	GCN1L1	1	29	15.2	292.75	2671	0	323.31	4.57913e+06	497847	486731	454930	511744	549438	470120	595310	486314	526700	479836	510434	536108	3	508793	28171.9	16265.1	0.0553701	FALSE	FALSE
Dual specificity mitogen-activated protein kinase kinase 1	MAP2K1	2	2	16.8	43.439	393	0	32.666	4.52355e+06	539068	556378	762239	481972	534413	248918	334869	116116	949576	619228	421768	466854	3	502617	103474	59740.8	0.205871	TRUE	FALSE
Septin-8	SEPT8	8	4	21.9	49.915	430	0	57.352	4.51217e+06	722020	672873	342971	314681	899676	293311	198523	405083	663031	579288	502556	422212	3	501352	78544.7	45347.8	0.156666	FALSE	FALSE
Serrate RNA effector molecule homolog	SRRT	4	4	8	56.733	499	0	39.603	4.50487e+06	307113	756161	490641	483136	401379	600107	620269	246362	599699	517972	494874	488777	3	500541	15400.4	8891.42	0.0307675	FALSE	FALSE
116 kDa U5 small nuclear ribonucleoprotein component	EFTUD2	3	12	19.9	109.43	972	0	133.8	4.4894e+06	637729	529882	369190	491449	447704	535223	491491	528908	457827	512267	491459	492742	3	498823	11660.8	6732.38	0.0233767	FALSE	TRUE
Ribosome maturation protein SBDS	SBDS	3	2	14	28.763	250	0	14.205	1.96802e+06	514948	0	437780	0	0	484150	531146	0	0	476364	484150	531146	3	497220	29637.3	17111.1	0.059606	FALSE	FALSE
Calcium-binding protein 39	CAB39	2	5	17.3	39.869	341	0	32.669	4.4521e+06	731730	439032	613589	572127	578110	226124	504437	167549	619401	594784	458787	430462	3	494678	87843.6	50716.6	0.177578	TRUE	FALSE
DnaJ homolog subfamily A member 2	DNAJA2	1	3	13.1	45.745	412	0	33.204	4.44759e+06	454160	358146	515642	538493	458201	405886	493394	492475	731191	442649	467526	572353	3	494176	68836.4	39742.7	0.139295	TRUE	FALSE
Leucine--tRNA ligase, cytoplasmic	LARS	1	6	6.5	134.46	1176	0	80.098	4.446e+06	547887	432676	481380	567178	555820	424771	589221	398752	448313	487314	515923	478762	3	494000	19461.7	11236.2	0.0393961	FALSE	FALSE
Leupaxin	LPXN	2	3	8.7	41.643	366	0	19.025	3.8943e+06	488430	415580	476332	606524	0	456032	475967	436779	538660	460114	531278	483802	3	491731	36238.7	20922.4	0.0736961	FALSE	FALSE
Very-long-chain enoyl-CoA reductase	TECR	2	2	6.1	39.967	346	0	13.422	4.41028e+06	360726	521401	337577	438000	368809	403257	691113	901876	387518	406568	403356	660169	3	490031	147353	85074	0.300701	FALSE	FALSE
Arf-GAP with coiled-coil, ANK repeat and PH domain-containing protein 2	ACAP2	4	3	7.5	62.841	547	0	48.577	4.41015e+06	538980	441597	429757	419506	419852	523248	535922	484087	617200	470111	454202	545736	3	490017	48906.1	28236	0.099805	FALSE	FALSE
Golgi reassembly-stacking protein 1	GORASP1	6	2	19.9	15.735	141	0	33.126	4.40985e+06	325437	530706	442560	492193	488106	529757	475281	409695	716114	432901	503352	533697	3	489983	51710.6	29855.1	0.105535	FALSE	FALSE
Protein BUD31 homolog	BUD31	1	3	12.5	17	144	0	19.596	4.40263e+06	696285	399355	699195	459791	269471	653054	395663	430393	399426	598278	460772	408494	3	489181	98029.9	56597.6	0.200396	FALSE	FALSE
Protein unc-45 homolog A	UNC45A	2	11	13.8	118.39	1084	0	124.41	4.40174e+06	573602	425190	592735	451253	457058	586546	403455	582557	329341	530509	498285	438451	3	489082	46714.2	26970.4	0.095514	FALSE	FALSE
Protein FAM49A	FAM49A	2	5	24.1	37.312	323	0	30.675	4.39937e+06	502389	457411	758294	486158	852730	847993	163491	168703	162205	572698	728960	164800	3	488819	291283	168173	0.595892	FALSE	FALSE
Negative elongation factor C/D	TH1L	3	4	9	67.346	599	0	25.274	4.39594e+06	410169	491986	508319	451057	617440	532624	491963	372527	519855	470158	533707	461448	3	488438	39445.4	22773.8	0.0807583	FALSE	FALSE
Basic leucine zipper and W2 domain-containing protein 2	BZW2	4	3	13.8	26.182	225	0	18.561	4.38329e+06	435199	491995	336963	432181	922181	656141	483427	290832	334373	421386	670168	369544	3	487033	160704	92782.5	0.329966	FALSE	FALSE
Septin-10	SEPT10	6	4	14	52.145	450	0	23.49	4.37908e+06	377347	619249	561141	496300	367369	395850	556967	583100	421756	519246	419840	520608	3	486565	57789.1	33364.6	0.11877	FALSE	FALSE
Serine--tRNA ligase, cytoplasmic	SARS	2	3	6.9	61.312	536	0	20.643	4.37517e+06	409631	515715	269582	721932	535755	378122	367477	612287	564667	398309	545269	514810	3	486130	77564.4	44781.8	0.159555	TRUE	FALSE
ATP synthase subunit O, mitochondrial	ATP5O	5	2	15.5	23.277	213	0	12.52	4.37093e+06	386128	481590	343268	452074	440836	462665	474323	706654	623394	403662	451858	601457	3	485659	103139	59547.1	0.212368	TRUE	TRUE
Sorting nexin-9	SNX9	1	3	8.7	66.591	595	0	34.601	4.37054e+06	511953	647736	468184	615160	340210	627728	406269	389020	364281	542624	527699	386523	3	485616	86140.3	49733.1	0.177384	TRUE	FALSE
Signal peptidase complex subunit 2	SPCS2	6	3	11.5	25.09	227	0	16.973	4.36551e+06	435405	450002	431274	473004	548664	503379	543643	490180	489956	438893	508349	507926	3	485056	39978.7	23081.7	0.0824208	FALSE	FALSE
Transportin-2	TNPO2	5	7	18.3	86.54	766	0	74.606	4.33475e+06	486727	391984	338537	502218	373896	591793	534929	668401	446265	405749	489302	549865	3	481639	72362.7	41778.6	0.150243	FALSE	FALSE
Vacuolar protein sorting-associated protein 4A	VPS4A	2	2	10.1	48.897	437	0	15.025	4.33348e+06	600208	236866	659272	656951	722702	775339	279051	213693	189394	498782	718331	227379	3	481497	245932	141989	0.510765	TRUE	FALSE
Disabled homolog 2	DAB2	4	5	7.8	82.447	770	0	32.935	4.3283e+06	354461	629013	695213	369861	429502	386360	556696	249176	658019	559562	395241	487964	3	480922	82386.5	47565.9	0.171309	TRUE	FALSE
Tyrosine-protein kinase Fes/Fps	FES	4	3	6.3	76.8	681	0	41.081	4.32732e+06	441650	536640	447550	456475	456995	488508	507984	513320	478201	475280	467326	499835	3	480814	16946.1	9783.85	0.0352447	FALSE	FALSE
Phenylalanine--tRNA ligase alpha subunit	FARSA	5	6	14.2	62.395	548	0	60.866	4.32558e+06	869214	351092	193919	379211	408500	355299	594873	696977	476500	471408	381003	589450	3	480620	104528	60349.4	0.217486	FALSE	FALSE
Pyruvate dehydrogenase E1 component subunit alpha, somatic form, mitochondrial	PDHA1	6	4	11	43.295	390	0	23.975	4.31649e+06	437206	429412	621152	283521	594341	486797	323696	620234	520130	495923	454886	488020	3	479610	21772.9	12570.6	0.0453971	FALSE	FALSE
Signal recognition particle 54 kDa protein	SRP54	6	5	14.9	55.704	504	0	65.902	4.28518e+06	529396	481906	405467	470705	404287	315971	635994	469833	571624	472257	396988	559150	3	476132	81150.6	46852.3	0.170437	FALSE	FALSE
Plectin	PLEC	8	37	8.9	531.78	4684	0	323.31	4.2748e+06	479895	450796	462810	460622	407753	467243	477102	546339	522238	464500	445206	515226	3	474977	36166.9	20881	0.0761445	TRUE	TRUE
ATP-dependent RNA helicase DDX50	DDX50	2	5	11.1	82.564	737	0	58.375	4.26014e+06	514713	475991	434613	509064	461361	552962	396054	448864	466516	475106	507795	437145	3	473349	35358.2	20414	0.0746979	FALSE	FALSE
U4/U6 small nuclear ribonucleoprotein Prp4	PRPF4	1	5	15.1	58.449	522	0	38.776	4.2454e+06	329216	360855	343911	705100	527184	473694	621629	521097	362713	344661	568659	501813	3	471711	114993	66391.3	0.243779	FALSE	FALSE
Calcium-binding mitochondrial carrier protein Aralar2	SLC25A13	2	6	14.1	74.175	675	0	68.91	4.22808e+06	440544	344889	304314	516096	571214	559002	652215	443799	396003	363249	548771	497339	3	469786	95780.8	55299.1	0.203882	FALSE	FALSE
Apoptosis inhibitor 5	API5	3	4	10.1	59.004	524	0	76.098	4.21086e+06	412969	461690	470247	559677	545432	313754	544198	472806	430088	448302	472954	482364	3	467873	17590.3	10155.8	0.0375964	FALSE	FALSE
Double-strand-break repair protein rad21 homolog	RAD21	7	5	11.3	71.689	631	0	35.706	4.19703e+06	513304	442248	418270	579599	480148	528180	248536	339123	647618	457940	529309	411759	3	466336	59223.1	34192.4	0.126996	FALSE	FALSE
Mitochondrial pyruvate carrier 2	MPC2	2	2	21.9	11.681	105	0	13.983	4.18127e+06	631620	219511	496831	767478	596051	590846	591255	171461	116211	449321	651459	292976	3	464585	179728	103766	0.386858	FALSE	FALSE
Diacylglycerol kinase;Diacylglycerol kinase alpha	DGKA	3	2	15.8	22.765	202	0	19.409	3.36486e+06	387136	540058	502599	0	400092	0	389575	492034	653363	476598	400092	511657	3	462782	57051.3	32938.6	0.123279	FALSE	FALSE
NADH dehydrogenase [ubiquinone] flavoprotein 1, mitochondrial	NDUFV1	9	5	27.5	39.462	363	0	41.071	4.13001e+06	513646	180571	392751	714313	764652	299686	481382	425634	357375	362323	592884	421463	3	458890	119750	69137.9	0.260957	FALSE	FALSE
tRNA pseudouridine synthase;tRNA pseudouridine synthase A, mitochondrial	PUS1	8	3	8.6	41.729	374	0	19.141	4.11193e+06	450352	465672	414018	420591	508001	431575	476380	540212	405131	443347	453389	473908	3	456881	15576.7	8993.18	0.0340934	FALSE	FALSE
Nicotinamide phosphoribosyltransferase	NAMPT	2	3	8.1	55.52	491	0	56.065	4.10922e+06	414613	460225	481140	472544	442942	438227	416449	502637	480442	451993	451238	466509	3	456580	8607.29	4969.42	0.0188517	TRUE	FALSE
Tyrosine-protein kinase Lyn	LYN	1	4	13.1	58.573	512	0	32.938	4.1039e+06	470644	358673	468568	444768	653143	638155	343807	425170	300970	432628	578689	356649	3	455989	112848	65152.8	0.24748	TRUE	FALSE
Enhancer of mRNA-decapping protein 4	EDC4	4	10	11.3	151.66	1401	0	128.84	4.10136e+06	525256	481858	458261	554787	469661	362974	428910	457127	362529	488458	462474	416189	3	455707	36606.8	21135	0.0803297	FALSE	FALSE
Charged multivesicular body protein 1a	CHMP1A	4	2	9.9	19.531	181	0	13.646	3.1945e+06	447993	0	0	343542	493507	382518	527161	535860	463919	447993	406523	508980	3	454498	51537.6	29755.2	0.113394	TRUE	FALSE
Replication factor C subunit 2	RFC2	8	3	11.6	39.157	354	0	19.47	4.08669e+06	432987	385724	596036	395123	261207	388721	510786	671577	444533	471582	348350	542299	3	454077	98152.1	56668.1	0.216157	FALSE	FALSE
Prolyl 3-hydroxylase 1	LEPRE1	3	3	3.7	83.393	736	0	18.525	4.07787e+06	541251	545131	450353	486002	242212	434873	356505	510234	511308	512245	387696	459349	3	453096	62509.6	36089.9	0.137961	FALSE	FALSE
Methionine adenosyltransferase 2 subunit beta	MAT2B	2	3	9.6	37.551	334	0	54.311	4.06935e+06	468814	687643	336954	506433	394052	378772	668827	463457	164395	497803	426419	432226	3	452149	39643.9	22888.4	0.0876788	TRUE	FALSE
Phosphatidylinositol 5-phosphate 4-kinase type-2 alpha;Phosphatidylinositol 5-phosphate 4-kinase type-2 beta	PIP4K2A	4	2	5.9	46.224	406	0	15.57	4.06833e+06	95239.9	134395	182796	524047	595133	579473	435697	723949	797599	137477	566218	652415	3	452036	275805	159236	0.610139	FALSE	FALSE
Integrin beta-1	ITGB1	1	2	4	88.414	798	0	14.229	4.03466e+06	486815	487640	411638	528771	558863	471668	412452	149282	527525	462031	519767	363087	3	448295	79238.4	45748.3	0.176755	TRUE	FALSE
Mitogen-activated protein kinase kinase kinase MLT	pk	3	4	14.3	51.582	455	0	43.207	4.03261e+06	591761	527461	695923	742030	210398	321581	312901	215377	415175	605048	424670	314484	3	448067	146688	84690.4	0.327379	FALSE	FALSE
Stomatin-like protein 2, mitochondrial	STOML2	2	3	14.9	38.534	356	0	25.223	4.02833e+06	422934	569215	434479	368423	401685	447125	486359	400832	497281	475543	405745	461491	3	447593	36916.2	21313.6	0.0824773	FALSE	FALSE
FACT complex subunit SPT16	SUPT16H	1	8	10.5	119.91	1047	0	59.443	4.02352e+06	423394	417370	456648	519666	411300	421951	523460	346347	503383	432471	450972	457730	3	447058	13076.7	7549.84	0.0292506	FALSE	FALSE
Filamin-binding LIM protein 1	FBLIM1	2	2	6.7	40.669	373	0	26.571	4.01883e+06	443147	446996	363547	359914	334430	382031	499909	622416	566439	417897	358792	562921	3	446537	105035	60642	0.235222	FALSE	FALSE
DNA mismatch repair protein Msh6	MSH6	4	12	12.8	142.85	1261	0	90.261	4.01007e+06	425860	555153	409028	417843	478951	398651	313327	456742	554510	463347	431815	441527	3	445563	16148.9	9323.6	0.0362439	FALSE	FALSE
Signal recognition particle receptor subunit alpha	SRPR	1	8	15.4	69.81	638	0	49.766	4.00967e+06	431528	754677	637860	294621	493705	231036	248524	309586	608134	608022	339788	388748	3	445519	142845	82471.5	0.320626	FALSE	FALSE
Protein RCC2	RCC2	1	5	12.8	56.084	522	0	32.394	4.00883e+06	518776	381981	346253	604871	512538	393002	538902	399148	313357	415670	503471	417136	3	445425	50274	29025.7	0.112867	FALSE	FALSE
Histone acetyltransferase type B catalytic subunit	HAT1	1	4	17.9	49.512	419	0	62.707	3.99993e+06	528183	530993	482263	536957	325194	581136	235826	548894	230487	513813	481096	338402	3	444437	93274.4	53852	0.209871	FALSE	FALSE
U4/U6.U5 tri-snRNP-associated protein 2	USP39	3	3	8.8	56.399	487	0	26.057	3.99913e+06	347198	387495	365582	491723	421364	419132	537471	483171	545994	366758	444073	522212	3	444348	77727.4	44875.9	0.174925	FALSE	FALSE
Poly [ADP-ribose] polymerase 1	PARP1	3	9	11.4	113.08	1014	0	62.768	3.99667e+06	385580	358596	346292	460524	474342	457791	412677	592561	508303	363489	464219	504514	3	444074	72638.5	41937.9	0.163573	FALSE	FALSE
Transmembrane emp24 domain-containing protein 2	TMED2	3	2	24.1	13.631	116	0	15.621	3.18558e+06	158040	477714	0	228575	0	0	896104	827099	598049	317877	228575	773751	3	440067	292407	168821	0.66446	FALSE	FALSE
Cytosolic acyl coenzyme A thioester hydrolase	ACOT7	2	2	10	30.792	279	0	12.922	3.94864e+06	290658	790765	516371	300040	413334	260071	276509	478966	621927	532598	324482	459134	3	438738	105547	60937.4	0.240569	TRUE	FALSE
Coronin;Coronin-1C	CORO1C	10	4	13	41.603	369	0	24.705	3.93859e+06	886080	180782	927001	320471	435858	655836	203702	148355	180511	664621	470721	177523	3	437622	245230	141584	0.560371	FALSE	FALSE
V-type proton ATPase subunit B, brain isoform;V-type proton ATPase subunit B, kidney isoform	ATP6V1B2	5	4	12.7	56.5	511	0	26.404	3.91851e+06	417648	501558	611200	413364	443978	101488	696056	508301	224915	510135	319610	476424	3	435390	101675	58702.2	0.233527	TRUE	FALSE
1-acyl-sn-glycerol-3-phosphate acyltransferase alpha	AGPAT1	1	2	7.8	31.716	283	0	33.946	3.91099e+06	375419	419782	325821	362007	606764	384583	474820	500715	461077	373674	451118	478871	3	434554	54519.3	31476.7	0.12546	FALSE	FALSE
SWI/SNF-related matrix-associated actin-dependent regulator of chromatin subfamily A member 5	SMARCA5	1	4	10.7	121.9	1052	0	69.902	3.90542e+06	556590	435471	371964	632911	489501	534736	227585	349749	306909	454675	552383	294748	3	433935	130064	75092.4	0.299731	FALSE	FALSE
RAC-alpha serine/threonine-protein kinase	AKT1	4	5	16.9	55.686	480	0	44.779	3.90146e+06	298724	323830	340044	621058	455626	384697	379596	606420	491464	320866	487127	492493	3	433495	97577	56336.1	0.225093	FALSE	FALSE
Mitochondrial import inner membrane translocase subunit TIM44	TIMM44	3	3	9.3	51.355	452	0	31.644	3.89572e+06	406518	452089	435564	263393	271352	574265	480069	474524	537947	431390	369670	497513	3	432858	63934.3	36912.5	0.147703	FALSE	FALSE
26S proteasome non-ATPase regulatory subunit 2	PSMD2	2	10	15.9	100.2	908	0	79.867	3.8766e+06	384170	490196	403481	438587	396149	448109	504189	367146	444574	425949	427615	438636	3	430733	6894.61	3980.61	0.0160067	TRUE	FALSE
Monoacylglycerol lipase ABHD6	ABHD6	1	2	6.5	38.33	337	0	20.882	3.87219e+06	493648	131647	364756	527500	444752	319278	656081	504627	429905	330017	430510	530204	3	430244	100094	57789.2	0.232645	TRUE	FALSE
Serine/threonine-protein kinase DCLK1	DCLK1	2	4	14	40.456	363	0	29.356	3.87095e+06	681220	438726	489490	256195	253879	654106	238663	355085	503586	536478	388060	365778	3	430105	92793	53574.1	0.215745	FALSE	FALSE
Fumarate hydratase, mitochondrial	FH	1	4	12.5	54.636	510	0	50.88	3.86621e+06	367108	401193	522504	423252	475476	314605	457168	459602	445307	430268	404444	454026	3	429579	24798.1	14317.2	0.0577264	TRUE	FALSE
COP9 signalosome complex subunit 2	COPS2	4	2	14.2	21.627	183	0	13.057	3.85001e+06	494010	485237	406177	509543	349788	306261	403041	463853	432095	461808	388531	432996	3	427778	36916.4	21313.7	0.0862979	FALSE	FALSE
Mucin-2	MUC2	4	3	1.2	303.38	2817	0	31.864	3.84875e+06	306565	315425	285456	495029	365722	441037	614133	469324	556059	302482	433929	546505	3	427639	122133	70513.6	0.285599	FALSE	FALSE
Nuclear mitotic apparatus protein 1	NUMA1	4	8	3.8	236.16	2099	0	60.216	3.84768e+06	462980	465920	593628	389686	446687	356083	370657	249176	512867	507509	397485	377567	3	427520	69984.5	40405.6	0.163699	TRUE	FALSE
Sorting nexin-2	SNX2	2	5	12.5	58.47	519	0	34.831	3.84313e+06	501870	455401	516169	318407	309962	478520	503834	367406	391562	491147	368963	420934	3	427015	61318.3	35402.1	0.143598	TRUE	FALSE
Protein transport protein Sec24C	SEC24C	2	7	9.5	118.32	1094	0	71.441	3.82633e+06	608842	497576	305629	378487	387408	350788	544494	370063	383046	470682	372228	432534	3	425148	49641	28660.3	0.116762	FALSE	FALSE
Ras association domain-containing protein 2	RASSF2	1	3	11.3	37.79	326	0	32.863	3.82364e+06	461374	368666	317356	523177	566632	513911	475092	111551	485882	382466	534573	357508	3	424849	95839.8	55333.1	0.225586	FALSE	FALSE
Homeobox protein Nkx-2.3;Homeobox protein Nkx-2.2;Homeobox protein Nkx-2.6	NKX2-3	4	2	7.1	32.677	296	0	14.947	3.81154e+06	387821	345913	397338	865037	389974	491442	274464	371736	287819	377024	582151	311339	3	423505	141262	81557.8	0.333555	FALSE	FALSE
Microtubule-associated protein RP/EB family member 1	MAPRE1	1	2	6.7	29.999	268	0	12.262	3.80675e+06	326172	577179	330763	471556	274143	506561	360513	346448	613411	411371	417420	440124	3	422972	15159	8752.06	0.0358393	FALSE	FALSE
AP-3 complex subunit delta-1	AP3D1	4	5	6.1	130.16	1153	0	56.53	3.78029e+06	351701	467864	397079	382302	465313	501764	335271	489208	389789	405548	449793	404756	3	420032	25776.4	14882	0.0613676	FALSE	FALSE
Procollagen-lysine,2-oxoglutarate 5-dioxygenase 1	PLOD1	3	6	9.5	83.549	727	0	37.156	3.77428e+06	288514	630726	668552	404063	418420	448970	284029	240133	390869	529264	423818	305010	3	419364	112193	64774.8	0.267532	TRUE	FALSE
Nck-associated protein 1	NCKAP1	1	11	15.2	128.79	1128	0	120.04	3.75983e+06	510749	524771	445640	414606	433544	524930	274547	282252	348787	493720	457693	301862	3	417758	101973	58874.1	0.244095	TRUE	FALSE
Golgi phosphoprotein 3	GOLPH3	1	3	21.8	33.81	298	0	37.055	3.75778e+06	349351	382335	375294	263275	421148	677435	502013	615825	171098	368994	453953	429646	3	417531	43756.1	25262.6	0.104797	FALSE	FALSE
Serine/threonine-protein phosphatase 2A 65 kDa regulatory subunit A beta isoform	PPP2R1B	1	4	17.8	66.213	601	0	43.665	3.75311e+06	369849	445828	383989	475752	242077	459511	518187	310637	547278	399889	392447	458701	3	417012	36294.6	20954.7	0.087035	TRUE	FALSE
Protein tyrosine phosphatase type IVA 2;Protein tyrosine phosphatase type IVA 1	PTP4A2	2	2	14.4	19.127	167	0	12.645	3.14436e+06	496506	81155.6	427675	465669	723846	0	19521.3	350529	579458	335112	594757	316503	3	415457	155557	89810.7	0.374423	TRUE	FALSE
Talin-2	TLN2	4	20	16.2	271.61	2542	0	323.31	3.7342e+06	384816	444287	337021	327463	378235	498753	399104	521165	443352	388708	401484	454540	3	414911	34909.5	20155	0.0841375	FALSE	FALSE
SUN domain-containing protein 2	SUN2	4	2	4.2	80.31	717	0	18.135	3.71932e+06	438145	421898	405669	466686	449433	524462	425754	315441	271836	421904	480194	337677	3	413258	71650.7	41367.5	0.17338	FALSE	FALSE
Serine/threonine-protein phosphatase 6 catalytic subunit;Serine/threonine-protein phosphatase 6 catalytic subunit, N-terminally processed;Serine/threonine-protein phosphatase	PPP6C	2	4	21.3	35.144	305	0	29.676	3.71782e+06	461766	499701	429748	565349	482021	465150	332752	264211	217122	463738	504173	271362	3	413091	124395	71819.5	0.301132	FALSE	FALSE
Heat shock protein 105 kDa	HSPH1	2	6	9.8	96.864	858	0	82.38	3.71534e+06	436462	366838	295379	473268	68372.3	472155	606920	490519	505430	366226	337932	534290	3	412816	106147	61283.7	0.257128	TRUE	FALSE
Programmed cell death 6-interacting protein	PDCD6IP	3	4	7.7	96.022	868	0	34.147	3.69103e+06	419811	364895	437349	388277	321926	353847	514179	376461	514283	407351	354683	468308	3	410114	56862.4	32829.5	0.13865	TRUE	FALSE
Replication factor C subunit 3	RFC3	1	2	11	40.556	356	0	43.524	3.67559e+06	225670	305327	516121	292597	288114	554309	539162	394140	560154	349039	378340	497819	3	408399	78813	45502.7	0.19298	FALSE	FALSE
Selenide, water dikinase 1	SEPHS1	3	3	11.7	42.91	392	0	18.658	3.67141e+06	485092	522770	263181	415535	437739	179399	327278	431139	609275	423681	344224	455897	3	407934	57477.7	33184.8	0.1409	FALSE	FALSE
Protein SON	SON	5	3	5.1	263.83	2426	0	48.719	3.66347e+06	444371	446613	499029	486550	292948	323435	335980	328837	505705	463338	367644	390174	3	407052	50029.6	28884.6	0.122907	FALSE	FALSE
Rabankyrin-5	ANKFY1	3	7	7.4	128.4	1169	0	53.782	3.65649e+06	411902	240398	434613	278445	492490	557549	322159	598530	320407	362304	442828	413698	3	406277	40771.6	23539.5	0.100354	TRUE	FALSE
Sister chromatid cohesion protein PDS5 homolog A	PDS5A	3	9	11.4	150.83	1337	0	71.13	3.65215e+06	426653	413283	337174	399016	348168	363413	365715	511907	486819	392370	370199	454814	3	405794	43875.5	25331.6	0.108123	FALSE	FALSE
ATPase family AAA domain-containing protein 1	ATAD1	1	2	8.9	40.744	361	0	11.586	3.64013e+06	365767	346363	348700	309967	382709	400839	494837	566901	424048	353610	364505	495262	3	404459	78826	45510.2	0.194892	FALSE	FALSE
Vasodilator-stimulated phosphoprotein	VASP	4	4	11.6	39.829	380	0	26.053	3.58555e+06	543512	265257	302692	321361	481003	247150	872269	321873	230436	370487	349838	474859	3	398395	67020.4	38694.2	0.168226	TRUE	FALSE
Collagen alpha-5(VI) chain	COL6A5	2	3	1.2	289.45	2611	0	18.468	3.55177e+06	425851	458732	438587	305321	375534	341021	486868	449350	270512	441056	340625	402243	3	394642	50645.2	29240	0.128332	FALSE	TRUE
AP-3 complex subunit beta-1	AP3B1	5	9	11.4	121.32	1094	0	132.84	3.53242e+06	408965	376994	356810	470040	319208	426338	370563	351377	452122	380923	405195	391354	3	392491	12176	7029.83	0.0310224	FALSE	FALSE
Interleukin enhancer-binding factor 3	ILF3	3	4	6.2	95.337	894	0	54.547	3.52987e+06	451233	356270	360582	395779	446642	350788	475742	276216	416621	389362	397736	389526	3	392208	4788.31	2764.53	0.0122086	FALSE	FALSE
Host cell factor 1;HCF N-terminal chain 1;HCF N-terminal chain 2;HCF N-terminal chain 3;HCF N-terminal chain 4;HCF N-terminal chain 5;HCF N-terminal chain 6;HCF C-terminal chain 1;HCF C-terminal chain 2;HCF C-terminal chain 3;HCF C-terminal chain 4;HCF C-terminal chain 5;HCF C-terminal chain 6	HCFC1	3	3	1.9	208.73	2035	0	20.887	3.52885e+06	397453	382824	331493	405686	381223	355290	444411	349421	481053	370590	380733	424962	3	392095	28911.7	16692.2	0.0737365	FALSE	FALSE
Thioredoxin-interacting protein	TXNIP	1	2	6.9	43.661	391	0	11.225	3.51971e+06	418832	421055	419392	138772	369476	364034	487660	466181	434306	419760	290761	462716	3	391079	89493.4	51669	0.228837	FALSE	FALSE
Aspartate aminotransferase, mitochondrial	GOT2	1	3	5.8	47.517	430	0	16.098	3.51758e+06	569002	539656	431542	327688	464529	373209	364096	155228	292627	513400	388476	270650	3	390842	121392	70085.8	0.310591	TRUE	FALSE
Thyroid hormone receptor-associated protein 3	THRAP3	2	4	7	103.52	910	0	35.758	3.32807e+06	336606	672308	71864.9	713511	523566	636664	89267.5	0	284284	360260	624580	186776	3	390539	220467	127287	0.564521	TRUE	FALSE
Septin-1	SEPT1	3	4	12.8	41.97	367	0	56.012	3.51475e+06	454277	405788	427358	411838	461874	483232	163704	323512	383168	429141	452315	290128	3	390528	87717.5	50643.7	0.224613	FALSE	FALSE
Alpha-1,4 glucan phosphorylase;Glycogen phosphorylase, liver form	PYGL	2	6	14.8	94.069	819	0	75.546	3.51385e+06	532304	353398	402838	555295	267526	395927	360087	330396	316077	429513	406249	335520	3	390428	48953.1	28263.1	0.125383	TRUE	FALSE
SET and MYND domain-containing protein 5	SMYD5	4	2	5	47.34	418	0	14.52	3.51271e+06	453670	326462	369680	366741	475890	241301	450901	474806	353259	383271	361311	426322	3	390301	33071.2	19093.7	0.0847324	FALSE	FALSE
Extended synaptotagmin-2	ESYT2	4	3	4	93.977	845	0	18.842	3.50597e+06	391345	350278	408404	464818	411462	306261	432918	350020	390462	383342	394180	391133	3	389552	5589.32	3227	0.0143481	FALSE	FALSE
Signal transducer and activator of transcription 6	STAT6	12	8	14.7	80.305	720	0	60.002	3.49497e+06	468784	343539	524490	383827	319163	364168	460419	571004	59579.8	445604	355719	363668	3	388331	49759.6	28728.7	0.128137	FALSE	FALSE
Thioredoxin reductase 1, cytoplasmic	TXNRD1	13	3	10.4	53.166	482	0	21.154	3.478e+06	246589	726123	309755	250033	357053	519559	316448	562052	190392	427489	375548	356297	3	386445	36825.7	21261.3	0.0952934	TRUE	FALSE
Eukaryotic translation initiation factor 3 subunit G	EIF3G	5	2	13.6	13.212	118	0	10.924	3.47502e+06	569070	507550	325427	396062	400389	348514	312286	394615	221105	467349	381655	309336	3	386113	79101.2	45669.1	0.204865	FALSE	FALSE
WD40 repeat-containing protein SMU1;WD40 repeat-containing protein SMU1, N-terminally processed	SMU1	1	5	11.1	57.543	513	0	29.043	3.47083e+06	532274	488052	303018	310172	340525	450776	590675	200151	255191	441115	367157	348672	3	385648	48916.6	28242	0.126843	FALSE	FALSE
Nidogen-2	NID2	3	2	2.7	151.25	1375	0	87.883	3.46851e+06	473444	336982	364833	417814	372887	326905	395309	392603	387731	391753	372535	391881	3	385390	11132.5	6427.35	0.0288863	TRUE	TRUE
Zinc finger E-box-binding homeobox 2	ZEB2	11	3	5.7	81.911	731	0	26.03	3.46771e+06	315629	405625	359487	454646	388515	392821	373554	407366	370067	360247	411994	383663	3	385301	25912.4	14960.5	0.0672523	FALSE	FALSE
Tyrosine-protein kinase BTK;Non-specific protein-tyrosine kinase	BTK	3	3	8.9	55.88	483	0	27.487	3.45205e+06	760969	877614	39811.6	119407	702691	722602	92950.5	64961.3	71040	559465	514900	76317.3	3	383561	267012	154159	0.69614	FALSE	FALSE
DDRGK domain-containing protein 1	DDRGK1	2	2	9.9	35.61	314	0	23.798	3.45161e+06	205222	267286	444892	593683	314301	251049	528213	419767	427195	305800	386344	458392	3	383512	76335.3	44072.2	0.199043	FALSE	FALSE
Nuclease-sensitive element-binding protein 1;Y-box-binding protein 2;Y-box-binding protein 3	YBX1	5	2	9.6	41.905	374	0	42.498	3.42955e+06	434445	199362	446907	209249	516805	459827	302993	213953	646009	360238	395294	387652	3	381061	18433.6	10642.7	0.0483744	TRUE	FALSE
SPATS2-like protein	SPATS2L	13	3	15.8	29.939	265	0	20.348	3.40259e+06	500852	475895	224447	216105	312429	581566	412405	277776	401117	400398	370033	363766	3	378066	19592.5	11311.7	0.0518229	FALSE	FALSE
Flap endonuclease 1	FEN1	3	3	14.5	42.592	380	0	63.001	3.40194e+06	582912	392693	315782	317419	510323	304665	344020	374550	259571	430462	377469	326047	3	377993	52209.6	30143.2	0.138123	FALSE	FALSE
Parafibromin	CDC73	6	6	16.2	54.155	482	0	42.654	3.4019e+06	326260	332186	508876	263549	382574	517151	352130	276498	442679	389107	387758	357103	3	377989	18100.9	10450.5	0.0478873	FALSE	FALSE
Cysteine protease ATG4B	ATG4B	6	2	10.5	30.182	266	0	19.733	3.40108e+06	285627	441511	226184	488466	269624	472356	731868	270315	215126	317774	410149	405770	3	377897	52114.5	30088.3	0.137906	FALSE	FALSE
Vesicular integral-membrane protein VIP36	LMAN2	4	2	12	21.86	191	0	12.453	3.07044e+06	368489	386394	278997	0	267688	384391	301681	667847	414951	344626	326040	461493	3	377386	73428.8	42394.1	0.194572	TRUE	FALSE
Serine/threonine-protein kinase D2	PRKD2	1	3	8	96.721	878	0	36.987	3.39255e+06	517327	289341	273488	298934	358916	379039	320515	449282	505705	360052	345630	425167	3	376950	42375.8	24465.7	0.112418	FALSE	FALSE
Unconventional myosin-If	MYO1F	3	6	12.8	124.84	1098	0	72.915	3.37133e+06	340414	406190	326531	400640	485081	325098	424654	377376	285344	357712	403606	362458	3	374592	25239	14571.8	0.0673774	FALSE	FALSE
Nuclear cap-binding protein subunit 1	NCBP1	1	6	12.8	91.838	790	0	44.251	3.36791e+06	253529	283109	427320	313986	337464	397427	593513	217152	544405	321319	349626	451690	3	374212	68574.6	39591.5	0.183251	FALSE	FALSE
General vesicular transport factor p115	USO1	1	4	5.4	107.89	962	0	42.418	3.35421e+06	333709	547907	159283	586553	168043	174410	521001	354802	508507	346966	309669	461437	3	372691	79086.6	45660.6	0.212204	FALSE	FALSE
Bifunctional 3-phosphoadenosine 5-phosphosulfate synthase 1;Sulfate adenylyltransferase;Adenylyl-sulfate kinase	PAPSS1	1	2	8.2	70.832	624	0	30.476	3.33778e+06	380274	398130	422780	375093	407249	440750	122075	410463	380967	400395	407697	304502	3	370865	57587.8	33248.3	0.15528	FALSE	FALSE
Ataxin-10	ATXN10	2	3	10.1	44.602	395	0	19.239	3.33633e+06	161319	338887	325984	207049	715123	210909	771901	244214	360940	275397	377693	459018	3	370703	92010.3	53122.2	0.248205	FALSE	FALSE
Synaptonemal complex protein SC65	P3H4	2	2	10	25.874	221	0	12.239	3.33414e+06	384836	558791	311358	309497	492679	279033	377018	345487	275442	418328	360403	332649	3	370460	43715.9	25239.4	0.118004	FALSE	FALSE
Armadillo repeat-containing X-linked protein 3	ARMCX3	1	2	6.1	42.5	379	0	17.168	3.3133e+06	388790	377846	331512	351944	350121	394742	409284	362760	346302	366049	365602	372782	3	368144	4022.3	2322.27	0.0109259	FALSE	FALSE
tRNA (cytosine(34)-C(5))-methyltransferase	NSUN2	2	3	7.3	86.47	767	0	24.486	3.31184e+06	416082	402916	256847	345890	304957	366386	389173	478469	351120	358615	339077	406254	3	367982	34554	19949.7	0.0939013	FALSE	FALSE
26S proteasome non-ATPase regulatory subunit 10	PSMD10	3	3	23.8	20.217	185	0	23.466	1.93083e+06	0	0	0	327062	777769	273155	0	300135	252705		459329	276420	2	367874	129336	91454.3	0.351576	FALSE	FALSE
Stromal membrane-associated protein 2	SMAP2	3	2	6.1	46.785	429	0	13.063	3.3081e+06	494950	378928	134935	515969	128398	260530	157059	621116	616212	336271	301632	464796	3	367566	85965.9	49632.5	0.233879	FALSE	FALSE
Protein disulfide-isomerase	P4HB	9	5	10	57.116	508	0	29.957	3.30045e+06	237446	256479	478933	270875	207068	366863	411554	509612	561621	324286	281602	494262	3	366717	112500	64952.2	0.306778	TRUE	TRUE
Rootletin	CROCC	2	3	2	149.06	1311	0	15.972	3.28334e+06	121508	138894	647064	576039	532064	421378	74992.2	718941	52458.1	302489	509827	282131	3	364815	125996	72743.6	0.345368	TRUE	FALSE
Golgi SNAP receptor complex member 1	GOSR1	5	2	10.1	28.293	248	0.0005385	10.239	3.269e+06	126941	467586	353105	364364	310169	426567	445262	381853	393151	315877	367034	406755	3	363222	45558.6	26303.3	0.125429	FALSE	FALSE
Nicalin	NCLN	7	2	7.4	32.457	282	0	19.281	2.95788e+06	358103	289839	267308	533417	359861	546061	332220	271073	0	305083	479780	301646	3	362170	101868	58813.4	0.281271	FALSE	FALSE
Hexokinase-1	HK1	5	4	7.6	102.48	917	0	52.366	3.25582e+06	445135	429287	321723	328285	386517	245993	442081	343034	313765	398715	320265	366294	3	361758	39421.2	22759.8	0.108971	FALSE	FALSE
UV excision repair protein RAD23 homolog B	RAD23B	1	2	7.8	43.171	409	0	12.832	3.24803e+06	413840	433279	271876	634124	407537	415481	240649	145857	285384	372998	485714	223964	3	360892	131295	75802.9	0.363806	FALSE	FALSE
Smoothelin	SMTN	6	5	5.6	104.84	971	0	29.34	3.24662e+06	203117	417657	391571	447458	696686	281489	332480	168917	307245	337448	475211	269548	3	360736	104791	60500.9	0.290491	FALSE	FALSE
Collagen alpha-1(XXI) chain	COL21A1	3	3	2.9	99.367	957	0	24.168	3.23909e+06	415367	438362	415515	429442	143188	386475	425257	412238	173248	423081	319702	336914	3	359899	55390.1	31979.5	0.153904	FALSE	TRUE
Eukaryotic translation initiation factor 5B	EIF5B	2	6	6.2	138.68	1220	0	43.104	3.22605e+06	346258	484519	270954	295912	295937	536619	320279	336704	338865	367244	376156	331949	3	358450	23378.6	13497.7	0.0652215	FALSE	FALSE
Proteasome-associated protein ECM29 homolog	ECM29	3	8	6.7	204.29	1845	0	75.345	3.22325e+06	359042	395047	402684	293017	243373	353273	565882	411142	199784	385591	296555	392269	3	358138	53437.6	30852.2	0.149209	FALSE	FALSE
Protein kinase C alpha type;Protein kinase C beta type	PRKCA	6	5	12.4	76.749	672	0	54.117	3.2178e+06	346581	310496	317740	306935	392413	344423	340142	467154	391918	324939	347924	399738	3	357533	38314.2	22120.7	0.107163	TRUE	FALSE
Bifunctional purine biosynthesis protein PURH;Phosphoribosylaminoimidazolecarboxamide formyltransferase;IMP cyclohydrolase	ATIC	4	4	9.1	64.615	592	0	33.281	3.20693e+06	298724	362492	358528	381011	349023	317500	399790	407604	332264	339915	349178	379886	3	356326	20922.4	12079.6	0.058717	TRUE	FALSE
Sodium/potassium-transporting ATPase subunit alpha-1;Sodium/potassium-transporting ATPase subunit alpha-3;Sodium/potassium-transporting ATPase subunit alpha-2	ATP1A1	11	5	6.7	112.89	1023	0	52.9	3.20558e+06	323245	353150	397271	294631	313653	327335	440603	311982	443708	357889	311873	398765	3	356175	43471.1	25098	0.12205	TRUE	FALSE
CDK5 regulatory subunit-associated protein 3	CDK5RAP3	8	2	11.2	22.812	196	0	24.451	3.1998e+06	338280	396924	337856	525788	461829	444239	212439	335178	147271	357687	477285	231630	3	355534	122842	70922.9	0.345514	FALSE	FALSE
Regulator of nonsense transcripts 1	UPF1	1	8	9.9	124.34	1129	0	84.448	3.19876e+06	369585	363555	231175	447947	360176	322881	423058	384566	295816	321438	377001	367813	3	355418	29783.6	17195.6	0.0837988	FALSE	FALSE
GA-binding protein alpha chain	GABPA	1	2	7.5	51.295	454	0	12.323	3.19054e+06	384571	400092	393586	324833	376524	446007	249351	342548	273028	392750	382455	288309	3	354504	57557.5	33230.8	0.16236	FALSE	FALSE
Ras-related protein Rab-13	RAB13	2	2	19.7	22.774	203	0	11.27	2.55913e+06	0	283760	342261	359553	259154	0	303218	665823	345364	313010	309353	438135	3	353500	73319.3	42330.9	0.20741	TRUE	FALSE
Neutral alpha-glucosidase AB	GANAB	3	2	2.1	96.215	847	0	13.247	3.1785e+06	343351	350575	457061	312265	122753	332916	454413	385142	420024	383662	255978	419860	3	353167	86091.6	49705	0.243771	TRUE	TRUE
Ubiquitin-protein ligase E3A	UBE3A	6	3	5.9	88.082	765	0	24.536	3.17238e+06	631190	610222	423721	61088.6	481553	664762	107389	81597.6	110853	555044	402468	99946.6	3	352486	231629	133731	0.65713	FALSE	FALSE
Acyl-CoA synthetase family member 2, mitochondrial	ACSF2	3	2	2.8	68.124	615	0	11.131	2.95809e+06	350027	415915	507743	191850	0	234486	482682	275945	499440	424562	213168	419356	3	352362	120573	69613.1	0.342186	FALSE	FALSE
Eukaryotic translation initiation factor 2 subunit 1	EIF2S1	3	4	13.9	28.865	252	0	26.276	2.83485e+06	144482	513399	247710	172221	0	498648	507204	420479	330706	301864	335434	419463	3	352254	60576.7	34974	0.171969	TRUE	FALSE
Cyclin-dependent kinase 6	CDK6	1	2	9.5	36.938	326	0	16.569	3.1573e+06	270503	298607	260753	414293	225522	234792	279359	877346	296121	276621	291536	484275	3	350811	115824	66871.1	0.330161	FALSE	FALSE
2,3-cyclic-nucleotide 3-phosphodiesterase	CNP	1	3	6.9	47.578	421	0	16.652	3.14612e+06	336509	426444	362213	279413	560826	172212	151160	297445	559899	375055	337483	336168	3	349569	22081.7	12748.9	0.0631685	TRUE	FALSE
Latent-transforming growth factor beta-binding protein 4	LTBP4	4	6	5.5	169.46	1587	0	85.803	3.13132e+06	339710	344496	344794	363993	358889	360986	314225	409310	294919	343000	361289	339485	3	347925	11706.7	6758.84	0.0336471	TRUE	TRUE
SWI/SNF-related matrix-associated actin-dependent regulator of chromatin subfamily B member 1	SMARCB1	6	4	19.8	38.77	339	0	26.822	2.74289e+06	433995	0	335840	291990	306443	237812	423318	254422	459070	384918	278748	378936	3	347534	59645.2	34436.2	0.171624	FALSE	FALSE
Phenylalanine--tRNA ligase beta subunit	FARSB	1	4	7.8	66.115	589	0	29.312	3.12679e+06	311156	334512	289611	350428	461271	376717	366862	342368	293870	311760	396138	334367	3	347422	43678	25217.5	0.12572	FALSE	FALSE
DnaJ homolog subfamily B member 4	DNAJB4	2	3	15.1	37.806	337	0	19.58	3.11965e+06	262760	321839	372856	328608	262683	267526	649555	286096	367725	319152	286272	434458	3	346627	77820.2	44929.5	0.224507	TRUE	FALSE
Myelin expression factor 2	MYEF2	7	3	6	58.685	547	0	15.806	3.11489e+06	309707	424492	355773	352032	315022	446093	442968	172331	296478	363324	371049	303926	3	346099	36727.2	21204.5	0.106117	FALSE	FALSE
Protein transport protein Sec24A	SEC24A	1	4	4.3	119.75	1093	0	38.179	3.11326e+06	326632	361171	264476	356814	413451	365325	392968	304917	327507	317426	378530	341797	3	345918	30759.5	17759	0.0889214	FALSE	FALSE
Prolyl 4-hydroxylase subunit alpha-1	P4HA1	1	4	12	61.049	534	0	41.505	3.10636e+06	349841	439444	244726	296998	256030	318494	567183	182878	450768	344670	290508	400276	3	345151	54885.8	31688.4	0.15902	FALSE	FALSE
Phosphatidylinositide phosphatase SAC1	SACM1L	5	3	6.8	66.966	587	0	17.659	3.10431e+06	435796	436850	110827	505729	248127	212304	396586	349760	408329	327824	322053	384892	3	344923	34734	20053.7	0.100701	FALSE	FALSE
Probable ubiquitin carboxyl-terminal hydrolase FAF-X;Probable ubiquitin carboxyl-terminal hydrolase FAF-Y	USP9X	2	10	4.6	292.28	2570	0	213.77	3.10267e+06	342538	321188	358470	432171	326058	391569	246549	246950	437178	340732	383266	310226	3	344741	36684.9	21180	0.106413	FALSE	FALSE
Thioredoxin-like protein 1	TXNL1	5	3	13.8	32.251	289	0	20.86	1.76536e+06	167652	0	700203	0	352903	246825	297779	0	0	433928	299864	297779	3	343857	78010.6	45039.4	0.226869	TRUE	FALSE
Palladin	PALLD	4	4	3.5	150.56	1383	0	24.975	3.08934e+06	364632	353245	304295	371602	249918	324716	385224	383876	351833	340724	315412	373644	3	343260	29198.9	16858	0.0850634	FALSE	FALSE
Eukaryotic translation initiation factor 2 subunit 3;Putative eukaryotic translation initiation factor 2 subunit 3-like protein	EIF2S3	2	3	9.7	51.109	472	0	24.296	3.06542e+06	534340	366130	364670	197650	121394	414659	584385	390376	91817	421713	244568	355526	3	340602	89510.7	51679	0.262801	TRUE	FALSE
Procollagen galactosyltransferase 1	COLGALT1	3	4	7.1	71.635	622	0	23.664	3.06387e+06	116535	312946	361637	285447	471893	506275	465870	149791	393477	263706	421205	336379	3	340430	78827.5	45511.1	0.231553	FALSE	FALSE
Spectrin alpha chain, non-erythrocytic 1	SPTAN1	5	26	15.6	282.83	2457	0	243.59	3.0499e+06	353003	322815	374517	267413	292813	380186	347271	337688	374193	350111	313471	353051	3	338878	22052.1	12731.8	0.0650738	TRUE	FALSE
Kinesin light chain 1;Kinesin light chain 2	KLC1	13	4	13.3	62.506	549	0	42.108	3.0378e+06	297295	379540	280753	385950	342370	390107	286228	461140	214423	319196	372809	320597	3	337534	30557	17642.1	0.0905301	FALSE	FALSE
Formin-like protein 3	FMNL3	2	4	8.2	117.08	1027	0	43.527	3.03663e+06	283679	306025	318364	354486	219932	265108	400795	496838	391399	302689	279842	429677	3	337403	80724.4	46606.2	0.239252	FALSE	FALSE
Ras-related protein Rab-9A	RAB9A	1	2	14.9	22.837	201	0	30.996	2.71357e+06	488910	348833	250244	392082	0	224270	338096	272712	398428	362662	308176	336412	3	335750	27249.2	15732.3	0.0811593	TRUE	FALSE
Sorting nexin-1	SNX1	2	4	21.7	35.592	304	0	43.212	3.01586e+06	279626	250908	356704	300910	441358	468151	534208	234696	149298	295746	403473	306067	3	335095	59441	34318.3	0.177385	FALSE	FALSE
Cell differentiation protein RCD1 homolog	RQCD1	3	3	14.4	33.631	299	0	26.384	2.99819e+06	171666	202032	537696	288743	394115	423538	408917	399114	172372	303798	368799	326801	3	333132	32959.6	19029.3	0.0989385	FALSE	FALSE
Tyrosine-protein phosphatase non-receptor type 11	PTPN11	3	2	24.1	12.227	108	0	16.347	2.99657e+06	226796	345635	357232	216105	346349	190275	483356	390523	440296	309888	250910	438058	3	332952	95682.4	55242.2	0.287376	FALSE	FALSE
Delta-sarcoglycan	SGCD	1	2	8.7	32.071	289	0	11.462	2.32418e+06	400840	366848	222556	179136	0	302314	377255	475236	0	330081	240725	426245	3	332351	92781.1	53567.2	0.279166	FALSE	FALSE
Arginine--tRNA ligase, cytoplasmic	RARS	1	3	4.5	75.378	660	0	20.978	2.96764e+06	391933	263611	300974	380238	407537	270221	370586	277471	305065	318839	352665	317707	3	329737	19864.2	11468.6	0.0602426	TRUE	FALSE
E3 ubiquitin-protein ligase Itchy homolog	ITCH	3	5	8.5	102.8	903	0	52.112	2.96246e+06	304666	419428	332049	347865	276582	388711	245710	317001	330451	352048	337720	297721	3	329163	28156.3	16256	0.0855391	TRUE	FALSE
Ras-related protein Rab-5A	RAB5A	5	2	30.2	23.658	215	0	22.26	1.60647e+06	243760	286211	340226	364345	371924	0	0	0	0	290066	368135		2	329100	55203.1	39034.5	0.167739	TRUE	FALSE
Septin-4	SEPT4	6	3	15.4	38.429	332	0	17.353	2.94966e+06	261272	351580	415323	388424	343765	278832	255570	312739	342156	342725	337007	303488	3	327740	21196.3	12237.7	0.0646742	FALSE	FALSE
Putative RNA-binding protein Luc7-like 1	LUC7L	7	2	21.6	43.727	371	0	14.989	2.93733e+06	513627	507196	339765	274200	202819	139746	175113	198251	586609	453529	205588	319991	3	326370	124094	71645.5	0.380224	FALSE	FALSE
HBS1-like protein	HBS1L	6	2	17.1	18.635	170	0	11.8	2.48815e+06	326142	176656	224111	526492	0	357392	413481	192837	271041	242303	441942	292453	3	325566	103857	59961.9	0.319005	TRUE	FALSE
Dimethylaniline monooxygenase [N-oxide-forming] 1	FMO1	2	4	7.9	60.31	532	0	22.81	2.89391e+06	417941	268761	418586	262542	213999	437979	270881	332329	270888	368429	304840	291366	3	321545	41157.9	23762.5	0.128	FALSE	FALSE
Protein RTF2 homolog	RTFDC1	4	2	13.9	26.074	230	0	11.814	2.17393e+06	299419	0	291166	429579	415567	0	227573	276329	234297	295292	422573	246066	3	321311	91084.4	52587.6	0.283478	FALSE	FALSE
Casein kinase II subunit alpha	CSNK2A2	3	2	20	15.642	135	0	11.111	1.85053e+06	0	0	353892	307619	337743	0	364568	157771	328933	353892	322681	283758	3	320110	35138	20286.9	0.109768	FALSE	FALSE
ATP-binding cassette sub-family D member 3	ABCD3	1	4	9	75.475	659	0	59.148	2.87421e+06	224907	236770	196990	313370	381133	277178	329986	546147	367725	219556	323894	414619	3	319356	97610.9	56355.7	0.305649	FALSE	FALSE
Citrate synthase;Citrate synthase, mitochondrial	CS	11	2	6.8	50.431	453	0	11.601	2.87198e+06	366589	285292	282836	344325	266779	325423	273151	319884	407698	311572	312176	333578	3	319109	12534.2	7236.63	0.0392789	TRUE	FALSE
Serine/arginine-rich splicing factor 1	SRSF1	5	3	15.4	28.329	253	0	19.237	2.24195e+06	190088	404208	0	233651	497738	261294	148961	0	506011	297148	330895	327486	3	318509	18577.8	10725.9	0.0583274	TRUE	FALSE
Ubiquitin-conjugating enzyme E2 C	UBE2C	2	2	16.8	19.652	179	0	13.955	1.55049e+06	207532	0	495545	296323	229240	321849	0	0	0	351539	282471		2	317005	48838.4	34533.9	0.154062	FALSE	FALSE
Dynamin-like 120 kDa protein, mitochondrial;Dynamin-like 120 kDa protein, form S1	OPA1	12	5	9.9	76.018	664	0	39.651	2.85125e+06	362155	341471	348864	391378	267706	284748	363221	276012	215696	350830	314611	284976	3	316806	32981.7	19042	0.104107	FALSE	FALSE
NADPH--cytochrome P450 reductase	POR	3	4	10.2	76.689	677	0	29.191	2.83132e+06	294671	367317	348096	299238	419708	450709	164071	353140	134375	336695	389885	217195	3	314591	88441.1	51061.5	0.28113	FALSE	FALSE
Pre-mRNA-processing factor 19	PRPF19	3	3	11.7	55.18	504	0	25.058	2.82738e+06	425577	285742	528492	309839	196931	333146	240401	318482	188772	413270	279972	249218	3	314154	87203.9	50347.2	0.277584	FALSE	FALSE
CTP synthase 1;CTP synthase	CTPS1	7	2	7.2	37.68	335	0	12.514	2.81862e+06	201541	182227	233775	437805	442798	311451	287552	344425	377045	205848	397351	336341	3	313180	97830	56482.2	0.312376	FALSE	FALSE
Transducin beta-like protein 2	TBL2	4	2	7.1	45.935	411	0	11.016	2.81684e+06	397884	318086	399747	394468	167710	94445.4	501434	435084	107980	371906	218875	348166	3	312982	82359.4	47550.2	0.263144	FALSE	FALSE
Growth factor receptor-bound protein 2	GRB2	3	3	15.7	25.206	217	0	21.472	2.79336e+06	233080	186257	436159	284479	275232	636798	374453	182279	184626	285165	398836	247119	3	310374	78937.3	45574.5	0.25433	TRUE	FALSE
Thrombospondin-3	THBS3	3	4	6.3	104.2	956	0	42.152	2.79193e+06	442913	490416	192517	65259.9	234524	291065	327089	539500	208647	375282	196950	358412	3	310215	98452.2	56841.4	0.317368	FALSE	FALSE
CAD protein;Glutamine-dependent carbamoyl-phosphate synthase;Aspartate carbamoyltransferase;Dihydroorotase	CAD	5	14	10.1	236.02	2162	0	118.27	2.7818e+06	313877	217635	275340	253554	275844	252158	477326	364727	351334	268951	260519	397796	3	309088	76938.5	44420.4	0.248921	TRUE	FALSE
Tyrosine-protein phosphatase non-receptor type 12	PTPN12	5	4	6.9	88.105	780	0	67.203	2.77787e+06	334296	309108	327424	319541	296675	327335	308999	326474	228022	323609	314517	287832	3	308653	18595.6	10736.2	0.0602478	FALSE	FALSE
Succinate--hydroxymethylglutarate CoA-transferase	SUGCT	3	2	20.6	19.672	180	0	12.226	1.45253e+06	0	408736	0	414342	99752.9	276242	0	0	253459	408736	263446	253459	3	308547	86909.9	50177.4	0.281675	FALSE	FALSE
Eukaryotic translation initiation factor 4E type 2	EIF4E2	7	2	11.3	24.602	213	0	10.808	2.02825e+06	186231	195322	153841	0	248568	904342	167925	0	172025	178465	576455	169975	3	308298	232269	134101	0.753391	FALSE	FALSE
Importin subunit alpha-3	KPNA4	2	2	11.5	57.886	521	0	19.609	2.09236e+06	307671	252038	185819	257045	364515	0	0	438373	286902	248509	310780	362638	3	307309	57143.4	32991.8	0.185948	TRUE	FALSE
Prefoldin subunit 3	VBP1	1	2	16.2	22.626	197	0	30.769	2.76236e+06	303530	325591	248497	365968	426711	305955	303076	284185	198847	292540	366212	262036	3	306929	53557.8	30921.6	0.174496	FALSE	FALSE
Cytoplasmic protein NCK1	NCK1	10	2	9.3	42.864	377	0	18.959	2.73584e+06	186163	340591	322280	331620	380809	350549	163893	327661	332274	283011	354326	274609	3	303982	43801.1	25288.6	0.144091	FALSE	FALSE
Glycerol-3-phosphate dehydrogenase [NAD(+)], cytoplasmic	GPD1	1	4	14.3	37.567	349	0	23.665	2.72573e+06	416160	444909	248296	118967	615649	289087	273754	21998.9	296906	369788	341234	197553	3	302859	92308	53294.1	0.304789	TRUE	FALSE
NADH dehydrogenase [ubiquinone] iron-sulfur protein 3, mitochondrial	NDUFS3	1	2	9.8	30.241	264	0	17.312	2.71554e+06	265491	210408	343959	175840	359411	408141	368021	335562	248701	273286	314464	317428	3	301726	24674.3	14245.7	0.0817772	FALSE	FALSE
Coatomer subunit epsilon	COPE	3	2	11.7	34.482	308	0	23.232	2.71071e+06	320210	282573	247029	312216	269822	398307	280931	309167	290457	283271	326781	293519	3	301190	22747.2	13133.1	0.0755244	FALSE	FALSE
Ras-related GTP-binding protein C;Ras-related GTP-binding protein D	RRAGC	2	4	10.8	44.223	399	0	23.437	2.70882e+06	470018	243404	462128	513152	186291	203817	146927	374449	108632	391850	301087	210003	3	300980	90923.6	52494.8	0.302092	FALSE	FALSE
V-type proton ATPase subunit a;V-type proton ATPase 116 kDa subunit a isoform 1	ATP6V0A1	7	2	20.8	15.379	130	0	12.427	1.80229e+06	0	226174	283296	277320	257642	0	448785	309077	0	254735	267481	378931	3	300382	68323.1	39446.4	0.227454	TRUE	FALSE
SEC14 domain and spectrin repeat-containing protein 1	SESTD1	6	6	11.5	79.347	696	0	63.074	2.6951e+06	378160	354289	264179	71162.3	295010	276433	426558	407321	221992	332209	214202	351957	3	299456	74489.5	43006.6	0.24875	FALSE	FALSE
Peroxisomal targeting signal 1 receptor	PEX5	2	2	3.8	73.182	660	0	27.999	2.68526e+06	340111	336523	262519	335288	238035	263846	291678	328260	289001	313051	279056	302980	3	298362	17461.2	10081.2	0.0585236	FALSE	FALSE
Unconventional myosin-Ie	MYO1E	4	5	8.1	127.06	1108	0	29.81	2.67271e+06	340649	339873	354401	230590	275088	328032	268221	238144	297710	344974	277903	268025	3	296968	41867.4	24172.2	0.140983	TRUE	FALSE
Sterol-4-alpha-carboxylate 3-dehydrogenase, decarboxylating	NSDHL	2	2	6.4	41.9	373	0	12.502	2.66859e+06	286439	390051	380774	147379	306398	188879	328910	451735	188029	352421	214219	322891	3	296510	72780.1	42019.6	0.245456	FALSE	FALSE
Sorting nexin-6;Sorting nexin-6, N-terminally processed	SNX6	4	4	12.7	47.804	418	0	49.649	2.66625e+06	354344	374783	311368	298025	254545	300383	296479	348585	127743	346831	284318	257602	3	296250	45795.9	26440.2	0.154585	FALSE	FALSE
Pyridoxal-dependent decarboxylase domain-containing protein 1	PDXDC1	7	2	6.8	88.761	806	0	41.84	2.65906e+06	325565	421170	405160	163076	146132	355615	170443	294461	377443	383965	221608	280782	3	295452	82166.7	47439	0.278105	FALSE	FALSE
Splicing factor 3B subunit 3	SF3B3	1	4	5.3	135.58	1217	0	48.354	2.65481e+06	311254	327333	230464	352765	274746	270641	326450	306534	254620	289684	299384	295868	3	294979	4910.98	2835.36	0.0166486	FALSE	FALSE
Replication protein A 70 kDa DNA-binding subunit;Replication protein A 70 kDa DNA-binding subunit, N-terminally processed	RPA1	2	3	5.5	68.137	616	0	16.769	2.65333e+06	194894	384977	186443	512976	202459	383914	248264	218701	320702	255438	366449	262555	3	294814	62139.7	35876.4	0.210776	FALSE	FALSE
Ufm1-specific protease 2	UFSP2	4	2	15.2	22.278	197	0	11.841	1.20168e+06	0	0	392799	0	0	166257	0	341633	300991	392799	166257	321312	3	293456	115811	66863.6	0.394646	FALSE	FALSE
Glucocorticoid modulatory element-binding protein 1	GMEB1	1	3	11.2	62.59	573	0	21.921	2.63033e+06	287809	347894	300379	199850	227143	271597	300759	367813	327089	312028	232863	331887	3	292259	52388.1	30246.3	0.179252	FALSE	FALSE
Nucleoredoxin	NXN	4	3	9.4	48.392	435	0	24.532	2.62943e+06	275436	281070	229994	310837	297620	314404	356079	282015	281972	262167	307620	306689	3	292159	25977.8	14998.3	0.0889166	FALSE	FALSE
Receptor protein-tyrosine kinase;Tyrosine-protein kinase receptor UFO	AXL	6	3	6.7	69.23	626	0	43.079	2.62447e+06	58871.6	251990	76384.1	512810	252394	70480.7	112322	915147	374071	129082	278561	467180	3	291608	169426	97818.2	0.581007	TRUE	FALSE
Cyclin-dependent-like kinase 5	CDK5	1	4	14.4	33.304	292	0	24.093	2.62142e+06	258756	244543	279563	290396	270524	296102	392341	286740	302457	260954	285674	327180	3	291269	33465.4	19321.3	0.114895	FALSE	FALSE
Band 4.1-like protein 3;Band 4.1-like protein 3, N-terminally processed	EPB41L3	6	2	10.5	65.605	571	0	17.201	2.62122e+06	306408	330875	151269	314769	350508	311422	344587	221911	289469	262851	325566	285322	3	291246	31774.7	18345.1	0.109099	FALSE	FALSE
Immunoglobulin-binding protein 1	IGBP1	1	2	7.7	39.221	339	0	13.474	2.60812e+06	430628	212409	218861	195342	440062	233961	492224	196138	188497	287299	289788	292286	3	289791	2493.46	1439.6	0.00860435	FALSE	FALSE
Ras-related protein Rab-21	RAB21	1	3	13.8	24.347	225	0	20.296	2.33251e+06	335138	430293	203708	206432	218906	403429	363457	171144	0	323046	276256	267301	3	288868	29936.3	17283.7	0.103633	TRUE	FALSE
Prolow-density lipoprotein receptor-related protein 1;Low-density lipoprotein receptor-related protein 1 85 kDa subunit;Low-density lipoprotein receptor-related protein 1 515 kDa subunit;Low-density lipoprotein receptor-related protein 1 intracellular domain	LRP1	3	17	5.7	504.6	4544	0	153.88	2.56656e+06	252315	291428	302270	281428	229645	236637	306765	312163	353911	282004	249237	324280	3	285173	37621.8	21721	0.131926	FALSE	FALSE
Neuroblast differentiation-associated protein AHNAK	AHNAK	6	10	7.3	629.09	5890	0	85.375	2.56368e+06	293898	281645	305072	271999	309971	291983	288924	201484	318705	293538	291318	269704	3	284854	13166.3	7601.6	0.0462215	TRUE	FALSE
Syntaxin-18	STX18	2	2	11.7	35.42	308	0	35.451	2.55577e+06	244426	174359	283997	280489	189216	239399	262984	548283	332621	234260	236368	381296	3	283975	84289.1	48664.3	0.296819	FALSE	FALSE
Transcriptional repressor protein YY1	YY1	5	3	6.8	44.712	414	0	18.237	2.53453e+06	225161	160900	176673	100942	316282	395726	477740	187705	493400	187578	270983	386281	3	281614	99777.4	57606.5	0.354305	FALSE	FALSE
Transcription elongation regulator 1	TCERG1	2	3	3.2	116.17	1032	0	22.573	2.5184e+06	261282	326156	259524	329204	281822	296484	264225	183115	316587	282321	302503	254642	3	279822	24028.2	13872.7	0.0858695	FALSE	FALSE
Protein kinase C delta type;Protein kinase C delta type regulatory subunit;Protein kinase C delta type catalytic subunit	PRKCD	6	3	13.9	25.476	223	0	16.488	2.23064e+06	368332	212495	339967	145139	0	415854	179393	297140	272325	306931	280497	249619	3	279016	28684.6	16561.1	0.102806	TRUE	FALSE
Radical S-adenosyl methionine domain-containing protein 2	RSAD2	2	2	5.3	42.169	361	0	12.239	2.50149e+06	364622	309328	339545	327786	235614	278058	276332	179362	190840	337831	280486	215511	3	277943	61199.6	35333.6	0.220188	FALSE	FALSE
Nucleolar transcription factor 1	UBTF	3	4	6.3	89.405	764	0	33.516	2.47188e+06	346689	253043	206117	309037	265195	263034	367075	235781	225914	268616	279089	276257	3	274654	5417.11	3127.57	0.0197234	FALSE	FALSE
Signal recognition particle subunit SRP68	SRP68	1	4	8.5	70.729	627	0	23.887	2.47117e+06	414006	248362	163160	439692	277753	179160	351740	213670	183628	275176	298868	249680	3	274575	24599.8	14202.7	0.0895926	FALSE	FALSE
Dedicator of cytokinesis protein 2	DOCK2	7	12	7.9	211.95	1830	0	87.925	2.46903e+06	347922	158498	259889	242492	242248	264620	421485	228456	303415	255436	249787	317785	3	274336	37734	21785.7	0.137547	TRUE	FALSE
COP9 signalosome complex subunit 4	COPS4	4	4	13.5	49.684	438	0	24.645	2.20483e+06	238131	303718	287030	318241	256895	288752	173624	0	338437	276293	287963	256031	3	273429	16157.5	9328.57	0.0590924	TRUE	FALSE
Ras-related protein Rab-24	RAB24	3	2	15.3	23.124	203	0	17.509	2.15685e+06	433290	243164	153438	208584	0	391043	139691	240698	346943	276631	299814	242444	3	272963	28860	16662.3	0.105729	FALSE	FALSE
26S proteasome non-ATPase regulatory subunit 3	PSMD3	1	4	11.6	60.977	534	0	46.822	2.44663e+06	249937	301622	304477	383064	163578	341565	181699	231836	288848	285345	296069	234128	3	271847	33103.5	19112.3	0.121772	TRUE	FALSE
SWI/SNF complex subunit SMARCC2;SWI/SNF complex subunit SMARCC1	SMARCC2	4	5	5.4	136.18	1245	0	47.118	2.44645e+06	220933	280544	320667	312372	153739	278526	317524	321025	241122	274048	248212	293224	3	271828	22587.7	13041	0.0830955	FALSE	FALSE
MMS19 nucleotide excision repair protein homolog	MMS19	5	6	6.3	113.29	1030	0	37.63	2.44432e+06	306144	289666	200435	298563	311232	184770	271390	348687	233431	265415	264855	284503	3	271591	11185.4	6457.92	0.0411849	FALSE	FALSE
Raftlin	RFTN1	4	2	6.2	29.736	275	0	11.128	2.4385e+06	230878	312755	277097	334769	186363	250734	244941	334862	266101	273576	257289	281968	3	270944	12548.4	7244.83	0.0463136	TRUE	FALSE
ATP-binding cassette sub-family F member 2	ABCF2	3	4	8	71.289	623	0	27.596	2.39968e+06	230320	227466	255877	322681	352957	343821	185163	267885	213506	237888	339820	222185	3	266631	63867.9	36874.1	0.239537	FALSE	FALSE
Tight junction protein ZO-1	TJP1	4	7	5.5	187.85	1676	0	86.12	2.39513e+06	196774	205134	281742	283374	305929	328405	256753	235532	301490	227883	305903	264592	3	266126	39032.5	22535.4	0.146669	FALSE	FALSE
Rho GTPase-activating protein 4	ARHGAP4	10	2	4.6	71.004	625	0	30.876	2.39444e+06	237525	259609	238478	304304	277285	309941	248666	252602	266029	245204	297176	255766	3	266049	27469.8	15859.7	0.103251	FALSE	FALSE
Beta-arrestin-1	ARRB1	2	2	13.6	29.168	257	0	18.783	2.39362e+06	304362	275892	182796	240595	286026	289603	345852	211262	257228	254350	272074	271448	3	265957	10057.2	5806.53	0.0378151	FALSE	FALSE
Melanoma-associated antigen D2	MAGED2	4	4	9.4	55.795	521	0	26.684	2.38995e+06	392794	161743	428452	207518	214918	236484	135080	329108	283856	327663	219640	249348	3	265550	55804.4	32218.7	0.210146	FALSE	FALSE
Lysine--tRNA ligase	KARS	3	2	4	68.047	597	0	14.364	2.38914e+06	313280	389591	190262	344843	307181	120564	276828	150175	296417	297711	257529	241140	3	265460	29107.4	16805.2	0.109649	FALSE	FALSE
N-acetylgalactosamine kinase	GALK2	6	2	6	47.635	434	0	24.63	2.38558e+06	316941	296893	126442	292567	294974	313018	173919	433953	136870	246759	300186	248248	3	265064	30425.8	17566.3	0.114787	FALSE	FALSE
PX domain-containing protein kinase-like protein	PXK	7	2	11.9	34.701	312	0	21.863	2.38408e+06	232963	268052	275926	329957	251979	280772	291667	304374	148392	258980	287570	248144	3	264898	20368	11759.5	0.07689	FALSE	FALSE
Protein phosphatase methylesterase 1	PPME1	1	3	9.1	42.315	386	0	22.131	2.37074e+06	232503	157770	209293	253065	142729	94123.3	677777	442884	160596	199855	163306	427085	3	263416	142915	82512.3	0.542548	FALSE	FALSE
Centromere/kinetochore protein zw10 homolog	ZW10	2	3	5.3	88.828	779	0	36.569	2.36943e+06	260342	235401	222806	184564	248748	293407	285424	335958	302783	239516	242239	308055	3	263270	38808.7	22406.2	0.14741	FALSE	FALSE
E3 ubiquitin-protein ligase TRIP12	TRIP12	2	9	6	220.43	1992	0	59.951	2.36882e+06	234412	277242	281838	231714	225495	329925	315337	255484	217377	264497	262378	262733	3	263203	1134.89	655.227	0.00431184	FALSE	FALSE
E3 ubiquitin-protein ligase ARIH2	ARIH2	1	3	11.2	57.818	493	0	53.102	1.44082e+06	0	91406.5	184226	343435	311205	510547	0	0	0	137816	388395		2	263106	177186	125290	0.673442	FALSE	FALSE
Vacuolar protein sorting-associated protein 52 homolog	VPS52	1	5	13.1	82.22	723	0	44.534	2.36717e+06	219288	204339	235733	267315	197246	280686	245710	375862	340994	219787	248416	320855	3	263019	52092.8	30075.8	0.198057	FALSE	FALSE
Lysosomal acid lipase/cholesteryl ester hydrolase	LIPA	3	2	7.4	32.57	283	0	11.412	2.36276e+06	247734	248276	136624	162274	249594	167462	503692	282761	364342	210878	193110	383599	3	262529	105225	60751.7	0.400814	TRUE	FALSE
Choline-phosphate cytidylyltransferase A;Choline-phosphate cytidylyltransferase B	PCYT1A	7	2	8.5	33.711	293	0	12.925	2.3539e+06	210224	194805	167143	298925	214125	386723	269853	320630	291476	190724	299924	293986	3	261545	61404.6	35451.9	0.234776	FALSE	FALSE
Carnitine O-palmitoyltransferase 1, liver isoform	CPT1A	1	2	3.2	88.367	773	0	31.99	2.34865e+06	258473	295611	263459	214824	183302	373859	331097	169222	258807	272514	257328	253042	3	260962	10231.8	5907.32	0.039208	FALSE	FALSE
Sorting nexin-17	SNX17	1	4	14.5	52.901	470	0	65.692	2.3377e+06	151716	267727	324986	312343	299610	319985	253856	239771	167706	248143	310646	220444	3	259745	46206.4	26677.3	0.177892	FALSE	FALSE
Coronin;Coronin-7	CORO7-PAM16	13	4	4.4	114.16	1048	0	44.191	2.33192e+06	258277	186554	203036	348266	249711	199918	259330	254195	372635	215955	265965	295387	3	259102	40157.8	23185.1	0.154988	FALSE	FALSE
Splicing factor, arginine/serine-rich 15;Protein SCAF8	SCAF4	3	3	3.1	125.87	1147	0	21.824	2.32682e+06	358592	198653	316301	269427	205267	250065	208029	165583	354899	291182	241586	242837	3	258535	28279.9	16327.4	0.109385	FALSE	FALSE
Glycylpeptide N-tetradecanoyltransferase 1;Glycylpeptide N-tetradecanoyltransferase;Glycylpeptide N-tetradecanoyltransferase 2	NMT1	3	3	10.7	56.806	496	0	40.886	2.02336e+06	236692	257159	193343	0	338328	265184	278306	266879	187468	229065	301756	244218	3	258346	38350	22141.4	0.148444	FALSE	FALSE
Exportin-T	XPOT	2	7	8.4	109.96	962	0	43.359	2.32315e+06	260832	315990	191241	179820	352417	254375	250037	266393	252043	256021	262204	256157	3	258127	3531.01	2038.63	0.0136793	FALSE	FALSE
Putative E3 ubiquitin-protein ligase UBR7	UBR7	4	2	21.8	14.322	124	0	13.648	2.30092e+06	238875	264013	217307	139389	296549	516854	256339	171110	200487	240065	317597	209312	3	255658	55801.3	32216.9	0.218265	FALSE	FALSE
Long-chain-fatty-acid--CoA ligase 4	ACSL4	3	3	5.5	79.187	711	0	24.348	2.29392e+06	228695	154152	136039	239617	114264	142728	636750	449904	191767	172962	165536	426140	3	254880	148363	85657.3	0.58209	TRUE	FALSE
Protein-L-isoaspartate O-methyltransferase domain-containing protein 1	PCMTD1	3	2	25.4	14.39	130	0	10.957	2.27699e+06	356145	102241	329698	474246	270488	267516	109563	262108	104986	262695	337417	158886	3	252999	89659.5	51764.9	0.354387	FALSE	FALSE
EGF-containing fibulin-like extracellular matrix protein 1	EFEMP1	2	3	17.5	31.646	280	0	18.92	2.26726e+06	199887	243002	344084	207293	514653	142852	320113	189197	106177	262324	288266	205163	3	251918	42517.9	24547.7	0.168777	TRUE	TRUE
Serine/threonine-protein kinase PRP4 homolog	PRPF4B	2	4	9.2	68.4	587	0	45.035	2.26632e+06	320465	218535	232307	326828	274323	203349	277502	205328	207679	257102	268167	230170	3	251813	19542.8	11283	0.0776085	FALSE	FALSE
Mitochondrial import inner membrane translocase subunit TIM50	TIMM50	5	2	7.4	39.646	353	0	13.81	2.26501e+06	121616	316440	124359	155223	199263	441104	184099	343328	379582	187472	265197	302336	3	251668	58615.3	33841.5	0.232907	FALSE	FALSE
Non-specific protein-tyrosine kinase;Tyrosine-protein kinase HCK	HCK	4	2	6.9	59.51	525	0	12.145	2.25277e+06	251219	238895	230512	271217	291598	238462	301350	184720	244800	240209	267092	243623	3	250308	14635.5	8449.79	0.0584698	FALSE	FALSE
Nuclear migration protein nudC	NUDC	1	2	8.2	38.242	331	0	10.685	1.5308e+06	0	233018	0	170979	0	338765	380518	220894	186623	233018	254872	262678	3	250189	15374.7	8876.6	0.0614524	FALSE	FALSE
Eukaryotic translation initiation factor 4 gamma 1	EIF4G1	10	6	6.3	158.64	1436	0	48.61	2.24316e+06	252903	166624	238670	248312	249585	296159	291501	272621	226790	219399	264685	263637	3	249240	25848.8	14923.8	0.10371	FALSE	FALSE
Selenocysteine-specific elongation factor	EEFSEC	2	2	5.5	47.876	436	0	15.203	1.80884e+06	0	0	202153	309497	311421	260453	262984	169799	292535	202153	293790	241773	3	245905	45958.3	26534	0.186894	FALSE	FALSE
Eukaryotic translation initiation factor 3 subunit I	EIF3I	2	2	8	36.501	325	0	14.443	1.70458e+06	273136	160355	293843	144905	0	226621	0	283270	322454	242445	185763	302862	3	243690	58559.5	33809.4	0.240304	TRUE	FALSE
Unconventional myosin-Id	MYO1D	4	9	11.6	111.29	961	0	55.743	2.18491e+06	224995	340754	368134	190716	111888	238290	156669	263397	290070	311294	180298	236712	3	242768	65707.9	37936.5	0.270661	TRUE	FALSE
Deoxyribose-phosphate aldolase	DERA	4	2	12.6	25.113	230	0	12.481	1.92449e+06	295875	318144	246031	140660	264781	144352	0	193741	320906	286683	183264	257323	3	242424	53295.2	30770	0.219843	TRUE	FALSE
Leucine-rich PPR motif-containing protein, mitochondrial	LRPPRC	4	6	4.4	157.9	1394	0	46.09	2.17875e+06	263005	250190	123754	364717	155917	409297	204884	193990	212997	212316	309977	203957	3	242084	58946	34032.5	0.243494	FALSE	FALSE
Trifunctional purine biosynthetic protein adenosine-3;Phosphoribosylamine--glycine ligase;Phosphoribosylformylglycinamidine cyclo-ligase;Phosphoribosylglycinamide formyltransferase	GART	2	4	5.3	107.77	1010	0	32.16	2.17834e+06	233286	251923	224783	328461	219707	284241	204151	235069	196718	236664	277470	211979	3	242038	33074.2	19095.4	0.136649	TRUE	FALSE
Cyclin-dependent kinase 9	CDK9	2	2	10.5	42.777	372	0	12.827	1.96987e+06	121165	250841	264332	0	249315	161660	276214	354938	291405	212113	205488	307519	3	241706	57091.3	32961.7	0.236201	FALSE	FALSE
GTPase-activating protein and VPS9 domain-containing protein 1	GAPVD1	2	3	2.3	157.46	1412	0	16.714	2.16974e+06	146704	151472	129340	325488	209120	266580	247909	389506	303619	142505	267063	313678	3	241082	88494.4	51092.3	0.367072	FALSE	FALSE
Trafficking protein particle complex subunit 4	TRAPPC4	7	3	15.2	28.818	257	0	27.893	2.15764e+06	185213	249109	203535	59743.8	100536	494080	115347	300972	449107	212619	218120	288475	3	239738	42297.3	24420.4	0.176431	FALSE	FALSE
Cytochrome P450 20A1	CYP20A1	4	2	10.6	23.323	208	0	13.792	2.14543e+06	293301	152946	240205	215391	177631	156538	426971	162960	319490	228817	183187	303140	3	238381	60546.2	34956.3	0.253989	FALSE	FALSE
Caskin-2	CASKIN2	3	5	6.7	126.78	1202	0	38.632	2.14023e+06	232581	55716.3	109503	155741	176874	226716	445510	386578	351008	132600	186444	394365	3	237803	138234	79809.3	0.581295	FALSE	FALSE
Serine/threonine-protein phosphatase 4 regulatory subunit 3A	SMEK1	5	5	9.9	82.03	706	0	42.39	2.1333e+06	229576	264147	208852	232497	257201	70999.6	266329	301594	302101	234191	186899	290008	3	237033	51613.1	29798.9	0.217747	FALSE	FALSE
Thymidine kinase;Thymidine kinase, cytosolic	TK1	5	2	13.3	19.786	180	0	11.661	1.26135e+06	434249	195638	0	0	0	156241	0	355537	119685	314944	156241	237611	3	236265	79359.7	45818.3	0.335892	FALSE	FALSE
Platelet-derived growth factor receptor beta	PDGFRB	1	3	2.6	123.97	1106	0	16.316	2.12279e+06	420203	298262	326234	153492	155422	289536	104611	72362.1	302671	348233	199483	159881	3	235866	99306.8	57334.8	0.421031	TRUE	FALSE
Exocyst complex component 5	EXOC5	3	4	7.8	81.852	708	0	29.953	2.12106e+06	242399	233860	231299	219274	268102	271588	272809	261227	120500	235853	252988	218178	3	235673	17405.4	10049	0.0738542	FALSE	FALSE
SURP and G-patch domain-containing protein 2	SUGP2	3	2	2.3	93.859	841	0	10.783	1.85876e+06	40367.9	0	367463	372658	406961	575220	51300.9	0	44788.5	203915	451613	48044.7	3	234524	203518	117501	0.86779	FALSE	FALSE
Cullin-associated NEDD8-dissociated protein 2	CAND2	3	6	7.1	135.25	1236	0	86.172	2.09558e+06	189099	281884	238967	312020	270875	295003	180233	180447	147047	236650	292633	169242	3	232842	61783.2	35670.6	0.265344	FALSE	FALSE
Thrombospondin type-1 domain-containing protein 4	THSD4	1	4	5.2	112.45	1018	0	34.437	2.08438e+06	217565	244208	307999	159780	233156	217484	252260	214676	237251	256591	203474	234729	3	231598	26696.7	15413.3	0.115272	TRUE	TRUE
Dual specificity mitogen-activated protein kinase kinase 4	MAP2K4	1	2	7.5	44.287	399	0	45.933	2.06744e+06	338114	333010	86939	260752	276447	126241	392696	136328	116914	252688	221147	215313	3	229716	20106.9	11608.7	0.0875296	FALSE	FALSE
Core histone macro-H2A.2;Histone H2A	H2AFY2	2	2	14.2	40.058	372	0	14.954	1.61758e+06	368214	258413	113629	0	305533	246643	100059	0	225088	246752	276088	162573	3	228471	58924.1	34019.8	0.257906	TRUE	FALSE
Nuclear pore complex protein Nup93	NUP93	11	4	9.7	99.554	880	0	36.229	2.053e+06	222019	209566	190329	194970	178162	282081	330175	214428	231272	207305	218404	258625	3	228111	27001.9	15589.6	0.118372	FALSE	FALSE
Serine/threonine-protein kinase 10	STK10	1	4	5.9	112.13	968	0	69.363	2.04484e+06	161730	248391	266396	181102	273315	263760	197648	235973	216521	225506	239392	216714	3	227204	11433.9	6601.35	0.0503243	TRUE	FALSE
6-phosphogluconate dehydrogenase, decarboxylating	PGD	4	3	10.4	53.139	483	0	20.404	2.04369e+06	278911	332215	173122	302426	171266	173444	224523	216847	170935	261416	215712	204101	3	227077	30300.2	17493.8	0.133436	TRUE	FALSE
60 kDa heat shock protein, mitochondrial	HSPD1	7	3	7.5	61.054	573	0	33.659	2.03998e+06	220463	220488	204188	231450	261693	195655	305263	224703	176080	215046	229600	235349	3	226665	10464.7	6041.79	0.0461681	TRUE	TRUE
Signal recognition particle subunit SRP72	SRP72	2	3	6.9	74.605	671	0	27.952	2.01894e+06	173731	177221	209869	365890	213711	185334	201054	226953	265174	186940	254978	231060	3	224326	34515.2	19927.4	0.153862	FALSE	FALSE
Plasma membrane calcium-transporting ATPase 1;Plasma membrane calcium-transporting ATPase 4	ATP2B1	4	5	6.8	134.68	1220	0	41.567	2.00671e+06	158960	265956	172124	133784	129820	102119	220219	184280	639448	199013	121908	347982	3	222968	114925	66352	0.515434	TRUE	FALSE
Myeloid differentiation primary response protein MyD88	MYD88	4	2	11.7	29.626	264	0	21.97	2.0024e+06	264267	300703	104435	359572	84284.5	345063	143356	138566	262148	223135	262973	181357	3	222488	40812.2	23562.9	0.183435	FALSE	FALSE
Hypermethylated in cancer 1 protein	HIC1	3	3	7	76.507	733	0	21.953	1.99713e+06	256172	227016	186596	304685	189441	251183	221543	232119	128375	223261	248436	194012	3	221903	27237.6	15725.6	0.122745	FALSE	FALSE
Rho GTPase-activating protein 9	ARHGAP9	4	2	17.9	19.091	168	0	11.189	1.32907e+06	298293	344831	123524	159497	206636	196286	0	0	0	255550	187473		2	221511	48137.5	34038.3	0.217314	FALSE	FALSE
Laminin subunit beta-2	LAMB2	2	7	5.8	195.98	1798	0	68.657	1.97288e+06	251914	177336	231990	259490	155476	160437	271272	232944	232026	220413	191801	245414	3	219209	26826.5	15488.3	0.122378	TRUE	TRUE
Mitochondrial carnitine/acylcarnitine carrier protein	SLC25A20	2	2	10.5	25.139	228	0	13.418	1.9621e+06	106551	366407	110510	287638	129028	292059	296526	269094	104283	194489	236242	223301	3	218011	21373	12339.7	0.0980362	FALSE	FALSE
Acyl-coenzyme A thioesterase 9, mitochondrial	ACOT9	3	3	7.7	49.901	439	0	21.812	1.96139e+06	177568	190871	157536	246854	317083	228790	286949	185376	170365	175325	264243	214230	3	217933	44574.2	25734.9	0.204532	FALSE	FALSE
D-beta-hydroxybutyrate dehydrogenase, mitochondrial	BDH1	7	2	14	14.514	129	0	10.861	1.34682e+06	221931	0	0	210462	267742	307934	138296	0	200457	221931	262046	169376	3	217784	46473.8	26831.6	0.213393	FALSE	FALSE
Target of Myb protein 1	TOM1	11	3	14.7	36.965	334	0	32.408	1.95167e+06	323803	51264.3	239284	373636	89799.2	320081	252201	75256	226341	204784	261172	184599	3	216852	39687.2	22913.4	0.183015	TRUE	FALSE
Tyrosine-protein kinase Fyn	FYN	8	3	17.9	60.761	537	0	37.883	1.94925e+06	131884	79733.1	426408	285829	218951	423528	115117	98239.5	169560	212675	309436	127639	3	216583	90961.6	52516.7	0.419984	FALSE	FALSE
Protein Red	IK	3	2	3.2	65.601	557	0	12.703	1.94778e+06	275877	151022	286924	182265	206537	176856	240307	216225	211764	237941	188553	222765	3	216420	25298.1	14605.9	0.116894	FALSE	FALSE
BRCA2 and CDKN1A-interacting protein	BCCIP	1	2	9.9	35.979	314	0	14.795	1.66046e+06	221706	203889	224802	214482	139515	87434.2	256351	312276	0	216799	147144	284313	3	216085	68587.6	39599.1	0.31741	FALSE	FALSE
Proto-oncogene tyrosine-protein kinase Src	SRC	1	2	15.3	59.834	536	0	23.778	1.94087e+06	211623	210772	171817	199488	234857	124932	277609	271355	238413	198071	186426	262459	3	215652	40952.1	23643.7	0.189899	TRUE	FALSE
Unconventional myosin-VI	MYO6	4	6	6.5	145.01	1253	0	39.966	1.93139e+06	259530	121979	143620	209161	151362	270574	252946	267851	254365	175043	210366	258387	3	214599	41833	24152.3	0.194936	TRUE	FALSE
RNA polymerase II subunit A C-terminal domain phosphatase SSU72	SSU72	1	2	12.4	22.574	194	0	13.226	1.77152e+06	166096	287733	251165	221171	227215	312120	197684	0	108337	234998	253502	153010	3	213837	53483.4	30878.7	0.250113	FALSE	FALSE
Pleckstrin homology-like domain family B member 1	PHLDB1	4	4	4.8	151.16	1377	0	40.854	1.92338e+06	193573	268847	160770	165805	206861	201877	270314	213953	241377	207730	191514	241881	3	213709	25710.2	14843.8	0.120305	FALSE	FALSE
Ubiquitin conjugation factor E4 A	UBE4A	2	6	8.3	122.56	1066	0	44.475	1.89691e+06	177607	310027	245129	277428	212982	159338	148961	168567	196871	244254	216583	171466	3	210768	36740.8	21212.3	0.174319	FALSE	FALSE
Kinesin light chain 4	KLC4	3	3	10	68.639	619	0	56.815	1.8952e+06	130337	284162	135971	243451	251718	164461	260950	164328	259826	183490	219877	228368	3	210578	23839.9	13763.9	0.113211	FALSE	FALSE
Acetyl-coenzyme A synthetase, cytoplasmic	ACSS2	8	2	3	78.579	701	0	29.288	842056	252942	168836	0	265740	0	0	0	154538	0	210889	265740	154538	3	210389	55602.5	32102.1	0.264284	FALSE	FALSE
Pre-mRNA-splicing factor SYF1	XAB2	1	6	9.8	100.01	855	0	62.904	1.87032e+06	256427	225561	223219	180084	87820.6	222463	260631	256750	157366	235069	163456	224916	3	207814	38748.6	22371.5	0.186459	FALSE	FALSE
Exocyst complex component 2	EXOC2	1	5	7.5	104.07	924	0	39.849	1.86605e+06	189677	107123	254582	200095	247091	125677	238947	238935	263921	183794	190955	247267	3	207339	34764.2	20071.1	0.167669	FALSE	FALSE
Olfactomedin-like protein 3	OLFML3	2	3	8.4	46.01	406	0	23.061	1.44784e+06	0	237076	189984	216526	208085	190944	0	199936	205285	213530	205185	202610	3	207108	5708.31	3295.69	0.0275619	FALSE	FALSE
Methylmalonate-semialdehyde dehydrogenase [acylating], mitochondrial	ALDH6A1	2	2	5.2	57.839	535	0	14.804	1.86203e+06	220345	132691	254112	192779	177045	249721	220987	110682	303670	202383	206515	211780	3	206892	4709.94	2719.29	0.0227652	TRUE	FALSE
RNA-binding protein 42	RBM42	3	2	8.9	44.638	426	0	12.828	752106	0	0	121029	0	366028	0	0	158698	106351	121029	366028	132524	3	206527	138251	79819.4	0.66941	FALSE	FALSE
ATP-dependent RNA helicase DDX18	DDX18	2	4	8.8	75.406	670	0	29.128	1.85521e+06	387097	239766	373413	170891	298917	168350	95945.3	90445.3	30385.3	333425	212719	72258.6	3	206134	130708	75464.2	0.63409	FALSE	FALSE
Synapsin-2	SYN2	1	2	4	62.996	582	0	15.585	1.64935e+06	221637	169400	185128	0	186318	213470	233768	203180	236447	192055	199894	224465	3	205471	16909.5	9762.71	0.0822962	FALSE	FALSE
N-acetylneuraminate lyase	NPL	2	3	9.4	35.162	320	0	15.646	1.71762e+06	386568	292758	200704	160905	239187	182046	0	161954	93493.8	293343	194046	127724	3	205038	83355.1	48125.1	0.406535	FALSE	FALSE
Structural maintenance of chromosomes protein 2	SMC2	2	5	7.2	135.65	1197	0	44.766	1.84513e+06	208804	163150	175579	304568	198507	290291	84768.8	256151	163315	182511	264455	168078	3	205015	51980.2	30010.8	0.253543	TRUE	FALSE
TBC1 domain family member 5	TBC1D5	7	3	5.7	67.534	593	0	18.229	1.83228e+06	147556	199027	60971.2	330280	115750	145098	236180	346821	250596	135851	197043	277866	3	203587	71233.2	41126.5	0.349891	FALSE	FALSE
TGF-beta receptor type-2	TGFBR2	1	4	9.2	64.567	567	0	34.408	1.82707e+06	72189.3	213021	236443	113481	259973	332868	218245	72076.1	308773	173885	235441	199698	3	203008	30911.3	17846.6	0.152267	FALSE	FALSE
Nuclear RNA export factor 1	NXF1	3	2	3.6	70.182	619	0	11.177	1.35043e+06	325976	232769	0	0	37565.1	351448	134915	42305.6	225455	279372	194506	134225	3	202701	72919.8	42100.3	0.35974	FALSE	FALSE
Testis-expressed sequence 10 protein	TEX10	2	4	5.8	105.67	929	0	78.894	1.82378e+06	218319	168912	167680	207802	236271	255292	175515	189400	204592	184970	233122	189836	3	202643	26507.4	15304	0.130808	FALSE	FALSE
Exocyst complex component 7	EXOC7	8	4	7.6	78.808	693	0	26.283	1.79819e+06	251327	181136	182853	145756	155224	218363	150687	172682	340159	205105	173114	221176	3	199798	24466.2	14125.6	0.122454	FALSE	FALSE
Acetyl-coenzyme A synthetase 2-like, mitochondrial	ACSS1	2	2	2.8	74.856	689	0	16.829	1.59327e+06	201796	207776	187681	0	221543	187847	199493	170534	216603	199084	204695	195543	3	199774	4614.88	2664.4	0.0231005	FALSE	FALSE
Stress-70 protein, mitochondrial	HSPA9	2	3	6	73.68	679	0	27.786	1.79534e+06	222293	174301	176481	237133	162246	220839	125823	222341	253887	191025	206739	200683	3	199482	7925.52	4575.8	0.0397304	TRUE	TRUE
Prolyl 3-hydroxylase 3	LEPREL2	1	3	6.9	81.836	736	0	25.475	1.77714e+06	228235	146255	225013	250258	216763	170778	203749	182087	154005	199834	212600	179947	3	197460	16455.3	9500.5	0.083335	FALSE	FALSE
Cullin-3	CUL3	2	4	5.9	88.929	768	0	31.818	1.77673e+06	177353	202865	189466	190354	168881	190141	271662	244440	141567	189895	183125	219223	3	197414	19187.7	11078.1	0.0971954	TRUE	FALSE
V-type proton ATPase subunit d 1	ATP6V0D1	7	4	21.7	44.659	392	0	28.007	1.60178e+06	298166	304226	222911	140005	245309	305401	0	85757.5	0	275101	230238	85757.5	3	197032	98943	57124.8	0.502167	TRUE	FALSE
Sarcolemmal membrane-associated protein	SLMAP	8	3	9.4	42.036	362	0	18.122	1.76856e+06	206533	189091	201481	237367	170987	228886	202579	75599.6	256036	199035	212413	178071	3	196507	17310	9993.96	0.0880888	FALSE	FALSE
ATP-dependent Clp protease ATP-binding subunit clpX-like, mitochondrial	CLPX	1	4	7.9	69.223	633	0	26.669	1.76642e+06	202471	96354.4	184686	320686	228475	195569	181865	148355	207954	161171	248243	179391	3	196268	45924.3	26514.4	0.233987	FALSE	FALSE
Ubiquitin-associated and SH3 domain-containing protein B	UBASH3B	1	2	5.9	72.695	649	0	11.537	1.76389e+06	159381	209958	203545	247353	133664	178242	183402	212879	235469	190961	186420	210583	3	195988	12842.1	7414.36	0.0655247	FALSE	FALSE
Transcription activator BRG1;Probable global transcription activator SNF2L2	SMARCA4	50	6	5.1	184.64	1647	0	43.243	1.57715e+06	262055	276457	144753	388659	118540	22982.2	0	256581	107125	227755	176727	181853	3	195445	28098.4	16222.6	0.143766	FALSE	FALSE
ADP-ribosylation factor GTPase-activating protein 3	ARFGAP3	6	4	9.5	56.928	516	0	32.645	1.75528e+06	196784	173507	193141	202158	311835	161488	151384	224127	140853	187811	225161	172121	3	195031	27246.8	15730.9	0.139705	FALSE	FALSE
cAMP-dependent protein kinase type II-alpha regulatory subunit	PRKAR2A	3	2	12.1	45.518	404	0	45.363	1.75174e+06	213268	167993	180963	311844	246083	234152	211304	88059	98077.9	187408	264026	132480	3	194638	66070.4	38145.8	0.339452	TRUE	FALSE
Cell division cycle 5-like protein	CDC5L	1	2	3.1	92.25	802	0	11.725	1.74724e+06	229713	215529	231702	200545	195032	68781.4	218658	186880	200395	225648	154786	201978	3	194137	36075.9	20828.4	0.185827	FALSE	FALSE
Ribonucleoside-diphosphate reductase large subunit	RRM1	4	3	8.1	64.836	570	0	17.724	1.74674e+06	255761	112283	173074	131780	142180	141246	250356	296608	243455	180372	138402	263473	3	194083	63652.9	36750	0.327968	TRUE	FALSE
Histone-arginine methyltransferase CARM1	CARM1	2	2	5.4	65.853	608	0	15.674	957067	0	121051	289803	205758	185408	155047	0	0	0	205427	182071		2	193749	16515.2	11678	0.0852402	FALSE	FALSE
Drebrin-like protein	DBNL	8	2	9.4	45.746	406	0	16.361	1.56852e+06	202882	225925	269592	116464	118207	318122	0	71414.8	245910	232799	184264	158663	3	191909	37655	21740.1	0.196213	TRUE	FALSE
Mucosa-associated lymphoid tissue lymphoma translocation protein 1	MALT1	2	2	5.3	52.763	468	0	12.816	1.71888e+06	286958	238991	181750	36230.1	37138.4	244913	187788	257892	247224	235899	106094	230968	3	190987	73561	42470.5	0.385162	FALSE	FALSE
Acidic fibroblast growth factor intracellular-binding protein	FIBP	3	2	10.7	41.878	364	0	13.98	1.32497e+06	124239	88409.4	0	133980	329587	90812.7	76898.1	481046	0	106324	184793	278972	3	190030	86443	49907.9	0.454892	TRUE	FALSE
Cytochrome b-c1 complex subunit 1, mitochondrial	UQCRC1	1	2	3.5	52.645	480	0	10.734	1.28403e+06	268095	0	69816.9	312324	48625.2	71285.4	243818	270066	0	168956	144078	256942	3	189992	59299.9	34236.8	0.312118	FALSE	FALSE
FERM, RhoGEF and pleckstrin domain-containing protein 1	FARP1	6	3	4.3	122.09	1076	0	34.226	1.70381e+06	120970	219559	198103	244830	177154	188344	205960	144161	204725	179544	203442	184949	3	189312	12532.4	7235.61	0.0662	FALSE	FALSE
Ataxin-3	ATXN3	24	2	7.8	41.25	361	0	15.546	1.47682e+06	157717	127617	110338	250982	217222	177420	248772	0	186755	131891	215208	217764	3	188287	48857.8	28208.1	0.259485	FALSE	FALSE
Integrator complex subunit 3	INTS3	2	3	4.1	118.07	1043	0	22.068	1.54596e+06	150395	91354.8	127795	0	159221	125955	133685	597162	160392	123181	142588	297080	3	187616	95293.3	55017.6	0.507916	FALSE	FALSE
U2 snRNP-associated SURP motif-containing protein	U2SURP	2	5	6.1	118.29	1029	0	36.036	1.68447e+06	201345	117452	266031	135760	273837	390097	156397	43129.7	100424	194943	266565	99983.6	3	187164	83562.5	48244.8	0.446468	FALSE	FALSE
Golgi phosphoprotein 3-like	GOLPH3L	3	2	14.4	32.767	285	0	11.349	598266	0	0	0	276185	173310	0	148771	0	0		224748	148771	2	186759	53723.2	37988.1	0.28766	FALSE	FALSE
WD repeat-containing protein 13	WDR13	2	2	4.9	53.695	485	0	18.608	1.64641e+06	152881	187722	200339	158851	154252	192473	250179	174388	175326	180314	168525	199964	3	182935	15882.5	9169.75	0.0868205	FALSE	FALSE
Rho GTPase-activating protein 31	ARHGAP31	2	3	26.7	18.79	165	0	16.389	1.63496e+06	601765	219052	144100	54358.8	60415.3	190389	190637	106064	68177.5	321639	101721	121626	3	181662	121631	70223.9	0.669547	FALSE	FALSE
Low density lipoprotein receptor adapter protein 1	LDLRAP1	1	2	8.4	33.885	308	0	13.487	1.62889e+06	213855	233161	256760	283012	101886	103629	155191	73066.4	208331	234592	162842	145530	3	180988	47222.8	27264.1	0.260916	FALSE	FALSE
DNA-directed RNA polymerase II subunit RPB1	POLR2A	1	6	4.6	217.17	1970	0	64.789	1.6006e+06	181494	127101	209869	131926	154846	113416	246857	245627	189465	172821	133396	227316	3	177844	47161.2	27228.5	0.265182	FALSE	FALSE
Transcription initiation factor IIB	GTF2B	1	2	10.8	34.833	316	0	33.5	1.3921e+06	136358	74509.6	83986.9	0	110420	303365	242364	192916	248182	98284.7	206893	227821	3	177666	69538.1	40147.8	0.391398	FALSE	FALSE
Serine/threonine-protein phosphatase 6 regulatory subunit 3	PPP6R3	9	4	6.5	92.407	827	0	46.96	1.5982e+06	100981	191503	175972	235480	181349	217924	188320	79096	227574	156152	211584	164997	3	177578	29780.7	17193.9	0.167705	FALSE	FALSE
Nucleolar GTP-binding protein 1	GTPBP4	2	3	6.6	73.964	634	0	23.595	1.46293e+06	255438	260107	187450	172690	149895	171065	133720	132563	0	234332	164550	133142	3	177341	51793.5	29903	0.292055	FALSE	FALSE
TBC1 domain family member 17	TBC1D17	2	2	3.2	72.727	648	0	11.054	1.47651e+06	232434	215213	190502	123613	211398	272916	0	110660	119777	212717	202642	115219	3	176859	53619.4	30957.2	0.303176	FALSE	FALSE
Beta-catenin-like protein 1	CTNNBL1	2	3	4.9	65.702	568	0	16.934	1.59155e+06	167290	167208	79782.5	360364	173103	366548	85323.3	73709.6	118218	138094	300005	92417.1	3	176839	109083	62979	0.61685	FALSE	FALSE
Endophilin-B2	SH3GLB2	4	2	5.6	41.668	374	0	12.317	1.40599e+06	202295	99628.1	268354	280479	0	82682.4	186227	130438	155889	190092	181581	157518	3	176397	16894.3	9753.95	0.0957745	FALSE	FALSE
Tyrosine-protein kinase SYK	SYK	1	3	7.1	72.065	635	0	58.162	1.58369e+06	220972	214620	188199	207596	168511	88995.9	218162	221922	54713.5	207930	155035	164933	3	175966	28120.9	16235.6	0.159809	FALSE	FALSE
DNA repair protein RAD50	RAD50	10	7	6.6	142.94	1213	0	48.318	1.58192e+06	216997	181356	141643	200173	140056	199201	154553	179735	168205	179999	179810	167498	3	175769	7163.63	4135.92	0.040756	FALSE	FALSE
Epidermal growth factor receptor kinase substrate 8-like protein 3	EPS8L3	1	2	3.9	66.86	593	0	13.538	1.5711e+06	183814	186171	163122	201014	192673	122743	162841	188564	170161	177702	172144	173855	3	174567	2846.76	1643.58	0.0163075	FALSE	FALSE
WD repeat-containing protein 5	WDR5	1	2	8.1	36.588	334	0	12.705	630201	276689	0	0	0	130225	0	83564	0	139723	276689	130225	111643	3	172853	90403.9	52194.7	0.523012	FALSE	FALSE
Protein dpy-30 homolog	DPY30	1	2	36.4	11.25	99	0	13.598	1.00675e+06	0	0	137449	0	316687	231122	114229	142149	65115.3	137449	273905	107164	3	172839	88825.2	51283.3	0.513917	FALSE	FALSE
DCC-interacting protein 13-alpha	APPL1	1	2	3.5	79.663	709	0	12.756	1.55354e+06	213679	222278	306166	40862	213918	164852	106007	137322	148453	247374	139878	130594	3	172615	64909.4	37475.4	0.376035	TRUE	FALSE
Wings apart-like protein homolog	WAPAL	3	3	11.7	45.56	402	0	20.016	1.54796e+06	165851	184008	241213	195968	176100	164594	247424	121734	51063.6	197024	178887	140074	3	171995	29093.9	16797.4	0.169155	FALSE	FALSE
Retinoic acid receptor RXR-beta	RXRB	6	3	11.2	38.516	347	0	23.02	1.31166e+06	260068	150342	187028	195263	224253	176589	0	0	118116	199146	198702	118116	3	171988	46654.7	26936.1	0.271267	FALSE	FALSE
N-acetyltransferase 10	NAT10	2	5	10.8	93.533	834	0	40.009	1.54441e+06	139911	226997	253373	98135.4	244940	199010	38888.9	171721	171434	206760	180695	127348	3	171601	40479.6	23370.9	0.235894	FALSE	FALSE
Cyclin-dependent kinase 11A;Cyclin-dependent kinase 11B	CDK11A	7	5	8	86.823	746	0	30.668	1.54378e+06	191694	133409	150645	197591	119387	211864	158336	304408	76443.1	158583	176281	179729	3	171531	11345.4	6550.24	0.0661418	FALSE	FALSE
Cytoskeleton-associated protein 4	CKAP4	1	4	7.1	66.022	602	0	36.01	1.38741e+06	189227	54885.5	222815	0	230716	67391.8	196549	281077	144745	155643	149054	207457	3	170718	31987	18467.7	0.187368	TRUE	TRUE
G protein-coupled receptor kinase 5;G protein-coupled receptor kinase 6	GRK5	4	3	7.1	67.786	590	0	29.451	1.18448e+06	0	110445	76264.2	285447	304840	279205	0	0	128283	93354.5	289831	128283	3	170489	104818	60516.6	0.614805	FALSE	FALSE
Ubiquitin carboxyl-terminal hydrolase 10	USP10	3	2	2.8	87.133	798	0	18.479	1.52712e+06	178968	205995	148515	172994	148131	178892	142836	179747	171047	177826	166672	164543	3	169680	7134.11	4118.88	0.0420444	FALSE	FALSE
Ribosome biogenesis protein BRX1 homolog	BRIX1	1	2	5.7	41.401	353	0	12.194	802728	97002.8	208905	74310.2	0	218176	204333	0	0	0	126739	211255		2	168997	59761.5	42257.7	0.353624	FALSE	FALSE
Mitochondrial Rho GTPase;Mitochondrial Rho GTPase 1	RHOT1	5	3	6.5	68.449	597	0	17.261	1.31549e+06	186868	255273	192489	0	142801	260052	98484.9	135751	43771.8	211543	201427	92669.3	3	168546	65905.9	38050.8	0.391025	FALSE	FALSE
Peripheral plasma membrane protein CASK	CASK	15	4	5.3	100.2	880	0	24.06	1.51401e+06	241675	184247	205963	107759	188244	121415	181604	163491	119614	210628	139139	154903	3	168224	37559.8	21685.2	0.223273	FALSE	FALSE
Glycogen synthase kinase-3 beta	GSK3B	2	2	5.3	52.454	470	0	12.206	1.50921e+06	210282	166242	221769	105735	180970	145547	117030	198952	162684	199431	144084	159555	3	167690	28556.2	16486.9	0.170292	FALSE	FALSE
Utrophin	UTRN	4	13	4.9	394.46	3433	0	139.8	1.50778e+06	183158	151156	139638	162578	150381	178768	195485	162519	184097	157984	163909	180700	3	167531	11783.5	6803.18	0.070336	TRUE	FALSE
Copine-3	CPNE3	11	2	7.8	60.13	537	0	10.674	803441	0	0	200195	0	126579	141791	145780	189095	0	200195	134185	167438	3	167273	33005.3	19055.6	0.197314	TRUE	FALSE
Beta-adrenergic receptor kinase 1	ADRBK1	4	5	8.4	79.573	689	0	31.042	1.50517e+06	242018	84059.8	131921	186940	208643	140902	248476	75668.6	186541	152666	178828	170229	3	167241	13334.5	7698.69	0.0797323	FALSE	FALSE
Glycogen [starch] synthase, muscle	GYS1	1	3	7.5	83.785	737	0	23.473	1.50165e+06	187416	70799.4	254755	73840.2	159356	200186	183035	201010	171251	170990	144461	185099	3	166850	20632.9	11912.4	0.123661	FALSE	FALSE
Aldehyde dehydrogenase, mitochondrial	ALDH2	3	3	8.9	56.381	517	0	19.043	1.31501e+06	234784	184659	189897	91955.2	0	0	228921	219763	165027	203113	91955.2	204570	3	166546	64601.8	37297.9	0.387891	TRUE	FALSE
Mitofusin-2	MFN2	1	3	5.5	86.401	757	0	25.169	1.49845e+06	238131	64172.5	142920	309908	163173	107557	80137.7	238404	154045	148408	193546	157529	3	166494	23867.2	13779.8	0.143352	FALSE	FALSE
Rho guanine nucleotide exchange factor 7	ARHGEF7	5	2	6.2	79.831	705	0	38.886	1.49632e+06	147556	191254	141797	162587	173175	172881	153631	186450	166993	160202	169548	169025	3	166258	5251.04	3031.69	0.0315836	FALSE	FALSE
CCR4-NOT transcription complex subunit 1	CNOT1	2	8	4	266.94	2376	0	57.795	1.49624e+06	168103	169812	163774	158000	190045	161030	154813	166690	163978	167230	169692	161827	3	166249	4022.87	2322.61	0.0241978	FALSE	FALSE
Ankyrin repeat domain-containing protein 13A	ANKRD13A	6	3	6.1	67.618	590	0	21.258	1.48946e+06	182629	206617	180761	129520	194654	211281	130481	140227	113288	190003	178485	127999	3	165495	32979.8	19040.9	0.199279	FALSE	FALSE
Squamous cell carcinoma antigen recognized by T-cells 3	SART3	3	2	3.8	89.04	771	0	13.587	1.48934e+06	176315	88023.7	207249	104747	206780	167567	244658	104991	189007	157196	159698	179552	3	165482	12249	7071.97	0.0740202	FALSE	FALSE
Heat shock 70 kDa protein 12A	HSPA12A	2	3	7.7	77.018	692	0	18.021	1.47489e+06	147527	185913	113553	158353	166486	166850	197625	179758	158823	148997	163896	178735	3	163876	14869	8584.62	0.0907332	TRUE	FALSE
DnaJ homolog subfamily C member 7	DNAJC7	5	3	15.8	28.704	253	0	21.815	1.46929e+06	257053	74555.5	63234.2	85044.5	154360	270766	269782	124323	170171	131614	170057	188092	3	163254	28846.7	16654.7	0.176698	TRUE	FALSE
Protein Hook homolog 3	HOOK3	2	2	3.8	83.125	718	0	25.661	1.46806e+06	50453.3	221971	192306	76319.5	75836	364837	90937	185896	209503	154910	172331	162112	3	163118	8753.76	5053.99	0.0536653	FALSE	FALSE
Peroxidasin homolog	PXDN	2	5	4.8	165.27	1479	0	65.061	1.46601e+06	141183	181452	160022	137227	156485	182304	174475	172467	160392	160886	158672	169111	3	162890	5500.59	3175.76	0.0337688	TRUE	TRUE
Gamma-adducin	ADD3	1	2	3.8	79.154	706	0	13.536	1.46431e+06	88779.3	130891	281425	132611	122447	146808	335271	122435	103641	167032	133956	187115	3	162701	26843.2	15498	0.164985	FALSE	FALSE
Synaptopodin-2	SYNPO2	2	3	3.7	125.25	1155	0	25.122	1.45627e+06	179477	213816	195723	172231	142639	120803	92144.1	138487	200946	196339	145224	143859	3	161807	29912.8	17270.2	0.184867	FALSE	FALSE
Upstream-binding protein 1	UBP1	1	2	9.4	60.49	540	0	13.92	1.45524e+06	234373	140435	104080	79822.8	149274	144897	132349	106572	363436	159629	124665	200786	3	161693	38102.4	21998.5	0.235647	FALSE	FALSE
Nuclear pore complex protein Nup155	NUP155	2	4	4.3	148.09	1327	0	26.886	1.45412e+06	109086	185817	109675	224604	141820	132081	229370	218927	102744	134859	166168	183680	3	161569	24733.3	14279.8	0.153081	FALSE	FALSE
Charged multivesicular body protein 7	CHMP7	3	2	19.1	17.812	157	0	27.245	1.3372e+06	143552	235660	159772	118635	266302	182266	154151	0	76863.8	179661	189067	115507	3	161412	40031.9	23112.4	0.24801	FALSE	FALSE
THO complex subunit 6 homolog	THOC6	1	2	8.8	37.535	341	0	13.423	1.43882e+06	133215	158641	118294	125129	138876	223916	196632	180640	163478	136717	162640	180250	3	159869	21898.5	12643.1	0.136978	FALSE	FALSE
Liprin-alpha-1	PPFIA1	15	4	5	138.52	1224	0	39.278	1.43652e+06	196578	138405	176452	168192	101031	208491	79288.8	202264	165821	170478	159238	149125	3	159614	10681.8	6167.13	0.0669227	FALSE	FALSE
Disheveled-associated activator of morphogenesis 2	DAAM2	3	5	5.5	124.51	1077	0	33.022	1.42812e+06	213542	120630	118620	189151	184040	208194	119190	95238.2	179512	150931	193795	131313	3	158680	31953.5	18448.4	0.201371	TRUE	FALSE
Focal adhesion kinase 1	PTK2	11	3	2.9	115.45	1017	0	17.495	1.41872e+06	170119	171602	135674	145355	178828	132950	100232	235318	148646	159132	152378	161399	3	157636	4692.86	2709.42	0.0297702	FALSE	FALSE
Catalase	CAT	1	2	5.7	59.755	527	0	13.841	596468	0	0	213305	120562	0	129653	0	0	132948	213305	125107	132948	3	157120	48814.9	28183.3	0.310685	TRUE	FALSE
Engulfment and cell motility protein 2	ELMO2	5	3	9.7	82.364	718	0	25.67	1.4107e+06	220610	208790	77089.5	146284	89989.2	129902	229453	91478.5	217102	168830	122058	179344	3	156744	30495.5	17606.6	0.194556	FALSE	FALSE
V-type proton ATPase subunit E 1	ATP6V1E1	2	2	6.9	23.539	203	0	12.543	860898	0	0	135578	0	139092	0	175953	296936	113339	135578	139092	195409	3	156693	33575.1	19384.6	0.214273	TRUE	FALSE
LIM domain and actin-binding protein 1	LIMA1	6	2	2.9	85.225	759	0	14.653	1.41018e+06	152215	177690	155799	120620	196040	125697	164815	155963	161339	161901	147452	160706	3	156687	8019.4	4630	0.0511812	FALSE	FALSE
Apoptotic chromatin condensation inducer in the nucleus	ACIN1	4	2	5.3	67.494	582	0	14.958	1.23651e+06	148554	237038	174389	193464	144026	0	67128.6	49196.6	222715	186660	168745	113013	3	156139	38407.5	22174.6	0.245982	FALSE	FALSE
Nuclear factor NF-kappa-B p100 subunit;Nuclear factor NF-kappa-B p52 subunit	NFKB2	1	3	6.3	96.748	900	0	20.197	1.40433e+06	77142.4	246409	95091.7	105030	135338	164336	167357	188146	225475	139548	134902	193660	3	156036	32665.3	18859.3	0.209344	FALSE	FALSE
Zinc finger CCCH domain-containing protein 11A	ZC3H11A	4	2	4.7	57.427	515	0	10.83	1.40241e+06	110163	174024	122382	253016	133250	140988	150462	97899.2	220229	135523	175751	156197	3	155824	20116.8	11614.5	0.1291	FALSE	FALSE
Peptidyl-prolyl cis-trans isomerase-like 4	PPIL4	1	2	6.1	57.224	492	0	19.401	740869	236692	0	133908	71205.4	0	105024	0	0	194039	185300	88114.8	194039	3	155818	58795.3	33945.5	0.377333	FALSE	FALSE
Casein kinase I isoform delta;Casein kinase I isoform epsilon	CSNK1E	9	2	8.5	31.182	270	0	11.769	1.39735e+06	142622	128134	102574	176495	112752	139899	190921	169369	234583	124443	143049	198291	3	155261	38408.6	22175.2	0.247381	FALSE	FALSE
Gamma-tubulin complex component 2	TUBGCP2	3	4	6.1	102.53	902	0	26.346	1.39622e+06	141575	148485	160502	118899	143188	135493	194397	193459	160219	150187	132527	182691	3	155135	25445.8	14691.1	0.164023	FALSE	FALSE
Cleavage and polyadenylation specificity factor subunit 3	CPSF3	3	3	6.3	77.485	684	0	16.056	1.38879e+06	139901	157397	163314	176368	142333	110262	198192	210177	90850.3	153537	142988	166407	3	154310	11728.7	6771.56	0.0760071	FALSE	FALSE
Protein-lysine 6-oxidase	LOX	1	2	6.5	46.944	417	0	14.232	307010	0	140550	0	166460	0	0	0	0	0	140550	166460		2	153505	18321.7	12955.4	0.119356	FALSE	FALSE
von Willebrand factor;von Willebrand antigen 2	VWF	1	4	2	309.26	2813	0	65.562	1.37989e+06	136583	173784	164196	130753	132728	144075	184406	165017	148351	158188	135852	165925	3	153322	15616	9015.89	0.101851	TRUE	TRUE
mRNA-decapping enzyme 1A	DCP1A	4	3	8.1	63.278	582	0	17.347	1.20203e+06	97770.2	46450.4	258171	110556	204637	170004	155783	0	158660	134131	161732	157221	3	151028	14806.5	8548.53	0.098038	FALSE	FALSE
Ribosome-binding protein 1	RRBP1	4	3	4.7	84.325	751	0	19.91	916125	119247	95875.8	305897	81457	0	152610	0	161038	0	173673	117033	161038	3	150582	29732.6	17166.1	0.197452	FALSE	FALSE
X-ray repair cross-complementing protein 6	XRCC6	2	2	4.7	64.283	559	0	13.116	1.07542e+06	0	115997	186942	175419	133007	213365	0	117178	133509	151469	173930	125344	3	150248	24316.4	14039.1	0.161842	FALSE	FALSE
Transmembrane 9 superfamily member 3	TM9SF3	2	2	3.6	67.887	589	0	16.98	1.10525e+06	112297	145125	128716	157961	207329	230692	0	0	123128	128713	198661	123128	3	150167	42089.3	24300.3	0.280283	FALSE	FALSE
Guanine nucleotide-binding protein subunit beta-4	GNB4	1	2	29.1	37.567	340	0	13.481	1.18278e+06	142701	137544	197633	178246	157655	0	122406	152040	94555.3	159292	167950	123000	3	150081	23848.7	13769.1	0.158905	TRUE	FALSE
E3 ubiquitin-protein ligase HUWE1	HUWE1	5	12	3.9	481.89	4374	0	79.491	1.34352e+06	163619	108703	146490	148191	141892	146952	132763	174208	180704	139604	145678	162558	3	149280	11893.5	6866.71	0.0796723	TRUE	FALSE
Golgi apparatus protein 1	GLG1	2	5	5.9	134.55	1179	0	38.951	1.34288e+06	148701	171047	76599.1	144357	199704	167481	78825.3	159659	196504	132116	170514	144996	3	149209	19542.6	11282.9	0.130975	TRUE	FALSE
Proto-oncogene vav	VAV1	4	5	9.3	91.729	789	0	48.682	1.20979e+06	231808	80856.9	137852	186236	98771.7	211253	131486	0	131522	150172	165420	131504	3	149032	16986.8	9807.33	0.113981	FALSE	FALSE
Receptor protein serine/threonine kinase;Serine/threonine-protein kinase receptor;Serine/threonine-protein kinase receptor R3	ACVRL1	3	2	9.1	37.222	329	0	11.976	1.33889e+06	193328	127589	169657	234512	161868	110386	119864	129048	92639.1	163525	168922	113850	3	148766	30357.8	17527.1	0.204065	FALSE	FALSE
Serine/threonine-protein kinase PAK 4	PAK4	1	2	4.7	64.071	591	0	11.226	1.3355e+06	181875	128153	101566	92250.6	97844.5	247771	166435	112495	207109	137198	145955	162013	3	148389	12585.1	7266	0.0848115	FALSE	FALSE
Kinesin-like protein;Kinesin-like protein KIF13B	KIF13B	4	3	5	83.877	743	0	17.704	1.31652e+06	98269.5	154133	144686	136738	161724	226468	106195	86633.6	201679	132363	174977	131502	3	146281	24855.2	14350.2	0.169915	FALSE	FALSE
UDP-glucose:glycoprotein glucosyltransferase 1	UGGT1	2	6	4.8	177.19	1555	0	40.747	1.17422e+06	123074	92468.1	233593	103515	0	170138	122618	132382	196433	149712	136826	150478	3	145672	7670.29	4428.44	0.0526546	TRUE	FALSE
V-type proton ATPase subunit C 1	ATP6V1C1	1	2	7.3	43.941	382	0	20.77	1.30945e+06	120921	126469	129513	89895.5	142045	133505	176355	208470	182273	125634	121815	189033	3	145494	37754	21797.3	0.259489	TRUE	FALSE
Transcription elongation factor SPT6	SUPT6H	1	8	6.6	199.07	1726	0	75.47	1.30297e+06	188698	131073	163237	156993	251709	121568	179973	97015.2	12708.1	161003	176757	96565.4	3	144775	42487.3	24530	0.293471	FALSE	FALSE
Mitochondrial import receptor subunit TOM70	TOMM70A	1	2	4.3	67.454	608	0	14.398	1.29628e+06	142006	95136.8	131019	206178	145196	152772	157662	146015	120296	122721	168049	141325	3	144031	22784.9	13154.9	0.158194	FALSE	FALSE
Protein transport protein Sec24B	SEC24B	1	3	3.7	137.42	1268	0	18.753	1.29454e+06	104055	99905.7	78824.7	238130	41192.1	164862	210465	194951	162154	94261.7	148061	189190	3	143838	47604.8	27484.7	0.330962	FALSE	FALSE
Procollagen-lysine,2-oxoglutarate 5-dioxygenase 3	PLOD3	4	3	5.8	84.784	738	0	16.991	1.29186e+06	252589	112254	109704	217259	78714	96269.9	199398	52412.6	173258	158183	130748	141690	3	143540	13810.7	7973.62	0.0962151	TRUE	FALSE
Condensin complex subunit 1	NCAPD2	4	6	5.1	157.18	1401	0	60.382	1.28412e+06	160761	163734	112171	157707	85306.3	166888	140176	138645	158731	145555	136634	145851	3	142680	5238.11	3024.23	0.0367123	FALSE	FALSE
Neutrophil cytosol factor 2	NCF2	2	2	5.5	59.761	526	0	12.048	1.13095e+06	118611	98795.4	161164	120444	177271	165197	151148	138317	0	126190	154304	144732	3	141742	14293.5	8252.36	0.100842	FALSE	FALSE
Polypeptide N-acetylgalactosaminyltransferase 2;Polypeptide N-acetylgalactosaminyltransferase 2 soluble form	GALNT2	1	3	6.8	64.732	571	0	25.422	1.03113e+06	79191.2	135314	202969	0	0	122179	103257	234278	153944	139158	122179	163826	3	141721	20941.2	12090.4	0.147764	TRUE	FALSE
Transcription elongation factor SPT5	SUPT5H	1	5	6.1	121	1087	0	62.588	1.27164e+06	134742	185865	147258	108366	135158	99089.3	194586	139888	126684	155955	114204	153719	3	141293	23485.9	13559.6	0.166222	FALSE	FALSE
Protein diaphanous homolog 1	DIAPH1	7	7	7.8	136.85	1228	0	42.115	1.27151e+06	246432	86189.6	118802	125569	157520	201208	141855	52647.8	141281	150475	161432	111928	3	141278	26002	15012.2	0.184048	FALSE	FALSE
Exocyst complex component 3-like protein 2	EXOC3L2	2	2	3.2	87.479	802	0	15.014	1.26931e+06	64242.7	177192	152114	161296	200892	155582	117506	163152	77333.4	131183	172590	119331	3	141035	27963.2	16144.5	0.198272	FALSE	FALSE
Crooked neck-like protein 1	CRNKL1	2	4	4.5	99.172	836	0	22.24	1.01434e+06	71994.5	75214.1	101192	0	377389	125008	75923.9	127239	60383.5	82800.1	251198	87848.8	3	140616	95800.7	55310.6	0.681294	FALSE	FALSE
PAX3- and PAX7-binding protein 1	PAXBP1	1	3	3.4	104.8	917	0	16.278	1.26474e+06	178900	135830	112334	155771	137976	200625	36802.1	185399	121101	142355	164791	114434	3	140526	25228.1	14565.4	0.179525	FALSE	FALSE
MAU2 chromatid cohesion factor homolog	MAU2	3	2	5.2	69.081	613	0	16.285	1.00763e+06	86436.8	197725	231107	134303	110736	0	109144	0	138174	171756	122519	123659	3	139311	28103.8	16225.7	0.201734	FALSE	FALSE
Heat shock 70 kDa protein 4L	HSPA4L	3	2	8.1	59.196	531	0	11.234	1.11262e+06	150179	130795	0	101735	174201	148060	100374	131648	175631	140487	141332	135884	3	139235	2931.9	1692.73	0.0210573	FALSE	FALSE
TBC1 domain family member 23	TBC1D23	4	3	5.3	78.321	699	0	24.516	1.24925e+06	100345	183989	131135	140357	197462	36284	274216	45866.4	139600	138489	124701	153227	3	138806	14265.8	8236.38	0.102775	FALSE	FALSE
Hepatocyte growth factor-regulated tyrosine kinase substrate	HGS	2	2	8.4	30.004	263	0	10.647	545391	0	0	159100	0	0	127226	207001	52064.5	0	159100	127226	129533	3	138620	17774.4	10262.1	0.128224	TRUE	FALSE
Exocyst complex component 1	EXOC1	1	3	4.4	101.98	894	0	25.768	1.2385e+06	162895	219262	59255.3	76690.1	154045	198771	90769.1	123045	153770	147138	143169	122528	3	137611	13212.4	7628.16	0.0960121	FALSE	FALSE
NADH dehydrogenase [ubiquinone] iron-sulfur protein 2, mitochondrial	NDUFS2	1	2	4.5	52.545	463	0	10.474	698776	126353	0	0	121677	0	133428	0	148909	168409	126353	127552	158659	3	137522	18315.3	10574.3	0.133181	FALSE	FALSE
Nucleoprotein TPR	TPR	2	8	4.4	267.29	2363	0	50.552	1.23391e+06	246383	64055.7	229879	80768.5	45413.2	124540	56098.7	206402	180368	180106	83573.9	147623	3	137101	49118.7	28358.7	0.358266	FALSE	FALSE
Ras GTPase-activating protein-binding protein 2	G3BP2	4	2	6.8	54.12	482	0	32.215	1.21906e+06	154653	139956	117958	127809	233939	227491	70098.6	65014.4	82144.6	137522	196413	72419.2	3	135451	62022.7	35808.8	0.457896	FALSE	FALSE
Dynamin-1	DNM1	6	3	10.4	96.396	856	0	16.337	1.21406e+06	98318.4	190833	125434	178588	83804.7	155018	147317	188055	46692.4	138195	139137	127355	3	134896	6547.42	3780.15	0.0485369	TRUE	FALSE
Protein disulfide-isomerase A4	PDIA4	2	2	4	73.06	646	0	22.534	1.21301e+06	195511	159302	84597.3	299785	73473.8	79962.4	163302	98687.1	58386.9	146470	151074	106792	3	134779	24346.2	14056.3	0.180638	FALSE	FALSE
Cyclin-G-associated kinase	GAK	3	4	4.4	143.19	1311	0	28.369	1.21132e+06	179565	118026	168640	100492	65596	56976.3	256256	172896	92874.4	155410	74354.9	174009	3	134591	52988.7	30593	0.393701	FALSE	FALSE
DNA polymerase;DNA polymerase delta catalytic subunit	POLD1	8	4	5.4	126.39	1133	0	28.265	1.19987e+06	117710	143038	152162	133295	99725.9	129462	166282	134033	124157	137637	120828	141491	3	133318	10987.4	6343.57	0.0824146	FALSE	FALSE
Serine/threonine-protein kinase STK11	STK11	4	2	6.5	48.455	432	0	25.157	591269	0	0	0	0	102697	0	125657	269320	93594.6		102697	162857	2	132777	42540	30080.3	0.320387	TRUE	FALSE
Myoferlin	MYOF	2	8	5.6	234.71	2061	0	61.354	1.19394e+06	149651	155769	103140	139310	132944	71798.6	118918	130789	191625	136187	114684	147110	3	132660	16498.1	9525.19	0.124363	TRUE	FALSE
Isoleucine--tRNA ligase, cytoplasmic	IARS	4	4	4.3	142.29	1242	0	28.293	1.19223e+06	140293	151567	120894	134029	145394	142059	94303	143155	120541	137585	140494	119333	3	132471	11470	6622.21	0.0865853	TRUE	FALSE
Ankyrin repeat and MYND domain-containing protein 2	ANKMY2	2	2	7.6	38.072	341	0	11.17	849191	92924.8	249798	335629	0	0	107509	0	0	63329.5	226117	107509	63329.5	3	132319	84181.9	48602.4	0.636206	FALSE	FALSE
RNA polymerase-associated protein CTR9 homolog	CTR9	2	4	6.4	133.5	1173	0	43.276	1.18676e+06	179839	111536	143486	167204	150579	154894	101380	88460.3	89384.4	144954	157559	93075	3	131863	34177.1	19732.2	0.259188	FALSE	FALSE
Dystrophin	DMD	14	8	3.3	426.09	3680	0	98.133	1.18631e+06	109204	137257	140760	146450	142162	104346	134844	151034	120256	129074	130986	135378	3	131812	3232.38	1866.21	0.0245226	FALSE	FALSE
Leucine-rich repeat and calponin homology domain-containing protein 3	LRCH3	3	2	5.1	86.082	777	0	20.427	1.18081e+06	83439.5	99522.8	191241	64349.4	92992.3	69428.4	148062	128912	302865	124734	75590	193280	3	131201	59110.7	34127.6	0.450534	FALSE	FALSE
V-type proton ATPase subunit H	ATP6V1H	2	3	13.1	51.57	443	0	18.199	1.01846e+06	106208	233812	32272.1	0	178081	139851	217180	50405	60654.5	124097	158966	109413	3	130826	25452.1	14694.8	0.19455	TRUE	FALSE
Tyrosine-protein kinase JAK1	JAK1	1	3	3.3	133.28	1154	0	16.176	1.17657e+06	157452	138070	125424	125002	136608	103591	128128	123848	138449	140316	121733	130142	3	130730	9305.09	5372.3	0.0711778	FALSE	FALSE
tRNA-dihydrouridine(47) synthase [NAD(P)(+)]-like	DUS3L	5	2	3.7	72.593	650	0	10.797	1.17526e+06	92552.8	101887	115319	109842	273369	103237	137397	117540	124116	103253	162149	126351	3	130585	29675.6	17133.2	0.227252	FALSE	FALSE
Tyrosine-protein phosphatase non-receptor type 9;Protein-tyrosine-phosphatase	PTPN9	3	3	5.1	68.019	593	0	16.912	1.17066e+06	125766	179576	68611.5	100659	130828	109927	158088	147767	149441	124651	113805	151765	3	130074	19552.7	11288.7	0.15032	FALSE	FALSE
Sorbin and SH3 domain-containing protein 2	SORBS2	4	2	2	124.11	1100	0	11.318	1.17003e+06	169806	83583.1	130424	86970.2	140092	84497.3	201810	98500.6	174348	127938	103853	158220	3	130003	27242.1	15728.2	0.209549	FALSE	FALSE
Golgi-specific brefeldin A-resistance guanine nucleotide exchange factor 1	GBF1	1	6	5.6	206.44	1859	0	42.015	1.16752e+06	113853	73718.9	157498	178960	58071.1	146350	62612.1	232842	143614	115023	127793	146356	3	129724	15755.4	9096.37	0.121453	FALSE	FALSE
Probable ATP-dependent RNA helicase DHX58	DHX58	3	2	3.8	76.612	678	0	15.381	1.1643e+06	138188	185262	111931	72225.4	139515	138178	124463	105388	149146	145127	116640	126332	3	129366	14483.9	8362.27	0.11196	FALSE	FALSE
Bifunctional glutamate/proline--tRNA ligase;Glutamate--tRNA ligase;Proline--tRNA ligase	EPRS	2	4	6.1	109.04	968	0	25.878	1.16212e+06	104290	154879	115386	102282	148932	203349	151077	48866.5	133060	124852	151521	111001	3	129125	20595	11890.5	0.159497	FALSE	FALSE
Twinfilin-1	TWF1	2	2	9.7	40.282	350	0	19.52	1.16066e+06	65675.8	133485	84831.5	164739	83342.9	125907	260820	149045	92810.3	94664.2	124663	167558	3	128962	36636.7	21152.2	0.284089	FALSE	FALSE
Microtubule-associated protein 1B;MAP1B heavy chain;MAP1 light chain LC1	MAP1B	5	2	5.2	75.026	670	0	37.2	1.00409e+06	102410	108885	112929	130156	0	170740	151242	85314.4	142412	108075	150448	126323	3	128282	21254.5	12271.3	0.165686	FALSE	FALSE
SUMO-activating enzyme subunit 1;SUMO-activating enzyme subunit 1, N-terminally processed	SAE1	5	3	13.3	38.449	346	0	21.354	1.15316e+06	100266	127828	136029	101373	153217	144534	143747	110797	135373	121374	133041	129972	3	128129	6047.7	3491.64	0.0472	FALSE	FALSE
BSD domain-containing protein 1	BSDC1	4	2	10.2	47.163	430	0	31.913	1.14813e+06	122781	131398	106796	171536	170537	99519.3	133247	118851	93459.2	120325	147198	115186	3	127570	17191.4	9925.49	0.134761	FALSE	FALSE
Cytoplasmic dynein 1 light intermediate chain 1	DYNC1LI1	3	3	8.6	56.578	523	0	19.402	928704	0	0	109656	230159	84643.7	84073	176000	122062	122110	109656	132959	140057	3	127557	15903.9	9182.14	0.124681	FALSE	FALSE
Cleft lip and palate transmembrane protein 1	CLPTM1	2	3	7.9	76.096	669	0	15.745	854904	193896	46482.9	0	84789.2	106433	87280.4	256954	0	79069.2	120189	92834	168011	3	127012	38050.2	21968.3	0.29958	FALSE	FALSE
UDP-glucose 6-dehydrogenase	UGDH	1	2	5.3	55.023	494	0	11.596	647020	0	130795	130971	146205	124914	0	0	0	114133	130883	135560	114133	3	126859	11265.9	6504.37	0.0888065	TRUE	FALSE
Kinesin-like protein KIF20A	KIF20A	1	2	2.2	100.28	890	0	14.471	970683	195648	140483	0	228419	26186.4	37850.4	111501	202457	28139.1	168065	97485.1	114032	3	126528	36912	21311.1	0.291731	FALSE	FALSE
Receptor protein-tyrosine kinase;Epidermal growth factor receptor	EGFR	11	3	3.8	120.69	1091	0	18.954	1.13449e+06	98954.7	105467	99195.4	121608	192313	97407.2	111784	133343	174419	101206	137109	139849	3	126055	21563.3	12449.6	0.171063	FALSE	FALSE
26S proteasome non-ATPase regulatory subunit 6	PSMD6	3	2	6.2	45.531	389	0	12.046	699793	83579.5	104912	125069	0	127192	99777.4	0	159264	0	104520	113484	159264	3	125756	29362.5	16952.4	0.233487	TRUE	FALSE
Serine/threonine-protein kinase Nek9	NEK9	2	3	4.5	107.17	979	0	19.88	1.12984e+06	51218.8	208905	56105.5	151927	177424	136095	193664	85568.7	68934.3	105410	155148	116056	3	125538	26190	15120.8	0.208622	FALSE	FALSE
Ankyrin repeat and KH domain-containing protein 1;Ankyrin repeat domain-containing protein 17	ANKHD1	9	4	4.3	166.74	1565	0	45.374	1.12984e+06	88581.5	68984.4	160780	127554	147257	91920.4	128010	211274	105475	106115	122244	148253	3	125537	21260.9	12275	0.169359	FALSE	FALSE
WASH complex subunit strumpellin	KIAA0196	2	7	8.8	134.28	1159	0	58.538	1.12533e+06	67324.2	142627	169580	212095	131215	92708.9	85581.1	93714.4	130483	126510	145340	103260	3	125037	21078.8	12169.9	0.168581	FALSE	FALSE
[Pyruvate dehydrogenase (acetyl-transferring)] kinase isozyme 3, mitochondrial	PDK3	1	2	7.9	46.938	406	0	35.209	1.12455e+06	67715.8	181758	63772.6	196877	149940	107748	230765	53998.6	71970	104416	151522	118911	3	124950	24126.6	13929.5	0.193091	FALSE	FALSE
STE20/SPS1-related proline-alanine-rich protein kinase	STK39	1	2	6.8	59.473	545	0	17.894	1.11582e+06	169062	82859.4	182469	93202.2	125445	96642.6	103965	91388.1	170782	144797	105097	122045	3	123980	19920.7	11501.2	0.160677	FALSE	FALSE
Protein MON2 homolog	MON2	3	5	3.5	190.36	1717	0	34.045	1.11532e+06	54954.2	92509.3	159110	125970	98771.7	193906	121058	152990	116048	102191	139549	130032	3	123924	19413.6	11208.5	0.156657	TRUE	FALSE
Rho guanine nucleotide exchange factor 6	ARHGEF6	1	3	6.2	87.498	776	0	26.131	1.114e+06	157795	178513	67036.6	90900.9	89293.3	87955.1	153465	164362	124677	134448	89383.1	147501	3	123778	30493.1	17605.2	0.246354	FALSE	FALSE
LETM1 and EF-hand domain-containing protein 1, mitochondrial	LETM1	1	2	2.8	83.353	739	0	13.629	1.11157e+06	156777	176455	97122.5	82171	87163.4	117640	151727	125069	117444	143452	95658.1	131413	3	123508	24858.2	14351.9	0.201268	FALSE	FALSE
CLIP-associating protein 2;CLIP-associating protein 1	CLASP2	9	5	4.4	165.63	1513	0	91.354	1.11051e+06	94221.8	113604	116739	95588.6	129352	127895	150427	139956	142728	108188	117612	144370	3	123390	18770.4	10837.1	0.152122	FALSE	FALSE
Putative pre-mRNA-splicing factor ATP-dependent RNA helicase DHX16	DHX16	5	3	7	76.932	669	0	25.593	1.10853e+06	170442	160958	161663	49708.3	63091.6	71143.9	158656	134722	138144	164354	61314.6	143841	3	123170	54541.3	31489.4	0.442814	FALSE	FALSE
E3 ubiquitin-protein ligase RNF213	RNF213	3	9	1.8	596.48	5256	0	66.051	1.10279e+06	143259	90618.7	105817	121774	125193	158917	141547	108861	106799	113232	135295	119069	3	122532	11432	6600.28	0.0932983	FALSE	FALSE
ARF GTPase-activating protein GIT1;ARF GTPase-activating protein GIT2	GIT1	9	2	5	83.131	747	0	11.668	1.09983e+06	120901	168587	228036	16410.3	52987.6	192540	228744	47295.3	44328	172508	87312.6	106789	3	122203	44640.4	25773.2	0.365297	FALSE	FALSE
Rab3 GTPase-activating protein catalytic subunit	RAB3GAP1	1	3	4.5	110.52	981	0	19.941	1.09512e+06	86705	48556.3	104656	138264	126723	136372	154470	187806	111566	79972.5	133786	151281	3	121680	37163.8	21456.5	0.305423	TRUE	FALSE
Oxysterol-binding protein;Oxysterol-binding protein-related protein 8	OSBPL8	4	2	5.5	79.052	694	0	16.044	965590	115263	96976.6	133150	0	106433	124187	164331	116873	108378	115130	115310	129861	3	120100	8453.41	4880.58	0.0703864	FALSE	FALSE
Beta-sarcoglycan	SGCB	1	2	11.6	34.776	318	0	11.665	702756	99845.5	96718.2	124781	0	113427	0	112013	0	155971	107115	113427	133992	3	118178	14054.2	8114.17	0.118924	FALSE	FALSE
Tripartite motif-containing protein 3	TRIM3	2	2	3.1	76.13	703	0	11.312	940666	194904	43011.1	84298.8	168925	82575	122352	0	88772.3	155828	107405	124617	122300	3	118107	9340.89	5392.97	0.0790881	FALSE	FALSE
Ras-interacting protein 1	RASIP1	1	3	3.9	103.46	963	0	22.669	1.06216e+06	139030	184917	131173	97265.9	69474.2	132291	114149	40751.3	153108	151707	99677	102670	3	118018	29213.7	16866.6	0.247537	FALSE	FALSE
Protein sel-1 homolog 1	SEL1L	1	2	5.4	88.754	794	0	18.187	1.05668e+06	75508.6	193245	125242	64721	150381	81038.5	74739.2	135141	156663	131332	98713.5	122181	3	117409	16824.6	9713.71	0.1433	FALSE	FALSE
Exocyst complex component 4	EXOC4	1	4	7.1	110.5	974	0	45.401	1.04965e+06	93906.6	94762.6	66261.1	115896	136284	185687	163255	137899	55695.5	84976.8	145956	118950	3	116627	30555.8	17641.4	0.261995	FALSE	FALSE
Leucine-rich repeat-containing protein 40	LRRC40	1	4	10.5	68.249	602	0	30.231	1.04832e+06	121038	162901	125578	24331.4	165100	165426	106369	112549	65031.8	136506	118286	94649.9	3	116480	20986.2	12116.4	0.180169	FALSE	FALSE
Unconventional myosin-IXb	MYO9B	4	7	5	234.07	2071	0	48.129	1.04366e+06	159577	52848.5	108687	105177	103678	112747	120656	164475	115814	107037	107201	133648	3	115962	15316.9	8843.23	0.132086	FALSE	FALSE
Tenascin-X	TNXB	14	6	1.7	456.19	4222	0	41.848	1.0424e+06	138247	76871	146634	122557	94441.7	81693.2	139667	151249	91042.8	120584	99563.9	127320	3	115823	14477.6	8358.64	0.124998	TRUE	TRUE
Protein FAM46A	FAM46A	4	2	5.7	59.119	523	0	19.672	1.0336e+06	45835.9	44598.1	187537	63323.4	215323	110271	92380.6	197076	77257	92656.9	129639	122238	3	114845	19568.2	11297.7	0.170389	FALSE	FALSE
PC4 and SFRS1-interacting protein	PSIP1	1	2	7.2	60.103	530	0	40.328	1.02695e+06	121733	129628	127305	120014	73710.6	144218	103357	125091	81896.1	126222	112648	103448	3	114106	11456.7	6614.55	0.100404	FALSE	FALSE
Phosphatidylinositol glycan anchor biosynthesis class U protein	PIGU	1	2	6.4	50.051	435	0	14.03	917365	0	94088.7	98936.3	157042	101274	127818	159448	74190	104568	96512.5	128712	112735	3	112653	16099.7	9295.15	0.142914	FALSE	FALSE
NADH-ubiquinone oxidoreductase 75 kDa subunit, mitochondrial	NDUFS1	2	3	8.5	66.921	611	0	31.716	920688	48983	88278.3	138304	139349	168754	154215	0	61783.7	121020	91855	154106	91401.7	3	112454	36072.5	20826.4	0.320774	FALSE	FALSE
E3 ubiquitin-protein ligase NEDD4	NEDD4	5	3	4.2	149.11	1319	0	31.489	1.00664e+06	160722	64431.9	132728	132141	152695	109497	59746.2	103739	90944	119294	131444	84809.7	3	111849	24192.2	13967.4	0.216293	TRUE	FALSE
UTP--glucose-1-phosphate uridylyltransferase	UGP2	7	2	5.9	56.967	508	0	14.591	760871	101128	0	111461	82441.9	81786.4	111791	162735	0	109529	106294	92006.4	136132	3	111477	22514.7	12998.9	0.201966	TRUE	FALSE
Sphingomyelin phosphodiesterase 4	SMPD4	7	2	3.3	94.584	837	0	13.796	1.00179e+06	93646.2	76612.6	114867	134665	100545	113330	94191.9	159682	114256	95042.1	116180	122710	3	111311	14462.3	8349.79	0.129927	FALSE	FALSE
Cohesin subunit SA-2	STAG2	2	4	5.9	141.32	1231	0	27.868	1.0006e+06	84854	97991.3	83181.7	122977	81952.1	164442	120289	154753	90160.7	88675.7	123124	121734	3	111178	19499.9	11258.3	0.175393	FALSE	FALSE
Striatin-interacting protein 1	STRIP1	1	2	4.5	95.575	837	0	19.007	777669	118150	88441	0	92764	125940	0	113870	127996	110507	103296	109352	117458	3	110035	7105.74	4102.5	0.064577	TRUE	FALSE
Dedicator of cytokinesis protein 1	DOCK1	2	5	4.5	217.75	1886	0	39.6	974394	102586	99762.2	93686.7	122244	100194	124349	113004	139187	79380.9	98678.4	115596	110524	3	108266	8681.71	5012.39	0.0801886	FALSE	FALSE
Asparagine--tRNA ligase, cytoplasmic	NARS	1	2	7.1	62.942	548	0	13.825	648910	84571.1	0	132133	133237	0	109554	103609	0	85805.8	108352	121396	94707.4	3	108152	13345.2	7704.86	0.123394	TRUE	FALSE
Aldehyde dehydrogenase X, mitochondrial	ALDH1B1	1	2	5.6	57.206	517	0	12.544	972011	165695	190105	53050.7	61082.8	64168.3	82191.1	62858.1	183545	109315	136283	69147.4	118573	3	108001	34794.1	20088.4	0.322164	FALSE	FALSE
Fragile X mental retardation protein 1	FMR1	10	2	7.7	34.114	297	0	14.051	722624	0	185989	106307	62330.7	69681.2	102042	141807	0	54466	146148	78018.1	98136.7	3	107434	35003.6	20209.3	0.325814	FALSE	FALSE
Syntaxin-binding protein 3	STXBP3	1	2	3.2	67.764	592	0	11.417	964461	97351.3	76125.4	136211	115466	82715.4	74606.5	184194	133151	64640.6	103229	90929.3	127328	3	107162	18515.5	10690	0.17278	TRUE	FALSE
KDEL motif-containing protein 1	KDELC1	1	2	6.4	58.042	502	0	12.984	964435	94269.8	120792	78162.5	103231	98663.7	106955	99421.3	143540	119400	97741.6	102950	120787	3	107159	12085.7	6977.66	0.112782	FALSE	FALSE
Filamin-B	FLNB	4	6	7.6	278.16	2602	0	36.412	963284	92757.4	98211.4	89983.2	101764	120836	129022	91738.6	116138	122833	93650.7	117207	110237	3	107032	12101	6986.52	0.11306	TRUE	TRUE
Symplekin	SYMPK	6	3	5.1	74.538	673	0	16.919	853005	71946.5	124995	99492.9	89526.8	0	118873	100637	132902	114633	98811.4	104200	116057	3	106356	8822.83	5093.86	0.0829555	FALSE	FALSE
Leiomodin-1	LMOD1	1	2	3	67.029	600	0	15.34	752494	108137	155913	80205.7	90018.7	0	125935	0	101122	91162	114752	107977	96142	3	106290	9418.84	5437.97	0.0886143	FALSE	FALSE
Guanine nucleotide-binding protein-like 1	GNL1	2	2	4.7	44.787	407	0	12.389	636882	106208	118486	0	0	119945	93367.3	0	91894.5	106982	112347	106656	99438.3	3	106147	6469.29	3735.04	0.0609464	FALSE	FALSE
Neural cell adhesion molecule 1	NCAM1	12	2	3.2	80.282	725	0	11.242	955276	92498	106357	109560	98154.9	56143.8	77374.3	168504	100369	146314	102805	77224.3	138396	3	106142	30721.9	17737.3	0.289442	TRUE	FALSE
RNA-binding protein 25	RBM25	2	2	2.3	100.18	843	0.00054083	10.413	743714	99081.9	161666	112842	92068.7	75642.5	98965	0	0	103447	124530	88892	103447	3	105623	17918.4	10345.2	0.169645	FALSE	FALSE
MAP/microtubule affinity-regulating kinase 3;MAP/microtubule affinity-regulating kinase 4;Serine/threonine-protein kinase MARK2;Serine/threonine-protein kinase MARK1	MARK3	13	2	3.6	83.954	752	0	50.685	946668	87916.9	121434	113073	95302	92119.1	87876.7	91529.3	82845.5	174572	107474	91765.9	116316	3	105185	12433.9	7178.7	0.118209	TRUE	FALSE
WASH complex subunit 7	KIAA1033	4	3	3.7	136.5	1174	0	33.54	940875	98034.5	88109.8	103437	105950	116218	107882	92614.7	119925	108704	96527.2	110017	107081	3	104542	7094.17	4095.82	0.0678598	FALSE	FALSE
Cysteine-rich with EGF-like domain protein 1	CRELD1	1	2	6.7	45.439	420	0	31.714	936224	84906.8	125215	100021	79659.4	53246	131374	133590	106215	121998	103381	88093	120601	3	104025	16263.5	9389.73	0.156342	FALSE	FALSE
LisH domain and HEAT repeat-containing protein KIAA1468	KIAA1468	4	3	4.2	134.59	1216	0	19.46	932643	114803	168836	36473.7	71765.8	81848.5	118003	118941	160281	61691.5	106704	90539.1	113638	3	103627	11852.9	6843.25	0.11438	FALSE	FALSE
Calcium-binding mitochondrial carrier protein SCaMC-1	SLC25A24	3	2	5	53.354	477	0	16.561	810415	104387	70694.1	109474	63912.2	133061	88794.2	119592	0	120500	94851.8	95255.8	120046	3	103384	14430.6	8331.52	0.139582	FALSE	FALSE
Nuclear pore complex protein Nup205	NUP205	4	7	4.2	227.92	2012	0	46.817	925703	110006	140215	79420.7	80177.8	66680.8	115537	75648.4	114454	143563	109880	87465.3	111222	3	102856	13345.5	7705.04	0.12975	FALSE	FALSE
Integrin beta-2;Integrin beta	ITGB2	3	2	4	84.781	769	0	47.219	924467	96777.7	90819.7	106038	108062	86214.6	94377.5	119060	132778	90338.9	97878.5	96218.2	114059	3	102719	9856.06	5690.4	0.0959521	TRUE	FALSE
ELKS/Rab6-interacting/CAST family member 1	ERC1	8	4	6.1	111.97	976	0	29.442	922551	121831	41118.6	103792	126733	45683.3	89901.9	197920	102875	92695.1	88914	87439.4	131164	3	102506	24829.5	14335.3	0.242225	FALSE	FALSE
E3 ubiquitin/ISG15 ligase TRIM25	TRIM25	2	2	4.9	70.973	630	0	16.8	785204	81684.4	75594.1	99445	133589	129370	0	65095	159354	41072.3	85574.5	131479	88507.1	3	101854	25698.5	14837.1	0.252308	FALSE	FALSE
Lamin-B2	LMNB2	1	2	5.8	69.948	620	0	40.5	904744	96927.4	80398.4	116931	86388.3	132998	96680.8	110234	106486	77701.1	98085.6	105356	98140.2	3	100527	4181.72	2414.31	0.0415979	FALSE	FALSE
Gamma-tubulin complex component 3	TUBGCP3	3	3	5	103.57	907	0	32.805	904492	70718	130508	143342	131242	109502	27870.8	89946.2	95664.4	105699	114856	89538.2	97103.1	3	100499	12996.1	7503.3	0.129316	FALSE	FALSE
Coiled-coil and C2 domain-containing protein 1A	CC2D1A	3	2	2.1	104.06	951	0	10.767	895823	114010	94169.1	9389.59	124024	81226.5	93867.2	151609	129760	97768.2	72522.8	99705.8	126379	3	99535.9	26928.5	15547.2	0.27054	TRUE	FALSE
Vacuolar protein sorting-associated protein 33B	VPS33B	4	2	5.3	68.736	599	0	13.564	895454	113491	159062	47975.8	76795.8	101265	153776	144870	41448.8	56769.2	106843	110612	81029.2	3	99494.8	16102.4	9296.7	0.161841	FALSE	FALSE
Protein farnesyltransferase/geranylgeranyltransferase type-1 subunit alpha	FNTA	5	2	12.9	30.079	249	0	13.609	748580	143689	85243.9	63989.5	92138.1	187920	107203	68396	0	0	97640.9	129087	68396	3	98374.7	30352.2	17523.9	0.308537	FALSE	FALSE
Dystonin	DST	16	3	1.1	847.96	7461	0	16.987	882517	196862	77249.1	78469.6	78241.3	117955	83785.3	66212.3	64036.6	119706	117527	93327.3	83318.2	3	98057.5	17588.1	10154.5	0.179365	TRUE	FALSE
Phosphatidylinositol 3,4,5-trisphosphate 5-phosphatase 1	INPP5D	2	3	2.9	133.29	1189	0	43.324	875351	92835.7	105056	95596.5	66530.4	99401.9	63570.8	109223	115924	127213	97829.3	76501	117453	3	97261.2	20482	11825.3	0.210588	FALSE	FALSE
Lysyl oxidase homolog 1	LOXL1	1	2	5.9	63.109	574	0	11.83	371724	0	0	0	76843.7	125184	63982.7	0	105714	0		88670.1	105714	2	97192	12051.7	8521.81	0.123998	FALSE	TRUE
Plastin-1	PLS1	3	3	7.9	70.253	629	0	28.318	778891	0	75731	103562	75098.9	88780.2	118653	163515	83640.2	69911.3	89646.5	94177.3	105689	3	96504.2	8270.38	4774.91	0.0856997	TRUE	FALSE
Methylmalonyl-CoA mutase, mitochondrial	MUT	1	2	3.7	83.134	750	0	12.559	810708	65450.7	0	47833.8	69039	222254	100102	159873	82153.7	64000.9	56642.2	130465	102009	3	96372.3	37232.9	21496.4	0.386345	FALSE	FALSE
cGMP-specific 3,5-cyclic phosphodiesterase	PDE5A	3	2	3	99.984	875	0	12.445	865957	66951.3	103850	96661.8	111818	155755	87572.8	47583.7	104748	91016.4	89154.2	118382	81116.1	3	96217.5	19611.3	11322.6	0.203823	FALSE	FALSE
Desmoplakin	DSP	1	6	3	331.77	2871	0	83.095	864837	124249	94880.3	72628.8	93197.3	41484.7	78298.5	95812.9	172263	92022.8	97252.7	70993.5	120033	3	96093	24540.3	14168.4	0.255381	TRUE	TRUE
Abl interactor 1	ABI1	3	2	8.4	43.294	393	0	14.274	691527	39254	51700.8	7155.58	81753.4	112536	53484.1	0	154742	190901	32703.4	82591.2	172822	3	96038.8	71020.5	41003.7	0.739498	TRUE	FALSE
Nuclear factor of activated T-cells, cytoplasmic 1;Nuclear factor of activated T-cells, cytoplasmic 4;Nuclear factor of activated T-cells, cytoplasmic 2;Nuclear factor of activated T-cells, cytoplasmic 3	NFATC1	11	2	2.7	101.24	943	0	12.66	499531	162278	146063	52935.6	0	82306.7	55947	0	0	0	120426	69126.9		2	94776.3	36273.7	25649.4	0.38273	FALSE	FALSE
Ubiquitin carboxyl-terminal hydrolase 7;Ubiquitin carboxyl-terminal hydrolase	USP7	3	4	5.2	128.3	1102	0	25.806	852880	126657	114963	67432.9	89983.5	78427.7	94800	115832	73213.3	91570.5	103018	87737.1	93538.6	3	94764.4	7713.66	4453.49	0.0813983	FALSE	FALSE
Protein lunapark	LNP	1	2	4.9	47.739	428	0	17.608	768071	103526	84665.7	91915.1	86227.9	74357.8	0	152803	92040.3	82534.8	93369	80292.9	109126	3	94262.6	14437.4	8335.41	0.153161	FALSE	FALSE
Rab3 GTPase-activating protein non-catalytic subunit	RAB3GAP2	1	3	3.7	155.98	1393	0	24.246	842754	107324	111890	44685	123916	112887	128650	83954.2	92344.4	37103.5	87966.4	121818	71134	3	93639.4	25813.6	14903.5	0.275671	FALSE	FALSE
Structural maintenance of chromosomes protein 1A;Structural maintenance of chromosomes protein	SMC1A	3	3	3.9	143.23	1233	0	21.151	837270	77100.3	102481	68494.4	89853.4	93082.3	110787	88205.8	109168	98097.2	82691.8	97907.7	98490.4	3	93030	8957.88	5171.83	0.0962902	FALSE	FALSE
Zinc finger and BTB domain-containing protein 20	ZBTB20	1	2	5.4	81.082	741	0	21.473	836208	121625	98843.2	34974.6	114077	99779.9	102463	124959	45556.7	93928.8	85147.8	105440	88148.3	3	92912	10952.8	6323.6	0.117884	FALSE	FALSE
Glypican-6;Secreted glypican-6;Glypican-4;Secreted glypican-4	GPC6	3	2	5.8	62.735	555	0	17.494	537940	94474.4	0	0	71503.7	50994.5	116560	117738	86669.7	0	94474.4	79686	102204	3	92121.4	11441.8	6605.93	0.124204	FALSE	FALSE
Ubiquitin-like domain-containing CTD phosphatase 1	UBLCP1	1	2	7.5	36.804	318	0	14.374	595924	70906.9	100116	95763.5	116121	0	0	54408	86852.9	71755.1	88928.9	116121	71005.3	3	92018.5	22716.1	13115.2	0.246865	FALSE	FALSE
Vacuolar protein sorting-associated protein 16 homolog	VPS16	2	2	3.6	94.693	839	0	13.874	818493	75912.9	142933	113764	102292	46251.3	56445.9	97179.6	84596.6	99117.9	110870	68329.7	93631.4	3	90943.7	21397.1	12353.6	0.235278	FALSE	FALSE
Protein-tyrosine kinase 2-beta	PTK2B	1	2	2	115.87	1009	0	11.783	810754	97598	107075	93233.7	87846.5	86302.8	97015.3	116072	46110.6	79500.1	99302.4	90388.2	80560.9	3	90083.8	9374.44	5412.34	0.104064	FALSE	FALSE
Exocyst complex component 6	EXOC6	3	3	11.1	46.527	404	0	17.884	668241	107667	36614.9	29053.2	99846.9	58172	63392.1	0	224025	49470.3	57778.3	73803.7	136748	3	89443.2	41743.1	24100.4	0.466699	FALSE	FALSE
Vacuolar protein sorting-associated protein 51 homolog	VPS51	6	3	4.7	86.041	782	0	17.956	800402	119912	117117	60648.8	63056.4	109340	98793	102627	68091.4	60816.4	99226	90396.5	77178.2	3	88933.6	11096.5	6406.55	0.124773	FALSE	FALSE
Probable E3 ubiquitin-protein ligase makorin-2	MKRN2	2	2	6.3	46.68	414	0	11.644	498824	0	73552.3	47782	84072.3	83343.8	97980.6	112093	0	0	60667.1	88465.6	112093	3	87075.4	25741.3	14861.8	0.295621	FALSE	FALSE
Laminin subunit alpha-4	LAMA4	4	2	1.4	201.82	1816	0	16.517	767705	84988.1	96325.7	69095.2	88438.2	69819.9	70043	93227.1	104358	91409.6	83469.6	76100.3	96331.7	3	85300.6	10239.2	5911.6	0.120037	TRUE	TRUE
Rho guanine nucleotide exchange factor 15	ARHGEF15	2	3	7.3	73.411	662	0	21.138	755254	115987	152189	25353.6	52359.7	74032	84720.9	130623	91217.4	28770.7	97843.4	70370.9	83536.9	3	83917.1	13740.2	7932.91	0.163736	FALSE	FALSE
Ribosomal protein S6 kinase alpha-5	RPS6KA5	1	3	6.6	89.864	802	0	23.334	647382	136436	50023.7	78055	67257.1	36807.1	64360.2	151018	63425.1	0	88171.5	56141.5	107221	3	83844.8	25813.4	14903.4	0.307871	FALSE	FALSE
NCK-interacting protein with SH3 domain	NCKIPSD	3	2	3.5	78.959	722	0	12.805	741744	101568	45630	79866.9	47900.9	167530	56666.7	66692.3	47004.7	128884	75688.4	90699.3	80860.3	3	82416	7625.38	4402.52	0.0925231	FALSE	FALSE
Versican core protein	VCAN	4	4	4.1	176.83	1594	0	23.734	740252	51983.3	117212	116509	106527	22127.3	93494.5	74060.5	96505.4	61833.1	95234.7	74049.5	77466.4	3	82250.2	11374	6566.77	0.138285	FALSE	TRUE
Neurobeachin-like protein 2	NBEAL2	5	2	1.4	298.4	2720	0	12.118	735294	73277.8	97378.7	83153	76744.9	114471	71296.9	69778.2	96262.4	52930.8	84603.1	87504.4	72990.5	3	81699.3	7680.34	4434.25	0.0940074	FALSE	FALSE
Serine/threonine-protein kinase A-Raf	ARAF	2	2	3.6	67.925	609	0	13.65	734380	129437	63509.1	163976	63127.8	48980.8	57560.3	46818.7	58267	102704	118974	56556.3	69263.1	3	81597.8	32986.3	19044.7	0.404255	FALSE	FALSE
Formin-like protein 1	FMNL1	4	2	3.6	121.85	1100	0	18.371	731042	63817.9	54419.3	68802.4	114302	72807.7	94255.2	62324.8	111660	88653	62346.5	93788.4	87545.9	3	81226.9	16646.1	9610.65	0.204934	TRUE	FALSE
GRIP1-associated protein 1	GRIPAP1	4	2	4.8	90.856	796	0	14.707	159092	0	92438.4	0	0	0	0	0	0	66653.5	92438.4		66653.5	2	79546	18232.7	12892.5	0.229209	FALSE	FALSE
Neurocalcin-delta;Neuron-specific calcium-binding protein hippocalcin;Hippocalcin-like protein 1	NCALD	5	2	10.4	22.245	193	0	11.967	499702	87273.7	105036	104052	0	56827.9	71766.1	0	74746.2	0	98787.3	64297	74746.2	3	79276.8	17685.8	10210.9	0.22309	TRUE	FALSE
Polyribonucleotide nucleotidyltransferase 1, mitochondrial	PNPT1	1	2	4	85.95	783	0	12.244	708060	79040.4	109191	51140	68071.8	72115.4	94643.2	105029	71090.4	57739	79790.4	78276.8	77952.8	3	78673.3	980.875	566.308	0.0124677	FALSE	FALSE
Rap1 GTPase-GDP dissociation stimulator 1	RAP1GDS1	3	2	5.9	66.316	607	0	21.702	704837	31916.3	82476.6	56356.9	88267.1	95711	34844.7	90747.8	105290	119227	56916.6	72940.9	105088	3	78315.2	24531.3	14163.2	0.313239	TRUE	FALSE
Pescadillo homolog	PES1	2	2	3.2	66.077	571	0	11.774	701127	128194	33755.6	40328.9	87991.3	43149.2	90197.2	132514	66681.8	78314.4	67426.1	73779.2	92503.5	3	77902.9	13037.4	7527.14	0.167354	FALSE	FALSE
Eukaryotic translation initiation factor 2D	EIF2D	2	2	6.8	64.706	584	0	16.659	699961	70985.2	64860.7	73378.3	136269	49724.3	47542.4	114439	44122.2	98640.2	69741.4	77845.1	85733.8	3	77773.5	7996.45	4616.75	0.102817	FALSE	FALSE
Nodal modulator 1;Nodal modulator 3;Nodal modulator 2	NOMO1	8	3	4.4	122.18	1100	0	24.2	695905	76143.9	98268.9	96258.7	73210.3	79255.9	75510.6	51620.1	77322.4	68314	90223.8	75992.3	65752.1	3	77322.8	12290	7095.62	0.158944	FALSE	FALSE
Elongator complex protein 3	ELP3	6	2	6	62.258	547	0	13.131	649465	32825.7	121261	78856.3	130938	136032	85091.7	31722.8	0	32736.4	77647.8	117354	32229.6	3	75743.8	42594.1	24591.7	0.562344	FALSE	FALSE
Rho GTPase-activating protein 25	ARHGAP25	3	2	4.2	73.434	645	0	10.889	676002	51753.2	98852.8	28054.2	99035.2	79418.9	92406.8	65061.9	134033	27386.3	59553.4	90287	75493.7	3	75111.3	15370.3	8874.07	0.204634	FALSE	FALSE
Importin-11	IPO11	3	2	3.8	112.53	975	0	13.929	675895	63279.5	70355.2	69914.7	82200.3	65009.1	82822.9	72225.6	88558.6	81529.3	67849.8	76677.4	80771.2	3	75099.5	6603.63	3812.61	0.0879318	FALSE	FALSE
Insulin-degrading enzyme	IDE	2	3	3.5	117.94	1019	0	17.588	675432	72038.5	44684.3	83660.6	46498.4	126363	54206.6	35060.5	119790	93130.1	66794.5	75689.5	82660.1	3	75048	7952.23	4591.22	0.105962	FALSE	FALSE
Deubiquitinating protein VCIP135	VCPIP1	1	4	4.8	134.32	1222	0	34.069	484357	20655.3	41353.1	52096.8	0	54858.3	103161	140353	0	71879.4	38035.1	79009.4	106116	3	74386.9	34275.2	19788.8	0.460769	FALSE	FALSE
Ubiquitin carboxyl-terminal hydrolase 47	USP47	1	4	4.1	157.31	1375	0	57.43	668031	55516	105506	63419.4	84556.4	67732.3	36126.3	30356.1	132168	92651.3	74813.7	62805	85058.3	3	74225.7	11138.3	6430.72	0.15006	FALSE	FALSE
DNA (cytosine-5)-methyltransferase 3A	DNMT3A	2	2	4.1	77.816	689	0	11.687	445281	51711.1	0	117296	59717.4	60044.4	0	88142	68370.6	0	84503.3	59880.9	78256.3	3	74213.5	12799.4	7389.72	0.172467	FALSE	FALSE
Protein Smaug homolog 2;Protein Smaug homolog 1	SAMD4B	7	2	4.7	72.413	663	0	17.939	661978	100443	83447.2	73819.8	88953.6	39987.6	39513.4	103598	40755.8	91459.5	85903.2	56151.5	78604.6	3	73553.1	15505.8	8952.25	0.21081	FALSE	FALSE
Serine/threonine-protein kinase N1	PKN1	3	2	2.4	103.93	942	0	11.796	211445	0	66471.7	62525.9	0	0	82447.3	0	0	0	64498.8	82447.3		2	73473.1	12691.5	8974.21	0.172736	FALSE	FALSE
Tyrosine-protein kinase BAZ1B	BAZ1B	1	2	1.5	170.9	1483	0	14.573	657911	69259.5	85987.7	91252.9	29603.9	65286.4	107643	84582	89918.5	34377.5	82166.7	67511.1	69626	3	73101.3	7921.78	4573.64	0.108367	FALSE	FALSE
Fragile X mental retardation syndrome-related protein 2	FXR2	1	2	6.2	74.222	673	0	19.535	522598	0	74167.8	55880	56936.9	76739.8	124703	0	36467.1	97704	65023.9	86126.4	67085.5	3	72745.3	11634.2	6716.99	0.15993	TRUE	FALSE
Putative helicase MOV-10	MOV10	2	2	3.7	107.21	947	0	38.388	523315	49373.6	44447.9	43795.3	65695.1	0	0	64999.2	109383	145621	45872.3	65695.1	106668	3	72745	31004.8	17900.6	0.426212	FALSE	FALSE
Exportin-4	XPO4	2	2	2.3	130.15	1151	0	12.665	404802	0	43392	122804	40439.5	56334.6	61354.5	0	80477.3	0	83098.1	52709.5	80477.3	3	72095	16839.4	9722.22	0.233572	FALSE	FALSE
Putative hexokinase HKDC1	HKDC1	1	3	5.8	102.54	917	0	25.753	648491	76233	114264	17797.8	117246	51673.3	57363.4	50399.9	83294.3	80219.3	69431.6	75427.6	71304.5	3	72054.6	3067.53	1771.04	0.0425723	FALSE	FALSE
Asparagine synthetase [glutamine-hydrolyzing]	ASNS	2	2	5.2	64.369	561	0	12.346	646808	71545.2	70546.6	66750.6	74678.3	79620.5	65596.9	67307.1	70681.2	80081.8	69614.1	73298.6	72690	3	71867.6	1975.13	1140.34	0.0274829	FALSE	FALSE
Protein EFR3 homolog A	EFR3A	2	4	7.7	96.13	848	0	53.075	566543	83206.5	74739.3	27714.5	113148	100518	13395.4	70409.5	83411.9	0	61886.8	75687.2	76910.7	3	71494.9	8343.35	4817.03	0.116699	TRUE	FALSE
Zinc finger CCCH domain-containing protein 7B	ZC3H7B	1	3	4.8	109.86	977	0	18.41	642104	38537.4	92309.2	94664.7	107319	38324	107624	45629.3	45098.9	72597.5	75170.4	84422.3	54441.9	3	71344.9	15351.9	8863.45	0.215179	FALSE	FALSE
Type I inositol 3,4-bisphosphate 4-phosphatase	INPP4A	2	3	5.2	109.95	977	0	60.702	638044	59965	58437.7	69330.3	64385.6	73192.1	71923.8	88493.1	77898.9	74417.9	62577.7	69833.8	80270	3	70893.8	8893.65	5134.75	0.12545	FALSE	FALSE
U4/U6.U5 tri-snRNP-associated protein 1	SART1	1	2	3.4	90.254	800	0	12.987	635572	53361.5	55553.6	40216.6	77294.6	50202.3	128057	68759	50459.3	111668	49710.6	85184.7	76962.1	3	70619.1	18568.2	10720.4	0.262935	FALSE	FALSE
Cleavage and polyadenylation specificity factor subunit 1	CPSF1	2	3	3.1	160.88	1443	0	21.092	628124	81986.8	107506	45840.5	62292.6	59700.5	73178.7	91743.3	90714.3	15161.1	78444.5	65057.3	65872.9	3	69791.5	7504.74	4332.86	0.107531	FALSE	FALSE
5-3 exoribonuclease 2	XRN2	1	2	3.2	108.58	950	0	22.557	617599	62833.1	40550	64170.9	82566.1	55321	76765.5	74599.7	113290	47503.3	55851.4	71550.9	78464.2	3	68622.2	11587.4	6690.01	0.168859	FALSE	FALSE
Telomeric repeat-binding factor 2	TERF2	1	2	2.4	59.593	542	0	12.542	413742	92234.7	84328.8	0	102556	35795.3	42049.9	0	0	56777.4	88281.7	60133.7	56777.4	3	68397.6	17301.7	9989.17	0.252958	FALSE	FALSE
HEAT repeat-containing protein 3	HEATR3	1	2	3.2	74.582	680	0	10.919	614076	72705.1	94324.2	57173.7	94722	69405.8	83144	32225.3	39645.8	70730.3	74734.3	82423.9	47533.8	3	68230.7	18331.8	10583.8	0.268673	FALSE	FALSE
Importin-8	IPO8	2	3	3.3	119.94	1037	0	18.042	612236	48328.1	33297.1	71361	56944.7	62907.1	97378.5	101850	103808	36361.9	50995.4	72410.1	80673.2	3	68026.2	15316.9	8843.19	0.225161	FALSE	FALSE
Eyes absent homolog;Eyes absent homolog 3	EYA3	2	2	8.7	45.549	416	0	12.843	551146	97262.2	58141.9	46325.1	0	53668.2	65803.4	49345.3	65997.9	114602	67243.1	59735.8	76648.4	3	67875.8	8474.04	4892.49	0.124846	FALSE	FALSE
Unconventional myosin-VIIb	MYO7B	4	5	3	241.6	2116	0	29.065	601598	81825.3	75623.8	51205.2	95399.8	23425.4	102903	57491.5	75168.9	38555.1	69551.4	73909.3	57071.9	3	66844.2	8739.08	5045.51	0.130738	TRUE	FALSE
Laminin subunit alpha-5	LAMA5	1	4	1.2	399.73	3695	0	30.499	596989	65398.8	67811.8	120299	78439.8	47770.9	23976.2	29675.1	38369.5	125247	84503.3	50062.3	64430.6	3	66332.1	17299.1	9987.63	0.260795	TRUE	TRUE
Death-associated protein kinase 3	DAPK3	4	2	5.9	52.535	454	0	12.422	189073	71461.9	0	0	0	0	0	0	34745.4	82865.9	71461.9		58805.6	2	65133.8	8949.35	6328.15	0.1374	FALSE	FALSE
Bifunctional ATP-dependent dihydroxyacetone kinase/FAD-AMP lyase (cyclizing);ATP-dependent dihydroxyacetone kinase;FAD-AMP lyase (cyclizing)	TKFC	4	2	7.9	54.661	533	0	11.988	581017	60596.4	45057.6	47142.8	74939.5	101958	50035.9	75011.1	62361.4	63914.3	50932.3	75644.6	67095.6	3	64557.5	12550.2	7245.83	0.194403	TRUE	FALSE
Plexin-B2	PLXNB2	4	4	3	205.12	1838	0	31.177	580789	83396.4	67764	98686.8	75153.7	31075.5	36694	90282	25315.6	72421.3	83282.4	47641	62672.9	3	64532.1	17893.3	10330.7	0.277277	TRUE	FALSE
Splicing factor 3A subunit 1	SF3A1	1	2	4.7	88.885	793	0	10.989	363514	42961.9	0	45675.4	72236.2	58927.2	57554.5	0	86158.8	0	44318.7	62906	86158.8	3	64461.1	20963.4	12103.2	0.325209	FALSE	FALSE
Neuron navigator 1	NAV1	2	3	2.1	197.4	1830	0	19.603	571079	70343.1	68193.8	70239.1	72496.4	64934.4	21166.4	77442	66816.3	59447.3	69592	52865.7	67901.9	3	63453.2	9207.9	5316.18	0.145113	FALSE	FALSE
Kinesin-like protein KIF2A	KIF2A	3	3	4.1	79.954	706	0	16.449	245687	0	0	50195.6	0	64060.3	53059.8	78371.3	0	0	50195.6	58560	78371.3	3	62375.6	14470.2	8354.36	0.231985	FALSE	FALSE
Rab GTPase-activating protein 1	RABGAP1	1	2	2.8	121.74	1069	0	36.855	552926	77843.2	73702.6	78764.2	21747.4	83946.9	19885.7	89079.6	83040	24916	76770	41860	65678.5	3	61436.2	17837.5	10298.5	0.290341	FALSE	FALSE
Receptor-type tyrosine-protein phosphatase epsilon	PTPRE	1	3	5	80.641	700	0	16.943	245123	0	64929.6	0	0	67615.2	58490.2	54087.6	0	0	64929.6	63052.7	54087.6	3	60690	5794.33	3345.36	0.0954742	FALSE	FALSE
Nuclear pore complex protein Nup133	NUP133	1	3	4.6	128.98	1156	0	27.235	542307	60676.7	64232.8	11905.2	91556.2	94225.6	75931.2	74910.6	54333.2	14535.6	45604.9	87237.6	47926.5	3	60256.3	23395.3	13507.3	0.388263	FALSE	FALSE
Exocyst complex component 8	EXOC8	1	2	4.1	81.798	725	0	14.296	453033	105905	35918	24192.3	94751.4	42804.4	30500.9	32049.2	0	86912.1	55338.4	56018.9	59480.6	3	56946	2221.3	1282.47	0.0390071	FALSE	FALSE
Protein IWS1 homolog	IWS1	2	2	4	91.954	819	0	14.55	511343	63086.7	59509.8	88715.4	57636.2	79503.5	69210.5	39008.3	30906.6	23765.9	70437.3	68783.4	31226.9	3	56815.9	22176.1	12803.4	0.390315	FALSE	FALSE
Protein FAM160B1	FAM160B1	1	2	5.5	86.557	765	0	20.67	221082	53594.5	60422.1	47229.2	0	59836.5	0	0	0	0	53748.6	59836.5		2	56792.5	4304.78	3043.94	0.0757984	FALSE	FALSE
Bifunctional UDP-N-acetylglucosamine 2-epimerase/N-acetylmannosamine kinase;UDP-N-acetylglucosamine 2-epimerase (hydrolyzing);N-acetylmannosamine kinase	GNE	1	2	4.6	79.274	722	0	19.547	438382	2440.54	65212	80159.6	0	78639.3	50951.4	44708.3	71132.2	45138.9	49270.7	64795.4	53659.8	3	55908.6	8002.9	4620.48	0.143143	FALSE	FALSE
Helicase SKI2W	SKIV2L	1	3	3.7	137.75	1246	0	20.789	365104	60553.3	38407.8	55532.6	0	0	66986.6	71671.1	35817.1	36135.8	51497.9	66986.6	47874.6	3	55453	10151.3	5860.85	0.183061	FALSE	FALSE
Dysferlin	DYSF	1	5	3.9	237.29	2080	0	32.411	435521	45426.8	62379.6	52111.2	65899.6	48158.9	39044.1	0	69810.8	52690.4	53305.8	51034.2	61250.6	3	55196.9	5364.31	3097.08	0.097185	TRUE	FALSE
AFG3-like protein 2	AFG3L2	2	3	5.1	88.583	797	0	39.558	325525	41130.5	75459.1	42068.8	63569.9	45019.8	0	58276.6	0	0	52886.1	54294.8	58276.6	3	55152.5	2795.69	1614.09	0.0506902	FALSE	FALSE
Ubiquitin carboxyl-terminal hydrolase 15	USP15	1	2	2.7	112.42	981	0	11.204	324030	21495.2	90835.1	29954.4	0	32576.1	0	0	72686.5	76482.8	47428.2	32576.1	74584.7	3	51529.7	21302.5	12299	0.413402	FALSE	FALSE
Agrin;Agrin N-terminal 110 kDa subunit;Agrin C-terminal 110 kDa subunit;Agrin C-terminal 90 kDa fragment;Agrin C-terminal 22 kDa fragment	AGRN	4	2	1.2	217.32	2068	0	10.488	100332	0	41852.8	0	0	0	58479.7	0	0	0	41852.8	58479.7		2	50166.2	11757	8313.43	0.23436	TRUE	TRUE
Tumor suppressor p53-binding protein 1	TP53BP1	2	2	1.5	209.02	1927	0	13.794	291940	33662.6	39028	18023.3	37599.3	54364.9	31112.6	78149	0	0	30238	41025.6	78149	3	49804.2	25132.9	14510.5	0.504635	FALSE	FALSE
Cullin-4A	CUL4A	5	3	5.5	87.679	759	0	23.355	407343	20837.4	37723.3	183563	29979.5	37694.7	77662	0	0	19882.7	80708	48445.4	19882.7	3	49678.7	30431.4	17569.6	0.612565	FALSE	FALSE
Tetratricopeptide repeat protein 37	TTC37	2	3	2.2	175.48	1564	0	16.049	444491	56216.9	37466.8	41003.5	33999.2	53412.5	56207	45462.6	24653.1	96069	44895.8	47872.9	55394.9	3	49387.9	5411.05	3124.07	0.109562	FALSE	FALSE
Myotubularin-related protein 9	MTMR9	2	2	4.6	63.461	549	0	12.326	444118	66189.7	28065.9	43307.8	51866.8	40351.3	74450.7	41763.1	67951.3	30171.4	45854.5	55556.3	46628.6	3	49346.4	5391.79	3112.95	0.109264	FALSE	FALSE
Serine/threonine-protein kinase N2	PKN2	1	2	2.3	112.03	984	0	10.891	438363	44553.6	36248.3	49453.8	51739.7	45519.4	47329.3	50083.1	47182.2	66254.2	43418.5	48196.1	54506.5	3	48707	5561.61	3211	0.114185	FALSE	FALSE
LIM domain kinase 2	LIMK2	2	2	6	71.192	629	0	14.039	353904	20508.5	49219.6	48410.6	0	0	42032.7	56678.1	49149.1	87905.3	39379.5	42032.7	64577.5	3	48663.2	13845.9	7993.91	0.284524	FALSE	FALSE
Chromodomain-helicase-DNA-binding protein 1;Chromodomain-helicase-DNA-binding protein 2	CHD1	3	2	1.7	196.69	1710	0	18.92	437095	50065.6	69016	40938.3	66333.8	56437.2	58061.1	40255.6	41972.2	14015.1	53340	60277.4	32080.9	3	48566.1	14691.9	8482.37	0.302514	FALSE	FALSE
Uncharacterized protein C1orf198	C1orf198	2	2	6.1	36.346	327	0	10.725	435714	147066	39394.7	34013	17520.4	37030.4	37865.7	39989.6	41430.7	41403.4	73491.4	30805.5	40941.2	3	48412.7	22302.2	12876.2	0.460669	FALSE	FALSE
Phosphoinositide phospholipase C;1-phosphatidylinositol 4,5-bisphosphate phosphodiesterase gamma-2	PLCG2	2	2	1.9	146.06	1252	0	12.983	432458	23977.6	18218.9	83069.5	55809.2	53944.5	54446.5	42018.5	51414.5	49559	41755.3	54733.4	47664	3	48050.9	6497.7	3751.45	0.135225	TRUE	FALSE
Thyroid receptor-interacting protein 11	TRIP11	2	2	1.2	195.7	1695	0	13.815	424664	22411.4	48116	25433.2	48490.6	29300.2	58495	69060.5	69484.1	53873.1	31986.9	45428.6	64139.2	3	47184.9	16148	9323.04	0.342228	FALSE	FALSE
Vacuolar protein sorting-associated protein 11 homolog	VPS11	4	3	4.6	107.81	941	0	17.067	422446	33163.4	70994.6	71468.5	52326.5	53086.6	75295.6	25941.3	11644.4	28525.2	58542.2	60236.2	22036.9	3	46938.5	21582	12460.4	0.459793	FALSE	FALSE
Myotubularin-related protein 2	MTMR2	2	2	4.5	64.49	556	0	11.001	328271	57633.3	0	38386.4	40352.5	48142.7	58262.7	31214.4	54278.9	0	48009.9	48919.3	42746.7	3	46558.6	3332.39	1923.96	0.0715742	TRUE	FALSE
Ankyrin-1	ANK1	2	2	1.5	206.26	1881	0	29.906	413333	75890.4	32838.6	26156.8	37872.2	22082.3	79414.8	19589.9	23527.2	95961	44961.9	46456.4	46359.4	3	45925.9	836.229	482.797	0.0182082	FALSE	FALSE
Exocyst complex component 6B	EXOC6B	3	2	4.8	79.368	681	0	16.267	396963	38728.3	67833.9	63888.7	35302.9	62430.9	38874.9	30876.3	35782	23245.3	56817	45536.2	29967.9	3	44107	13481.5	7783.53	0.305654	FALSE	FALSE
Kinectin	KTN1	6	2	4	68.943	595	0	13.537	346011	31180.2	49564.2	38344.2	44044.5	0	35720.1	49627.9	63546	33984.3	39696.2	39882.3	49052.8	3	42877.1	5349.09	3088.3	0.124754	FALSE	FALSE
E3 ubiquitin-protein ligase UBR4	UBR4	4	6	1.8	573.83	5183	0	68.166	382681	29091.2	45786.1	43904.7	29745.8	46973.3	40901.1	59360.8	43491.4	43426.5	39594	39206.7	48759.6	3	42520.1	5407.01	3121.74	0.127164	FALSE	FALSE
Serine/threonine-protein kinase mTOR	MTOR	1	7	3.9	288.89	2549	0	49.764	378068	46570.1	23549.7	24519.6	66636	41515.3	71494.7	50187.1	33398	20197.4	31546.5	59882	34594.2	3	42007.5	15554.5	8980.42	0.37028	FALSE	FALSE
Eukaryotic translation initiation factor 4 gamma 3	EIF4G3	3	3	3.9	195.27	1774	0	18.952	373645	63810.1	32353.3	38315.4	35120	15541.3	53455.4	20545.2	58117.8	56386.2	44826.3	34705.6	45016.4	3	41516.1	5898.82	3405.68	0.142085	FALSE	FALSE
Armadillo repeat protein deleted in velo-cardio-facial syndrome	ARVCF	3	2	2.9	96.827	893	0	24.431	337659	70376.4	50335.8	40746.3	30591.7	0	32496.5	39327.5	34042.3	39742.9	53819.5	31544.1	37704.3	3	41022.6	11502.5	6640.95	0.280393	FALSE	FALSE
Rho-associated protein kinase 2;Rho-associated protein kinase 1	ROCK2	7	2	1.4	160.9	1388	0	11.946	365617	41879.3	30732.7	58429	35673.6	23315.6	68849.3	41169.6	40422.4	25145.2	43680.3	42612.8	35579	3	40624.1	4401.6	2541.26	0.108349	FALSE	FALSE
Histone-lysine N-methyltransferase 2A;MLL cleavage product N320;MLL cleavage product C180	KMT2A	1	2	0.8	431.76	3969	0.00053792	10.216	238114	78228.9	82375.1	75161.5	0	0	0	0	2348.09	0	78588.5		2348.09	2	40468.3	53910.1	38120.2	1.33216	FALSE	FALSE
EH domain-containing protein 3	EHD3	1	2	27.1	60.886	535	0	16.293	271903	19752.8	35005.8	26084.9	0	45415.9	0	54836	44073.6	46734.2	26947.8	45415.9	48547.9	3	40303.9	11672.2	6738.96	0.289606	FALSE	FALSE
Arf-GAP with Rho-GAP domain, ANK repeat and PH domain-containing protein 3	ARAP3	3	2	1.4	169.84	1544	0	13.617	274263	32729.7	22234.5	69745.8	29499.3	0	26020.5	26047.7	67985.2	0	41570	27759.9	47016.4	3	38782.1	9926.37	5730.99	0.255952	FALSE	FALSE
TATA-binding protein-associated factor 172	BTAF1	2	2	1.4	206.93	1849	0	11.618	228855	0	36101.8	24139.5	29918.9	0	20567.1	73368.9	44758.6	0	30120.7	25243	59063.8	3	38142.5	18281.8	10555	0.479302	FALSE	FALSE
Dedicator of cytokinesis protein 6	DOCK6	5	3	2.7	229.56	2047	0	26.213	343142	28317	75824.8	22797.9	28334.5	34306.3	55945.1	34443.4	31242.3	31930.6	42313.2	39528.6	32538.8	3	38126.9	5035.73	2907.38	0.132078	FALSE	FALSE
HEAT repeat-containing protein 6	HEATR6	4	2	3.3	99.666	916	0	17.163	335829	34516.2	46689.7	35035.1	26242.5	20172	44549.1	52898.2	42433.4	33292.6	38747	30321.2	42874.7	3	37314.3	6398.22	3694.02	0.171468	FALSE	FALSE
Leucine-rich repeat and calponin homology domain-containing protein 1	LRCH1	3	2	4.8	80.874	728	0	11.724	163185	16382.5	54983.1	63085.5	28733.5	0	0	0	0	0	44817	28733.5		2	36775.3	11372.8	8041.76	0.30925	FALSE	FALSE
Cytoskeleton-associated protein 5	CKAP5	4	2	1.2	225.49	2032	0	12.042	328433	36158.7	39927.8	38205	11843.9	43515.5	32311	47206.5	41706.5	37557.9	38097.2	29223.5	42157	3	36492.6	6614.36	3818.8	0.181252	FALSE	FALSE
Vacuolar protein sorting-associated protein 33A	VPS33A	4	2	5.3	71.695	637	0	16.696	279338	83294.6	23645.4	19625.1	23403.2	20633	29045.3	7203.29	72487.6	0	42188.4	24360.5	39845.4	3	35464.8	9687.66	5593.17	0.273163	FALSE	FALSE
Ubiquitin-like modifier-activating enzyme 6	UBA6	2	2	2.6	117.97	1052	0	21.155	317764	25369.6	32706.5	20088.6	35580.7	36490.3	38326.4	34274.3	28559.8	66368.3	26054.9	36799.1	43067.5	3	35307.2	8603.85	4967.44	0.243686	FALSE	FALSE
Superkiller viralicidic activity 2-like 2	SKIV2L2	1	2	2.3	117.8	1042	0	17.753	309636	27204	30810.3	38863.4	28507.6	33411.5	41589.2	36339.8	41992.5	30918.1	32292.5	34502.8	36416.8	3	34404	2063.9	1191.59	0.05999	FALSE	FALSE
UPF0505 protein C16orf62	C16orf62	7	3	4.4	81.58	712	0	16.228	305702	36519.9	61771.7	45394.2	26988.7	22211.9	52573.3	21938	15849.5	22454.8	47895.3	33924.6	20080.8	3	33966.9	13907.3	8029.39	0.409437	FALSE	FALSE
Phosphatidylinositol 4-kinase alpha	PI4KA	1	4	2.6	236.83	2102	0	34.348	301378	30466.6	38552.3	30582.1	36351.4	39929.1	31526.4	30481.4	29595.3	33893.7	33200.3	35935.6	31323.4	3	33486.5	2319.36	1339.08	0.0692626	TRUE	FALSE
Nipped-B-like protein	NIPBL	1	4	1.7	316.05	2804	0	29.288	275534	21663.5	47961.8	28768.2	55013.1	21704.2	28395.5	7712.28	56458.4	7857.31	32797.9	35037.6	24009.3	3	30614.9	5829.2	3365.49	0.190404	TRUE	FALSE
Vacuolar protein sorting-associated protein 18 homolog	VPS18	1	2	2.6	110.18	973	0	13.722	268467	33342.5	23436.7	23023.4	25795.5	31856.8	49551.3	19677.4	39016.1	22767.6	26600.9	35734.6	27153.7	3	29829.7	5121.21	2956.73	0.171682	FALSE	FALSE
E3 ubiquitin-protein ligase UBR3	UBR3	1	3	2.8	212.43	1888	0	18.784	247420	17906.6	0	21266.2	34315.1	27721.3	35414.3	56033.7	43002	11760.7	19586.4	32483.5	36932.1	3	29667.4	9009.26	5201.5	0.303676	FALSE	FALSE
Structural maintenance of chromosomes flexible hinge domain-containing protein 1	SMCHD1	2	3	2	226.37	2005	0	19.347	227301	47868.1	9165.54	28896.8	47669.1	10023.9	15705.4	13070.6	54901.8	0	28643.5	24466.1	33986.2	3	29031.9	4771.89	2755.05	0.164367	FALSE	FALSE
Protein polybromo-1	PBRM1	3	2	1.7	192.95	1689	0	12.577	248726	55120.6	11730.8	10813	15835.3	14018.2	35345.5	44259	50281.8	11321.7	25888.1	21733	35287.5	3	27636.2	6944.28	4009.28	0.251275	FALSE	FALSE
Ubiquitin-protein ligase E3C	UBE3C	1	2	2.3	123.92	1083	0	13.845	221191	16109.4	40703.2	45008.4	0	16001.3	38069.3	16148.1	13969.6	35181.3	33940.3	27035.3	21766.3	3	27580.7	6105.29	3524.89	0.221361	FALSE	FALSE
THO complex subunit 2	THOC2	3	3	2	182.77	1593	0	17.546	246994	38144.9	19989.8	46531.5	17271	54374.8	11876.8	11401.5	11468	35936.1	34888.7	27840.9	19601.9	3	27443.8	7651.15	4417.39	0.278793	FALSE	FALSE
Inositol 1,4,5-trisphosphate receptor type 1	ITPR1	11	2	2.6	206.3	1818	0	11.367	194513	0	23471.2	19542.5	0	37027.7	23857.7	25114.8	38922.3	26576.4	21506.9	30442.7	30204.5	3	27384.7	5091.74	2939.72	0.185934	FALSE	FALSE
NFX1-type zinc finger-containing protein 1	ZNFX1	4	2	2.7	107.92	934	0	11.778	168666	6533.71	4460.01	7199.63	0	10629.8	7330.01	70907.3	61605.1	0	6064.45	8979.88	66256.2	3	27100.2	33941.4	19596.1	1.25244	FALSE	FALSE
E3 ubiquitin-protein ligase UBR5	UBR5	2	3	2.3	308.57	2792	0	20.215	232955	21291.6	28957.1	27834.4	20047.6	14977.8	10951.6	54285.1	18216.6	36393.5	26027.7	15325.7	36298.4	3	25883.9	10487.1	6054.72	0.405159	FALSE	FALSE
Myotubularin-related protein 5;Myotubularin-related protein 13	SBF1	3	2	1.5	208.44	1868	0	11.937	112684	13421.4	0	18502.2	0	0	39846.9	26621.1	0	14292.1	15961.8	39846.9	20456.6	3	25421.8	12693.1	7328.35	0.499299	FALSE	FALSE
ATP-dependent RNA helicase DDX54	DDX54	1	2	2.8	98.594	881	0	12.145	149669	0	47008.4	21114.5	0	15055.2	21213.2	0	19880.5	25396.8	34061.5	18134.2	22638.7	3	24944.8	8210.25	4740.19	0.329137	FALSE	FALSE
Microtubule-actin cross-linking factor 1, isoforms 1/2/3/5	MACF1	7	7	1.7	856.87	7555	0	63.196	222329	22238.1	16722.7	18746.9	23630.1	26301.6	30901.4	30944.9	29396.3	23447	19235.9	26944.4	27929.4	3	24703.2	4760.37	2748.4	0.192702	FALSE	FALSE
Putative ATP-dependent RNA helicase DHX30	DHX30	2	3	3.9	130.55	1166	0	17.384	213053	12224.2	17580.4	16575.1	34117.5	21426	58501.7	18618	18855.3	15155	15459.9	38015.1	17542.7	3	23672.6	12464.6	7196.41	0.52654	FALSE	FALSE
Ankyrin-3	ANK3	15	4	1.8	480.4	4377	0	34.157	211890	6604.29	10094	28687.6	20772.3	28148.9	21577.3	35881.1	40591.9	19532.2	15128.6	23499.5	32001.7	3	23543.3	8436.65	4870.9	0.358346	FALSE	FALSE
Integrator complex subunit 1	INTS1	1	2	1.5	244.29	2190	0	13.513	209977	28123.1	19213.5	10538.6	27690.9	29395.7	14564.2	28527	25522.4	26401.2	19291.7	23883.6	26816.9	3	23330.7	3792.93	2189.85	0.162572	FALSE	FALSE
ATP-binding cassette sub-family B member 7, mitochondrial	ABCB7	7	2	4	71.169	651	0	13.464	207712	19109.6	26142.8	20672.1	22077	26163	33144.4	24176.1	17842.4	18384.2	21974.9	27128.1	20134.2	3	23079.1	3625.36	2093.1	0.157084	FALSE	FALSE
Lipopolysaccharide-responsive and beige-like anchor protein	LRBA	6	2	1.1	233	2095	0	11.174	157397	20481	21419.9	29824.9	26451.8	27118.1	0	0	10827.2	21274.2	23908.6	26784.9	16050.7	3	22248.1	5556.43	3208.01	0.249749	FALSE	FALSE
HEAT repeat-containing protein 5B	HEATR5B	1	3	2.3	224.3	2071	0	16.766	149626	17657	29049	19160.6	0	21266.7	47295.8	9319.64	5877.68	0	21955.5	34281.3	7598.66	3	21278.5	13354.2	7710.04	0.627591	TRUE	FALSE
Guanine nucleotide exchange factor VAV3	VAV3	2	2	6.3	71.387	616	0	13.386	136683	40389.4	0	10219	23999.8	18158.3	32306.3	0	11610.4	0	25304.2	24821.5	11610.4	3	20578.7	7770.49	4486.29	0.377598	TRUE	FALSE
Vacuolar protein sorting-associated protein 13C	VPS13C	1	2	0.6	422.39	3753	0	10.558	176848	24033.4	16516.9	14570.3	18651	12781.3	16397.3	28606.2	22268	23023.3	18373.5	15943.2	24632.5	3	19649.7	4483.02	2588.27	0.228147	TRUE	FALSE
Plexin-D1	PLXND1	2	2	1.5	212	1925	0	10.736	71038.3	11102.4	13781.2	0	0	0	33550.6	0	12604.1	0	12441.8	33550.6	12604.1	3	19532.2	12140.6	7009.38	0.62157	FALSE	FALSE
Dedicator of cytokinesis protein 9	DOCK9	6	2	2.6	142.67	1254	0	13.57	161043	15371.3	18129.9	14612.5	15867.5	18345.5	22233.9	17617.8	17868.4	20996.1	16037.9	18815.6	18827.4	3	17893.7	1607.14	927.885	0.0898164	FALSE	FALSE
Brefeldin A-inhibited guanine nucleotide-exchange protein 2	ARFGEF2	1	2	1.8	202.04	1785	0	16.609	149293	16967.9	24468.6	6410.95	0	10547.8	10254.9	14437.3	52032.8	14172.9	15949.1	10401.4	26881	3	17743.8	8385.14	4841.16	0.472566	FALSE	FALSE
Protein ELYS	AHCTF1	1	3	1.5	252.5	2266	0	17.588	149470	12776.3	18352.9	9362.34	16610.8	27642	9438.23	18485.6	15765.8	21035.8	13497.2	17897	18429.1	3	16607.8	2706.95	1562.86	0.162993	TRUE	FALSE
Hemicentin-2	HMCN2	1	2	0.6	541.97	5059	0	23.588	139718	10577.7	12796.2	22910.2	15238.7	10285.9	26221.2	15694.1	10251.8	15742.7	15428	17248.6	13896.2	3	15524.3	1678.25	968.935	0.108105	FALSE	FALSE
AT-rich interactive domain-containing protein 1B	ARID1B	11	3	3.8	148.23	1349	0	17.473	136576	8023.46	14098	29554.2	19186	14760.8	9486.21	9619.24	14672.7	17175	17225.2	14477.7	13822.3	3	15175.1	1805.47	1042.39	0.118976	FALSE	FALSE
Acetyl-CoA carboxylase 1;Biotin carboxylase	ACACA	3	3	2	265.55	2346	0	18.394	92393.6	9263.7	26579.3	21405.3	9864.39	0	9744.54	0	15536.4	0	19082.8	9804.47	15536.4	3	14807.9	4681.86	2703.07	0.316174	TRUE	FALSE
DnaJ homolog subfamily C member 13	DNAJC13	2	2	1.2	254.41	2243	0	12.059	115196	7052.32	15850.7	4595.66	20739.1	17322	14524.1	16463.8	18648.4	0	9166.23	17528.4	17556.1	3	14750.2	4835.91	2792.01	0.327853	TRUE	FALSE
WD repeat- and FYVE domain-containing protein 4	WDFY4	1	2	0.9	353.61	3184	0	26.424	100739	18369.6	15581.7	15736.3	14289	9589.1	0	13433.5	13740.1	0	16562.6	11939	13586.8	3	14029.5	2343.32	1352.92	0.167029	FALSE	FALSE
Neuroblastoma-amplified sequence	NBAS	2	2	0.9	268.57	2371	0	12.248	120996	11257.1	9989.62	19567.5	13276.7	12401.4	15672.9	11398	18239.2	9193.32	13604.7	13783.7	12943.5	3	13444	442.547	255.504	0.0329179	FALSE	FALSE
Protein virilizer homolog	KIAA1429	2	2	1.9	202.02	1812	0	27.916	89722.3	13177.6	11136.4	12234.4	10587.2	12846.1	19704.1	10036.6	0	0	12182.8	14379.1	10036.6	3	12199.5	2171.31	1253.61	0.177983	FALSE	FALSE
Dedicator of cytokinesis protein 7	DOCK7	2	3	2.2	242.56	2140	0	15.925	79048.5	7810.75	6990.53	6272.65	11239.5	0	9338.07	15800.5	21596.5	0	7024.65	10288.8	18698.5	3	12004	6022.97	3477.37	0.501748	FALSE	FALSE
Protein FAM208A	FAM208A	2	2	1.6	189.03	1670	0	10.655	44477.7	0	13347.6	0	6042.55	5281.21	19806.4	0	0	0	13347.6	10376.7		2	11862.1	2100.71	1485.43	0.177094	FALSE	FALSE
Triple functional domain protein	TRIO	8	4	1.4	346.9	3097	0	22.117	82239.6	19333.8	19195.3	12324.6	5502.58	0	0	0	18288.9	7594.49	16951.2	5502.58	12941.7	3	11798.5	5809.3	3354	0.492376	FALSE	FALSE
Transformation/transcription domain-associated protein	TRRAP	4	5	2.3	405.8	3588	0	31.758	85015.4	5367.38	9287.49	0	25249.8	14061.4	8170.75	0	14991.5	7887.16	7327.44	15827.3	11439.3	3	11531.4	4250.68	2454.13	0.368619	FALSE	FALSE
Terminal uridylyltransferase 7	ZCCHC6	4	2	1.5	171.23	1495	0	14.25	46996.8	0	17308.6	5754.12	6571.96	9623.31	7738.86	0	0	0	11531.3	7978.04		2	9754.7	2512.56	1776.65	0.257575	FALSE	FALSE
Inositol 1,4,5-trisphosphate receptor type 2;Inositol 1,4,5-trisphosphate receptor type 3	ITPR2	5	2	1.7	308.06	2701	0	28.848	56681.9	10431.9	0	24005.2	10634.1	3346.91	0	3267.58	4996.19	0	17218.5	6990.51	4131.88	3	9446.98	6880.47	3972.44	0.728325	FALSE	FALSE
Nesprin-2	SYNE2	4	2	0.4	787.71	6818	0	14.831	64675.2	10648.2	12846	9424.33	5274.21	3809.17	3378.86	8839.14	6082.97	4372.29	10972.8	4154.08	6431.47	3	7186.13	3471.46	2004.25	0.483077	TRUE	FALSE
E3 ubiquitin-protein ligase MYCBP2	MYCBP2	3	2	0.5	513.63	4678	0	11.235	56682.6	0	7080.61	7602.71	8868.27	8351.75	8518.73	4674.89	4663.62	6921.96	7341.66	8579.59	5420.16	3	7113.8	1591.99	919.136	0.223789	FALSE	FALSE

## Sheet: Fig2B
Protein names	Gene names	Number of proteins	Unique peptides	Sequence coverage [%]	Mol. weight [kDa]	Sequence length	Q-value	Score	iBAQ	iBAQ 7-1	iBAQ 7-2	iBAQ 7-3	iBAQ 8-1	iBAQ 8-2	iBAQ 8-3	iBAQ 9-1	iBAQ 9-2	iBAQ 9-3	Mean iBAQ 7	Mean iBAQ 8	Mean iBAQ 9	Count not NaN	Mean iBAQ 7-8-9	Std iBAQ 7-8-9	SEM iBAQ 7-8-9	CV iBAQ 7-8-9
Collagen alpha-2(I) chain	COL1A2	2	15	9.1	129.15	1364	0	306.41	3.46861e+09	3.82545e+08	4.2251e+08	4.57291e+08	3.11629e+08	2.66815e+08	2.521e+08	4.91893e+08	4.35739e+08	4.48088e+08	4.20782e+08	2.76848e+08	4.58573e+08	3	3.85401e+08	9.58899e+07	5.53621e+07	0.248805
Collagen alpha-1(I) chain	COL1A1	1	17	11.7	138.94	1464	0	323.31	2.20363e+09	2.17418e+08	2.37852e+08	2.84141e+08	2.13288e+08	1.75839e+08	2.01552e+08	3.01681e+08	2.844e+08	2.87462e+08	2.4647e+08	1.96893e+08	2.91181e+08	3	2.44848e+08	4.71648e+07	2.72306e+07	0.192629
Collagen alpha-1(VI) chain	COL6A1	2	21	22.3	108.34	1026	0	323.31	1.4762e+09	1.66673e+08	1.94011e+08	1.72661e+08	1.5757e+08	1.77e+08	1.39564e+08	1.60039e+08	1.52006e+08	1.56674e+08	1.77782e+08	1.58045e+08	1.5624e+08	3	1.64022e+08	1.19503e+07	6.89954e+06	0.0728582
Collagen alpha-2(VI) chain	COL6A2	2	16	15.7	108.58	1019	0	323.31	1.45816e+09	1.68034e+08	1.70032e+08	1.78813e+08	1.69111e+08	1.44899e+08	1.51597e+08	1.7237e+08	1.50209e+08	1.53098e+08	1.72293e+08	1.55202e+08	1.58559e+08	3	1.62018e+08	9.05528e+06	5.22807e+06	0.0558905
Collagen alpha-3(VI) chain	COL6A3	3	39	13.2	343.67	3177	0	323.31	6.42975e+08	7.3127e+07	7.11909e+07	7.62997e+07	6.92141e+07	6.814e+07	6.62038e+07	7.4595e+07	7.24627e+07	7.17418e+07	7.35392e+07	6.78527e+07	7.29332e+07	3	7.14417e+07	3.12291e+06	1.80302e+06	0.0437128
Collagen alpha-2(V) chain	COL5A2	4	10	8.9	144.91	1499	0	323.31	4.05241e+08	5.17121e+07	5.03128e+07	5.33032e+07	2.51158e+07	3.54334e+07	3.70438e+07	5.26404e+07	4.94001e+07	5.02792e+07	5.1776e+07	3.2531e+07	5.07732e+07	3	4.50267e+07	1.08333e+07	6.25458e+06	0.240596
[truncated: 19 more rows]

## Sheet: Fig2C
Entry Name	Gene Name	Protein Name	Uniprot Identifier	Tissue Name	Tissue Synonym	Unnormalized Intensity	Maximum Normalized Intensity	Minimum Normalized Intensity	Avarage Normalized Intensity
[truncated: 3,333 more rows]

## Sheet: Fig2D_1
Log10(iBAQ)	Tissue:	gut	liver	urinary bladder	heart	gall bladder	lung	placenta	rectum	ovary	testis	colon	pancreas	adipocyte	colon muscle	esophagus	kidney	stomach	bone	retina	brain	spleen	oral epithelium	seminal vesicle	uterus	tonsil	skin	nasopharynx	Our data 7-1	Our data 7-2	Our data 7-3	Our data 8-1	Our data 8-2	Our data 8-3	Our data 9-1	Our data 9-2	Our data 9-3
[truncated: 124 more rows]

[truncated: 3 more sheets: Fig2D_2, DAVID all proteins, DAVID GO_0070062]
