# Supplementary material for: Extracellular matrix hydrogel derived from decellularized tissues enables endodermal organoid culture
Source: Nat Commun. 2019 Dec 11;10:5658. doi: 10.1038/s41467-019-13605-4 (PMC6906306; doi:10.1038/s41467-019-13605-4)
Supplement: Supplementary file 5 — Supplementary Data 2 [file 41467_2019_13605_MOESM5_ESM.xlsx]

## Sheet: filtered CPM
EnsemblGeneID	Symbol	MRF 1	MRF 2	MRF 3	MRF 4	ECM 1	ECM 2	ECM 3	ECM 4	logFC ECM vs MRF	FDR ECM vs MRF	mean MRF	mean ECM	DEGs identified in proteomic data
ENSG00000000003	TSPAN6	21.77	28.98	39.99	26.12	45.81	40.33	60.27	60.57	0.69	0.00130626	29.215	51.745	FALSE
ENSG00000000419	DPM1	18.03	28.58	20.68	14.47	25.5	23.35	24.77	21.12	0.086	0.783494	20.44	23.685	FALSE
ENSG00000000457	SCYL3	11.22	13.69	14.25	8.84	14.17	16.27	18.16	18.34	0.277	0.339167	12	16.735	FALSE
ENSG00000000460	C1orf112	1.36	0.4	3.22	0.4	4.72	4.25	5.37	7.22	2.127	0.000170603	1.345	5.39	FALSE
ENSG00000001036	FUCA2	70.75	55.55	84.11	77.57	81.71	88.44	128.38	93.91	0.169	0.404441	71.995	98.11	FALSE
ENSG00000001084	GCLC	41.84	50.72	54.69	61.09	52.9	45.99	44.99	57.79	-0.261	0.162682	52.085	50.4175	FALSE
ENSG00000001167	NFYA	10.88	5.23	9.65	6.43	8.97	4.95	14.04	3.33	-0.342	0.514015	8.0475	7.8225	FALSE
ENSG00000001460	STPG1	5.78	8.86	3.68	8.04	4.25	4.25	11.15	8.34	-0.151	0.784638	6.59	6.9975	FALSE
ENSG00000001461	NIPAL3	60.21	65.61	45.04	69.13	59.51	48.82	58.2	53.34	-0.363	0.0363203	59.9975	54.9675	FALSE
ENSG00000001497	LAS1L	11.22	6.84	5.98	6.03	10.39	12.03	24.77	11.11	0.588	0.146834	7.5175	14.575	FALSE
ENSG00000001561	ENPP4	6.8	8.45	7.35	6.43	5.2	4.25	5.78	3.89	-0.772	0.0311922	7.2575	4.78	FALSE
ENSG00000001617	SEMA3F	0.34	4.43	1.84	0.4	11.33	4.95	3.3	2.22	1.699	0.0365816	1.7525	5.45	FALSE
ENSG00000001626	CFTR	8.16	6.04	9.19	8.44	18.42	12.74	14.86	11.11	0.652	0.0312883	7.9575	14.2825	FALSE
ENSG00000001629	ANKIB1	74.15	76.08	63.89	80.79	72.26	84.19	74.3	71.13	-0.187	0.23054	73.7275	75.47	FALSE
ENSG00000001630	CYP51A1	7.82	9.26	10.11	10.05	3.78	9.91	4.54	7.78	-0.839	0.0201794	9.31	6.5025	FALSE
ENSG00000001631	KRIT1	55.1	51.12	43.2	43.81	51.95	55.89	31.37	57.23	-0.143	0.528051	48.3075	49.11	FALSE
ENSG00000002016	RAD52	4.76	5.64	8.73	4.02	4.72	3.54	4.13	1.11	-0.889	0.0703445	5.7875	3.375	FALSE
ENSG00000002330	BAD	24.49	16.5	27.12	17.68	27.39	20.52	23.94	16.11	-0.157	0.608231	21.4475	21.99	FALSE
ENSG00000002549	LAP3	59.19	46.69	63.89	42.6	72.26	55.19	70.18	65.57	0.11	0.595377	53.0925	65.8	FALSE
ENSG00000002586	CD99	80.95	81.31	84.11	77.97	59.04	78.53	94.53	70.02	-0.345	0.0359605	81.085	75.53	FALSE
ENSG00000002587	HS3ST1	12.93	12.08	16.55	13.67	11.33	14.86	18.16	11.11	-0.186	0.564791	13.8075	13.865	FALSE
ENSG00000002726	AOC1	33.33	36.23	34.93	32.15	28.34	38.21	52.01	37.23	-0.071	0.785941	34.16	38.9475	FALSE
ENSG00000002822	MAD1L1	8.5	3.22	9.19	5.63	6.61	11.32	7.43	7.78	0.047	0.924278	6.635	8.285	FALSE
ENSG00000002834	LASP1	191.84	231.06	231.19	212.61	187.5	215.08	258.82	205.6	-0.232	0.10547	216.675	216.75	FALSE
ENSG00000002919	SNX11	7.82	10.87	10.11	9.65	14.64	10.61	11.15	17.78	0.292	0.367151	9.6125	13.545	FALSE
ENSG00000002933	TMEM176A	78.23	57.16	71.24	63.1	39.2	54.48	77.19	62.24	-0.422	0.0376734	67.4325	58.2775	FALSE
ENSG00000003056	M6PR	31.63	32.61	42.28	22.11	70.37	46.7	53.25	50.57	0.556	0.00965504	32.1575	55.2225	FALSE
ENSG00000003147	ICA1	37.08	43.07	41.37	40.59	53.37	41.74	62.74	57.23	0.222	0.224497	40.5275	53.77	FALSE
ENSG00000003249	DBNDD1	25.85	31	36.31	45.82	42.51	42.45	54.08	44.45	0.251	0.270726	34.745	45.8725	FALSE
ENSG00000003393	ALS2	19.05	21.74	23.9	18.89	26.45	21.93	16.1	19.45	-0.208	0.436831	20.895	20.9825	FALSE
ENSG00000003400	CASP10	10.54	12.48	11.49	10.85	8.5	11.32	14.04	11.67	-0.194	0.552203	11.34	11.3825	FALSE
ENSG00000003402	CFLAR	131.64	130.83	141.56	145.9	103.43	121.69	104.44	102.24	-0.566	2.30291e-06	137.483	107.95	FALSE
ENSG00000003436	TFPI	68.03	72.06	64.35	66.32	37.31	41.04	37.98	38.9	-1.021	6.38501e-14	67.69	38.8075	FALSE
ENSG00000003509	NDUFAF7	16.33	12.88	10.11	17.68	13.7	6.37	14.45	13.34	-0.406	0.206614	14.25	11.965	FALSE
ENSG00000003756	RBM5	66.33	72.46	54.23	68.73	95.4	91.98	106.91	86.13	0.329	0.0313022	65.4375	95.105	FALSE
ENSG00000003989	SLC7A2	10.54	5.23	9.19	15.27	19.36	17.69	18.58	16.11	0.653	0.0342815	10.0575	17.935	FALSE
ENSG00000004139	SARM1	2.38	4.83	5.06	11.25	7.56	11.32	5.78	11.11	0.62	0.213071	5.88	8.9425	FALSE
ENSG00000004142	POLDIP2	29.59	24.15	29.42	25.32	47.7	41.74	47.88	42.79	0.528	0.00199489	27.12	45.0275	FALSE
ENSG00000004399	PLXND1	2.04	0	0.46	0	2.83	1.42	0	2.22	1.772	0.150217	0.625	1.6175	FALSE
ENSG00000004455	AK2	100.34	101.84	117.66	100.08	102.96	84.19	105.68	107.25	-0.271	0.0490411	104.98	100.02	FALSE
ENSG00000004478	FKBP4	107.83	87.35	97.9	96.46	107.21	94.81	127.97	106.69	-0.046	0.795272	97.385	109.17	FALSE
ENSG00000004487	KDM1A	24.15	26.97	30.79	18.49	39.2	51.65	52.84	35.56	0.63	0.00401637	25.1	44.8125	FALSE
ENSG00000004534	RBM6	123.81	108.28	80.89	100.08	120.43	115.32	102.37	115.02	-0.107	0.545499	103.265	113.285	FALSE
ENSG00000004660	CAMKK1	1.7	1.21	2.3	2.01	3.31	2.83	2.89	4.45	0.683	0.21839	1.805	3.37	FALSE
ENSG00000004700	RECQL	20.75	15.3	22.06	10.05	27.87	31.84	21.47	30.56	0.44	0.110998	17.04	27.935	FALSE
ENSG00000004766	VPS50	6.8	1.21	7.81	4.82	9.45	10.61	7.02	7.78	0.413	0.373072	5.16	8.715	FALSE
ENSG00000004776	HSPB6	1.02	5.64	3.22	3.22	2.83	2.12	0.83	3.33	-0.704	0.332896	3.275	2.2775	FALSE
ENSG00000004777	ARHGAP33	0	0.81	0.46	1.61	1.89	3.54	0	2.22	1.089	0.315556	0.72	1.9125	FALSE
ENSG00000004779	NDUFAB1	84.36	95.81	103.87	89.23	105.32	98.34	130.86	98.35	-0.011	0.955081	93.3175	108.218	FALSE
ENSG00000004799	PDK4	16.67	19.32	23.9	18.89	16.53	26.18	20.64	18.34	-0.171	0.538792	19.695	20.4225	FALSE
ENSG00000004864	SLC25A13	22.11	35.42	30.33	23.31	55.73	44.57	50.77	52.23	0.705	0.000194928	27.7925	50.825	FALSE
ENSG00000004866	ST7	1.36	8.05	4.14	2.01	4.25	9.91	7.02	10	1.098	0.0462559	3.89	7.795	FALSE
ENSG00000004897	CDC27	94.56	84.94	73.54	77.97	111.46	96.22	99.48	130.58	0.187	0.246174	82.7525	109.435	FALSE
ENSG00000004961	HCCS	24.49	19.32	26.66	22.91	23.61	21.93	26.83	27.78	-0.099	0.691958	23.345	25.0375	FALSE
ENSG00000004975	DVL2	24.83	26.57	23.9	24.52	26.45	21.23	21.88	22.23	-0.326	0.117582	24.955	22.9475	FALSE
ENSG00000005001	PRSS22	40.82	58.37	47.34	43.81	61.87	78.53	78.02	73.35	0.428	0.0115072	47.585	72.9425	FALSE
ENSG00000005007	UPF1	115.99	95.81	113.07	115.35	125.16	115.32	172.96	131.14	0.044	0.813894	110.055	136.145	FALSE
ENSG00000005020	SKAP2	61.23	53.94	64.81	61.49	44.87	45.99	44.17	48.9	-0.606	1.6276e-05	60.3675	45.9825	FALSE
ENSG00000005022	SLC25A5	142.18	227.84	238.08	186.49	207.81	198.1	198.14	203.93	-0.242	0.129703	198.648	201.995	FALSE
ENSG00000005059	CCDC109B	4.08	3.62	5.98	5.22	5.67	6.37	11.15	11.11	0.676	0.095478	4.725	8.575	FALSE
ENSG00000005073	HOXA11	1.02	1.61	1.84	0	1.89	0	0.41	1.67	-0.299	0.793099	1.1175	0.9925	FALSE
ENSG00000005075	POLR2J	60.21	54.34	59.75	63.1	62.34	70.75	140.35	67.24	0.063	0.797522	59.35	85.17	FALSE
ENSG00000005100	DHX33	34.69	31	30.79	29.34	41.56	52.36	52.01	52.79	0.438	0.00961018	31.455	49.68	FALSE
ENSG00000005108	THSD7A	3.74	4.83	3.22	2.81	3.31	9.91	2.48	2.22	-0.394	0.512503	3.65	4.48	FALSE
ENSG00000005156	LIG3	18.71	27.78	29.88	32.96	37.78	24.06	42.11	42.79	0.234	0.371075	27.3325	36.685	FALSE
ENSG00000005175	RPAP3	36.06	27.37	28.04	28.13	63.76	59.43	58.62	61.12	0.802	1.88347e-07	29.9	60.7325	FALSE
ENSG00000005187	ACSM3	12.59	14.89	11.95	12.06	10.39	11.32	14.04	13.89	-0.256	0.378471	12.8725	12.41	FALSE
ENSG00000005189	AC004381.6	2.38	1.61	1.38	0	1.42	2.12	1.24	2.78	0.136	0.88143	1.3425	1.89	FALSE
ENSG00000005194	CIAPIN1	29.93	22.94	22.98	16.08	43.45	35.38	56.55	36.12	0.662	0.00566165	22.9825	42.875	FALSE
ENSG00000005206	SPPL2B	97.62	88.96	62.05	90.83	153.49	156.36	185.35	145.59	0.66	7.97311e-06	84.865	160.198	FALSE
ENSG00000005238	FAM214B	6.12	9.66	10.11	10.45	2.83	6.37	4.95	5.56	-1.108	0.00285809	9.085	4.9275	FALSE
ENSG00000005243	COPZ2	1.02	0	0.92	1.21	0	2.83	0.41	1.11	-0.31	0.803375	0.7875	1.0875	FALSE
ENSG00000005249	PRKAR2B	1.7	1.21	1.38	0.8	1.89	2.12	0.41	0.56	-0.33	0.719274	1.2725	1.245	FALSE
ENSG00000005302	MSL3	28.57	32.61	38.15	35.37	72.73	58.72	50.36	64.46	0.663	0.00013506	33.675	61.5675	FALSE
ENSG00000005339	CREBBP	59.87	62.8	54.69	54.66	76.51	116.03	72.24	110.58	0.446	0.0142336	58.005	93.84	FALSE
ENSG00000005436	GCFC2	5.78	8.86	5.06	3.22	14.64	9.91	7.84	10.56	0.738	0.0638665	5.73	10.7375	FALSE
ENSG00000005448	WDR54	29.25	32.2	38.15	32.96	15.59	33.25	42.52	30.56	-0.267	0.330855	33.14	30.48	FALSE
ENSG00000005469	CROT	5.78	4.43	3.22	2.41	12.28	15.57	11.56	20	1.636	2.4081e-06	3.96	14.8525	FALSE
ENSG00000005471	ABCB4	2.72	1.21	1.38	0.8	7.08	3.54	0.83	4.45	1.102	0.136687	1.5275	3.975	FALSE
ENSG00000005483	KMT2E	234.02	238.3	243.14	244.77	191.28	249.04	162.23	272.84	-0.333	0.0336805	240.058	218.847	FALSE
ENSG00000005486	RHBDD2	27.21	34.22	31.71	39.79	42.98	31.13	63.98	35.56	0.076	0.796926	33.2325	43.4125	FALSE
ENSG00000005513	SOX8	5.1	5.23	8.27	6.43	10.39	9.91	14.04	7.22	0.56	0.126622	6.2575	10.39	FALSE
ENSG00000005700	IBTK	140.82	179.53	148.92	172.82	113.35	108.25	91.23	119.47	-0.787	4.45661e-09	160.522	108.075	FALSE
ENSG00000005801	ZNF195	16.33	16.1	16.09	20.1	33.53	29.72	41.69	28.9	0.763	0.000374816	17.155	33.46	FALSE
ENSG00000005810	MYCBP2	50.68	48.31	33.55	39.39	64.23	63.68	59.86	66.68	0.328	0.0595891	42.9825	63.6125	FALSE
ENSG00000005812	FBXL3	8.16	8.05	8.73	8.04	10.39	19.1	12.38	10	0.342	0.309367	8.245	12.9675	FALSE
ENSG00000005882	PDK2	20.41	23.75	27.58	25.72	17	17.69	33.85	25.56	-0.323	0.245075	24.365	23.525	FALSE
ENSG00000005884	ITGA3	210.89	195.23	178.79	213.82	112.88	146.45	97.83	149.48	-0.859	1.37679e-09	199.683	126.66	FALSE
ENSG00000005889	ZFX	21.77	24.96	18.84	19.29	29.28	29.72	29.31	33.9	0.306	0.146883	21.215	30.5525	FALSE
ENSG00000005893	LAMP2	44.9	48.31	46.42	43.81	57.62	42.45	35.91	49.46	-0.215	0.276477	45.86	46.36	FALSE
ENSG00000006007	GDE1	234.36	218.18	224.29	226.68	153.02	166.26	149.84	178.37	-0.698	3.23423e-11	225.877	161.873	FALSE
ENSG00000006015	C19orf60	28.57	27.37	17.47	24.92	43.45	33.25	84.62	42.79	0.627	0.0169128	24.5825	51.0275	FALSE
ENSG00000006016	CRLF1	1.02	0.4	0	1.61	3.31	1.42	1.24	2.78	1.214	0.134013	0.7575	2.1875	FALSE
ENSG00000006025	OSBPL7	23.13	33.01	14.71	21.7	19.84	26.18	28.9	23.34	-0.083	0.800667	23.1375	24.565	FALSE
ENSG00000006042	TMEM98	14.29	20.93	18.38	16.48	55.26	56.6	92.05	45.57	1.502	2.57428e-11	17.52	62.37	FALSE
ENSG00000006047	YBX2	5.78	2.01	1.38	3.22	1.42	2.12	0.41	3.89	-0.964	0.213111	3.0975	1.96	FALSE
ENSG00000006062	MAP3K14	5.44	3.62	4.6	7.64	8.03	8.49	2.48	8.89	0.204	0.70574	5.325	6.9725	FALSE
ENSG00000006118	TMEM132A	5.44	7.25	3.68	2.01	12.75	19.81	15.27	17.78	1.585	2.71102e-06	4.595	16.4025	FALSE
ENSG00000006125	AP2B1	239.46	239.51	243.6	270.49	264.95	302.11	309.6	321.74	0.058	0.677338	248.265	299.6	FALSE
ENSG00000006194	ZNF263	9.86	19.32	12.87	14.87	23.61	22.64	22.29	22.23	0.506	0.0546875	14.23	22.6925	FALSE
ENSG00000006210	CX3CL1	2.38	1.61	1.84	2.01	4.72	4.95	6.19	1.67	0.975	0.0769774	1.96	4.3825	FALSE
ENSG00000006282	SPATA20	61.91	73.67	63.43	64.31	85.48	79.24	86.69	96.13	0.191	0.197892	65.83	86.885	FALSE
ENSG00000006327	TNFRSF12A	20.07	20.93	22.98	21.3	27.87	23.35	26.01	18.89	-0.021	0.938444	21.32	24.03	FALSE
ENSG00000006432	MAP3K9	6.12	9.66	10.57	16.88	6.61	12.74	5.37	5.56	-0.779	0.0711177	10.8075	7.57	FALSE
ENSG00000006451	RALA	172.45	159	155.35	148.71	136.02	143.62	117.65	154.48	-0.424	0.00071208	158.877	137.942	FALSE
ENSG00000006453	BAIAP2L1	99.66	121.97	105.71	102.49	52.9	76.41	71.41	53.34	-0.979	9.50593e-11	107.457	63.515	FALSE
ENSG00000006459	KDM7A	48.98	50.32	34.93	40.19	30.7	33.25	32.2	36.12	-0.624	0.000583526	43.605	33.0675	FALSE
ENSG00000006468	ETV1	3.06	1.21	0.92	2.41	5.67	1.42	4.13	3.33	0.726	0.247605	1.9	3.6375	FALSE
ENSG00000006530	AGK	2.72	6.44	6.43	1.61	2.36	11.32	4.95	5	0.041	0.957132	4.3	5.9075	FALSE
ENSG00000006534	ALDH3B1	107.49	97.42	108.47	96.06	45.34	70.04	56.55	68.9	-0.968	1.53608e-11	102.36	60.2075	FALSE
ENSG00000006555	TTC22	18.71	26.17	25.28	25.32	16.06	21.23	8.67	16.11	-0.82	0.00210859	23.87	15.5175	FALSE
ENSG00000006576	PHTF2	10.54	9.26	7.35	8.84	12.75	7.08	11.15	15.56	0.167	0.64574	8.9975	11.635	FALSE
ENSG00000006607	FARP2	24.83	26.17	17.93	21.3	34.95	21.23	38.39	19.45	0.147	0.647198	22.5575	28.505	FALSE
ENSG00000006611	USH1C	220.41	218.98	254.17	238.74	207.33	234.89	271.62	188.93	-0.275	0.0558624	233.075	225.692	FALSE
ENSG00000006625	GGCT	45.92	43.07	59.29	52.65	72.26	64.38	75.13	68.9	0.284	0.0802809	50.2325	70.1675	FALSE
ENSG00000006634	DBF4	31.97	22.94	33.09	30.95	49.12	29.72	29.72	43.34	0.12	0.658581	29.7375	37.975	FALSE
ENSG00000006652	IFRD1	18.37	17.31	13.33	8.44	9.92	9.91	8.26	10	-0.859	0.00585707	14.3625	9.5225	FALSE
ENSG00000006695	COX10	20.75	16.91	13.79	19.29	21.73	19.81	9.08	15.56	-0.28	0.393984	17.685	16.545	FALSE
ENSG00000006704	GTF2IRD1	18.37	22.14	28.5	19.29	24.09	18.4	26.83	18.89	-0.169	0.549356	22.075	22.0525	FALSE
ENSG00000006712	PAF1	36.06	24.15	32.17	30.55	43.92	53.06	71.83	48.34	0.553	0.00747226	30.7325	54.2875	FALSE
ENSG00000006715	VPS41	41.16	25.36	23.9	26.93	52.9	58.02	55.31	72.24	0.883	3.788e-06	29.3375	59.6175	FALSE
ENSG00000006740	ARHGAP44	9.86	8.86	12.41	8.84	16.53	8.49	13.62	12.22	0.178	0.608461	9.9925	12.715	FALSE
ENSG00000006744	ELAC2	31.63	38.24	37.69	37.78	57.15	61.55	50.36	60.57	0.442	0.00568852	36.335	57.4075	FALSE
ENSG00000006747	SCIN	43.88	25.76	34.47	34.56	10.39	17.69	5.78	20	-1.561	8.98478e-08	34.6675	13.465	FALSE
ENSG00000006756	ARSD	127.89	132.44	138.34	145.9	143.1	166.26	158.93	210.05	0.069	0.678229	136.142	169.585	FALSE
ENSG00000006757	PNPLA4	19.05	20.53	27.58	17.68	32.12	24.76	16.51	25.01	0.015	0.964107	21.21	24.6	FALSE
ENSG00000006831	ADIPOR2	253.75	232.67	258.76	248.38	101.07	113.91	142	124.47	-1.27	1.21229e-26	248.39	120.363	FALSE
ENSG00000006837	CDKL3	5.78	6.04	8.27	1.21	4.72	2.12	0	3.33	-1.217	0.0895027	5.325	2.5425	FALSE
ENSG00000007047	MARK4	45.92	46.69	52.86	45.82	37.31	24.06	37.98	29.45	-0.744	1.4916e-05	47.8225	32.2	FALSE
ENSG00000007062	PROM1	34.69	37.84	45.04	41	116.18	152.11	152.73	143.36	1.628	8.7073e-31	39.6425	141.095	FALSE
ENSG00000007080	CCDC124	23.81	18.11	24.36	17.68	59.51	24.76	35.5	43.9	0.701	0.00590524	20.99	40.9175	FALSE
ENSG00000007168	PAFAH1B1	70.75	66.42	64.81	55.46	49.12	50.94	53.66	43.34	-0.595	7.23723e-05	64.36	49.265	FALSE
ENSG00000007202	KIAA0100	44.56	32.2	43.2	25.72	62.34	70.04	70.18	71.13	0.659	0.000187062	36.42	68.4225	FALSE
ENSG00000007237	GAS7	3.4	5.23	2.3	5.22	5.67	16.27	2.06	11.11	0.762	0.20712	4.0375	8.7775	FALSE
ENSG00000007255	TRAPPC6A	159.53	108.28	133.75	136.25	87.85	99.05	147.78	83.35	-0.689	8.74633e-05	134.452	104.507	FALSE
ENSG00000007264	MATK	6.12	3.62	0.92	1.61	2.83	1.42	3.3	5.56	0.034	0.967927	3.0675	3.2775	FALSE
ENSG00000007341	ST7L	4.76	9.26	6.43	9.65	11.81	10.61	12.38	11.11	0.411	0.239574	7.525	11.4775	FALSE
ENSG00000007372	PAX6	0.34	2.01	0	1.21	1.42	2.12	2.06	0	0.511	0.645205	0.89	1.4	FALSE
ENSG00000007376	RPUSD1	15.65	12.08	13.33	14.87	31.17	31.13	43.34	25.01	0.978	3.44324e-05	13.9825	32.6625	FALSE
ENSG00000007384	RHBDF1	25.51	24.15	18.38	32.15	19.84	18.4	20.23	23.34	-0.496	0.0369746	25.0475	20.4525	FALSE
ENSG00000007392	LUC7L	113.27	108.28	70.32	78.37	97.29	135.13	85.04	103.36	-0.095	0.691161	92.56	105.205	FALSE
ENSG00000007516	BAIAP3	2.04	5.64	3.68	3.22	1.42	3.54	4.95	2.22	-0.438	0.495942	3.645	3.0325	FALSE
ENSG00000007520	TSR3	62.93	47.5	57.45	66.72	72.26	68.63	125.9	80.02	0.223	0.287938	58.65	86.7025	FALSE
ENSG00000007541	PIGQ	8.16	6.44	14.25	16.48	23.14	12.03	44.99	20	0.75	0.0689502	11.3325	25.04	FALSE
ENSG00000007545	CRAMP1	6.46	13.69	17.47	11.66	18.42	18.4	14.86	30.56	0.425	0.242637	12.32	20.56	FALSE
ENSG00000007866	TEAD3	9.86	8.86	9.65	8.84	10.39	9.2	12.8	14.45	0.133	0.693864	9.3025	11.71	FALSE
ENSG00000007923	DNAJC11	29.93	33.41	23.44	26.53	75.09	59.43	71	60.01	1.019	6.24424e-10	28.3275	66.3825	FALSE
ENSG00000007944	MYLIP	12.93	7.65	17.01	14.07	12.28	16.27	21.05	16.67	0.137	0.707204	12.915	16.5675	FALSE
ENSG00000007968	E2F2	5.44	3.22	11.95	4.42	12.28	2.83	26.01	12.22	0.987	0.0681108	6.2575	13.335	FALSE
ENSG00000008018	PSMB1	114.97	141.69	166.38	131.83	137.91	125.94	184.52	143.36	-0.14	0.443078	138.718	147.933	FALSE
ENSG00000008056	SYN1	0.34	0.81	0.46	1.21	1.89	1.42	0.41	1.11	0.505	0.619484	0.705	1.2075	FALSE
ENSG00000008083	JARID2	55.44	51.93	42.74	45.82	68.95	72.17	89.58	70.57	0.402	0.0142056	48.9825	75.3175	FALSE
ENSG00000008086	CDKL5	17.35	14.09	11.95	17.68	12.75	9.2	14.04	15	-0.459	0.0964152	15.2675	12.7475	FALSE
ENSG00000008128	CDK11A	111.23	119.96	83.65	89.23	80.29	82.78	53.66	86.13	-0.603	0.000659513	101.018	75.715	FALSE
ENSG00000008130	NADK	20.41	27.37	20.22	20.9	18.42	21.23	14.86	18.34	-0.52	0.0276749	22.225	18.2125	FALSE
ENSG00000008256	CYTH3	27.21	17.71	22.98	22.11	36.37	19.81	29.72	33.9	0.235	0.360783	22.5025	29.95	FALSE
ENSG00000008282	SYPL1	44.56	55.95	55.61	59.48	39.2	45.28	53.66	40.56	-0.472	0.0074951	53.9	44.675	FALSE
ENSG00000008283	CYB561	118.03	81.31	86.41	92.04	121.38	140.09	110.22	129.47	0.224	0.168977	94.4475	125.29	FALSE
ENSG00000008294	SPAG9	257.15	252.39	209.13	239.94	129.88	120.98	88.75	155.03	-1.137	2.19905e-15	239.652	123.66	FALSE
ENSG00000008300	CELSR3	1.7	1.61	2.3	0.8	2.36	7.08	0.83	1.67	0.139	0.876714	1.6025	2.985	FALSE
ENSG00000008323	PLEKHG6	21.09	20.53	21.6	14.87	11.81	16.27	17.34	8.34	-0.721	0.00903176	19.5225	13.44	FALSE
ENSG00000008324	SS18L2	22.79	20.93	23.9	20.9	20.31	26.89	34.67	22.23	-0.017	0.954573	22.13	26.025	FALSE
ENSG00000008382	MPND	30.27	11.27	22.52	19.29	29.28	25.47	22.7	23.89	0.062	0.855575	20.8375	25.335	FALSE
ENSG00000008394	MGST1	62.25	85.74	76.3	59.89	75.57	78.53	94.12	83.35	0.038	0.852884	71.045	82.8925	FALSE
ENSG00000008405	CRY1	3.4	6.84	3.68	2.01	3.78	12.74	8.67	3.33	0.555	0.367151	3.9825	7.13	FALSE
ENSG00000008441	NFIX	303.41	235.89	244.52	236.33	242.76	239.14	252.63	282.84	-0.194	0.142658	255.037	254.342	FALSE
ENSG00000008513	ST3GAL1	82.65	73.26	59.75	79.98	21.73	41.74	22.29	30.56	-1.695	1.09344e-19	73.91	29.08	FALSE
ENSG00000008517	IL32	152.04	109.89	119.04	136.65	110.04	138.67	277.4	173.37	0.052	0.84188	129.405	174.87	FALSE
ENSG00000008710	PKD1	44.22	53.94	35.85	55.46	30.23	21.23	29.72	32.78	-0.946	1.07264e-06	47.3675	28.49	FALSE
ENSG00000008838	MED24	101.36	87.75	101.58	102.09	141.69	141.5	101.96	133.36	0.206	0.18102	98.195	129.627	FALSE
ENSG00000008853	RHOBTB2	12.25	10.47	6.89	11.25	17.47	21.23	9.91	15	0.394	0.248932	10.215	15.9025	FALSE
ENSG00000008869	HEATR5B	9.86	22.94	13.79	22.11	10.86	21.23	16.1	20.56	-0.26	0.49858	17.175	17.1875	FALSE
ENSG00000008952	SEC62	235.04	264.07	226.13	235.92	274.4	246.21	191.54	256.17	-0.178	0.220047	240.29	242.08	FALSE
ENSG00000008988	RPS20	1909.91	1844.45	2140.44	1925.58	1718.66	1753.21	1793.6	1811.5	-0.355	0.000218953	1955.1	1769.24	FALSE
ENSG00000009307	CSDE1	843.9	794.22	893.04	825.13	664.98	696.19	780.6	744.6	-0.428	2.21752e-05	839.072	721.592	FALSE
ENSG00000009335	UBE3C	93.88	88.56	79.51	81.99	112.88	112.49	144.07	115.58	0.269	0.0683257	85.985	121.255	FALSE
ENSG00000009413	REV3L	36.74	33.41	41.37	39.39	82.65	96.93	58.62	60.01	0.714	0.000145624	37.7275	74.5525	FALSE
ENSG00000009765	IYD	5.44	6.84	7.35	4.02	13.22	22.64	25.59	13.89	1.453	1.48029e-05	5.9125	18.835	FALSE
ENSG00000009780	FAM76A	13.61	16.5	19.3	13.67	31.17	18.4	19.4	20	0.241	0.415898	15.77	22.2425	FALSE
ENSG00000009830	POMT2	17.35	18.52	16.55	28.94	38.26	39.62	53.25	41.68	0.967	9.63732e-06	20.34	43.2025	FALSE
ENSG00000009844	VTA1	31.29	31.4	44.58	38.58	45.34	39.62	30.55	43.34	-0.088	0.722498	36.4625	39.7125	FALSE
ENSG00000009950	MLXIPL	330.96	278.16	270.25	344.04	156.33	207.3	215.48	195.6	-0.861	8.18725e-11	305.853	193.678	FALSE
ENSG00000009954	BAZ1B	223.47	204.49	199.93	229.49	318.32	270.27	206.4	273.39	0.122	0.448337	214.345	267.095	FALSE
ENSG00000010017	RANBP9	20.07	20.93	17.01	19.29	22.2	18.4	8.67	12.22	-0.586	0.0522732	19.325	15.3725	FALSE
ENSG00000010030	ETV7	5.1	2.42	5.52	4.82	2.36	4.25	0	3.89	-0.933	0.12608	4.465	2.625	FALSE
ENSG00000010072	SPRTN	6.12	7.25	8.27	5.63	10.39	13.44	12.38	8.34	0.5	0.132787	6.8175	11.1375	FALSE
ENSG00000010165	METTL13	15.99	22.54	13.79	16.48	28.34	26.18	23.12	24.45	0.377	0.123096	17.2	25.5225	FALSE
ENSG00000010219	DYRK4	10.54	8.05	5.98	4.42	13.22	14.15	8.26	17.78	0.633	0.0966542	7.2475	13.3525	FALSE
ENSG00000010244	ZNF207	167.69	170.28	126.39	172.02	170.02	171.22	128.38	126.14	-0.326	0.0477016	159.095	148.94	FALSE
ENSG00000010256	UQCRC1	267.35	223.81	292.78	271.29	203.08	231.36	264.19	232.83	-0.389	0.00255512	263.808	232.865	FALSE
ENSG00000010270	STARD3NL	3.06	4.03	3.22	6.43	7.56	9.2	7.02	8.34	0.748	0.0574222	4.185	8.03	FALSE
ENSG00000010278	CD9	117.01	157.39	183.85	115.75	132.71	123.81	144.48	133.92	-0.258	0.135331	143.5	133.73	FALSE
ENSG00000010292	NCAPD2	32.65	30.19	38.61	39.39	39.2	41.04	38.8	45.57	0.013	0.95573	35.21	41.1525	FALSE
ENSG00000010295	IFFO1	0.34	1.21	0.46	0.4	2.83	2.12	0.41	2.22	1.336	0.136124	0.6025	1.895	FALSE
ENSG00000010310	GIPR	23.47	15.7	16.09	18.89	1.42	7.78	5.78	8.89	-1.766	3.94668e-08	18.5375	5.9675	FALSE
ENSG00000010318	PHF7	5.78	6.44	5.98	4.02	7.56	2.83	1.65	2.78	-1.087	0.0302127	5.555	3.705	FALSE
ENSG00000010322	NISCH	31.97	31.4	22.52	30.95	22.2	33.96	20.23	24.45	-0.505	0.0274512	29.21	25.21	FALSE
ENSG00000010361	FUZ	7.82	5.23	13.79	5.22	14.17	14.86	14.86	16.11	0.882	0.00519028	8.015	15	FALSE
ENSG00000010404	IDS	29.93	38.64	38.15	39.39	38.26	44.57	33.44	32.23	-0.196	0.357635	36.5275	37.125	FALSE
ENSG00000010438	PRSS3	186.4	177.52	187.06	206.58	74.62	80.66	78.02	98.91	-1.408	1.10556e-31	189.39	83.0525	FALSE
ENSG00000010539	ZNF200	5.78	8.05	1.84	6.83	5.67	5.66	2.48	4.45	-0.621	0.228647	5.625	4.565	FALSE
ENSG00000010626	LRRC23	15.31	11.67	9.19	12.06	3.78	5.66	5.78	8.89	-1.236	0.000169367	12.0575	6.0275	FALSE
ENSG00000010704	HFE	7.82	8.45	6.89	4.82	7.08	9.2	5.78	5.56	-0.267	0.515846	6.995	6.905	FALSE
ENSG00000010803	SCMH1	2.38	2.82	10.11	8.04	11.81	9.2	7.43	3.33	0.335	0.600003	5.8375	7.9425	FALSE
ENSG00000010810	FYN	19.05	16.1	17.47	11.25	21.73	34.67	34.26	26.12	0.649	0.0104249	15.9675	29.195	FALSE
ENSG00000010818	HIVEP2	9.52	9.66	14.71	12.06	9.45	4.25	8.67	12.22	-0.552	0.102499	11.4875	8.6475	FALSE
ENSG00000011007	TCEB3	30.95	30.59	32.63	20.1	32.59	29.72	23.12	39.45	-0.11	0.696723	28.5675	31.22	FALSE
ENSG00000011009	LYPLA2	61.23	57.97	73.54	70.74	89.73	87.02	155.62	116.14	0.459	0.011914	65.87	112.127	FALSE
ENSG00000011021	CLCN6	3.06	3.22	4.14	0.8	1.89	2.83	5.37	5	0.22	0.750087	2.805	3.7725	FALSE
ENSG00000011028	MRC2	1.36	2.42	2.76	2.41	5.2	2.12	2.06	7.78	0.651	0.314844	2.2375	4.29	FALSE
ENSG00000011083	SLC6A7	1.7	2.01	3.22	1.61	1.89	2.83	1.24	1.67	-0.403	0.560183	2.135	1.9075	FALSE
ENSG00000011105	TSPAN9	9.86	7.65	10.57	12.06	6.61	9.91	15.27	7.78	-0.309	0.430202	10.035	9.8925	FALSE
ENSG00000011114	BTBD7	121.43	109.89	128.69	110.12	131.77	140.09	152.32	127.25	0.022	0.892234	117.532	137.858	FALSE
ENSG00000011132	APBA3	5.44	4.43	4.14	11.66	4.72	6.37	11.56	3.33	-0.143	0.822011	6.4175	6.495	FALSE
ENSG00000011143	MKS1	5.1	5.23	3.22	5.63	7.56	10.61	11.97	9.45	0.814	0.0201951	4.795	9.8975	FALSE
ENSG00000011198	ABHD5	3.06	1.21	2.76	5.63	5.67	5.66	4.13	5	0.576	0.281264	3.165	5.115	FALSE
ENSG00000011243	AKAP8L	31.97	31.4	20.68	24.11	31.17	28.3	23.94	25.56	-0.215	0.388747	27.04	27.2425	FALSE
ENSG00000011258	MBTD1	13.27	8.05	8.73	6.03	18.89	23.35	11.56	14.45	0.699	0.0444366	9.02	17.0625	FALSE
ENSG00000011260	UTP18	23.13	19.72	19.76	22.11	32.59	32.55	40.87	35.56	0.533	0.00546689	21.18	35.3925	FALSE
ENSG00000011275	RNF216	26.53	28.58	26.66	27.33	55.73	50.94	48.3	49.46	0.693	9.49039e-06	27.275	51.1075	FALSE
ENSG00000011295	TTC19	158.51	145.32	147.54	137.86	183.72	188.2	175.85	184.48	0.099	0.452611	147.308	183.062	FALSE
ENSG00000011304	PTBP1	283.34	274.94	246.35	277.32	342.88	263.9	361.2	352.3	0.099	0.495942	270.488	330.07	FALSE
ENSG00000011332	DPF1	2.38	2.01	2.76	2.01	1.89	6.37	0	3.89	0.005	0.996026	2.29	3.0375	FALSE
ENSG00000011347	SYT7	6.8	8.45	6.89	10.85	2.36	0	0.83	3.89	-2.514	1.75819e-07	8.2475	1.77	FALSE
ENSG00000011376	LARS2	9.18	3.62	7.35	6.83	14.64	17.69	13.21	9.45	0.769	0.0268944	6.745	13.7475	FALSE
ENSG00000011405	PIK3C2A	272.12	210.93	189.36	247.98	203.08	208.01	190.71	172.26	-0.469	0.000798433	230.098	193.515	FALSE
ENSG00000011422	PLAUR	52.38	55.95	57.45	48.63	19.36	25.47	18.99	27.78	-1.461	2.79943e-18	53.6025	22.9	FALSE
ENSG00000011426	ANLN	38.1	43.07	38.15	41	55.73	37.5	37.15	46.12	-0.101	0.646836	40.08	44.125	FALSE
ENSG00000011451	WIZ	11.56	12.88	16.09	15.27	19.84	24.06	40.04	19.45	0.55	0.0622301	13.95	25.8475	FALSE
ENSG00000011454	RABGAP1	157.49	147.73	183.85	158.35	175.69	171.22	139.52	173.93	-0.185	0.189958	161.855	165.09	FALSE
ENSG00000011465	DCN	16.67	14.09	14.71	14.47	13.7	19.1	8.67	22.78	-0.117	0.749054	14.985	16.0625	FALSE
ENSG00000011478	QPCTL	4.76	4.03	5.98	4.82	3.78	4.25	7.43	5	-0.101	0.84138	4.8975	5.115	FALSE
ENSG00000011485	PPP5C	19.05	11.27	21.14	20.5	33.53	37.5	35.5	42.23	0.785	0.000190025	17.99	37.19	FALSE
ENSG00000011523	CEP68	21.09	16.1	12.87	8.84	34.95	30.42	33.44	31.67	0.943	9.42641e-05	14.725	32.62	FALSE
ENSG00000011566	MAP4K3	31.29	24.96	28.5	28.54	25.5	12.74	17.75	21.12	-0.753	0.00062856	28.3225	19.2775	FALSE
ENSG00000011638	TMEM159	62.25	53.54	66.64	53.05	26.45	32.55	42.93	28.34	-1.109	4.14714e-10	58.87	32.5675	FALSE
ENSG00000012048	BRCA1	20.75	26.57	21.14	24.11	33.53	41.04	26.01	28.9	0.237	0.326983	23.1425	32.37	FALSE
ENSG00000012061	ERCC1	21.77	26.57	22.52	16.48	18.42	26.89	15.27	27.23	-0.233	0.428879	21.835	21.9525	FALSE
ENSG00000012171	SEMA3B	108.51	125.59	96.06	162.37	42.03	54.48	58.62	56.12	-1.367	9.01135e-16	123.133	52.8125	FALSE
ENSG00000012174	MBTPS2	9.52	7.25	7.35	8.04	7.56	9.91	3.72	11.67	-0.178	0.688538	8.04	8.215	FALSE
ENSG00000012211	PRICKLE3	4.08	6.44	3.22	2.81	2.36	2.83	0.83	2.22	-1.259	0.0257446	4.1375	2.06	FALSE
ENSG00000012232	EXTL3	27.89	33.41	35.39	27.73	34	34.67	39.22	41.68	0.064	0.781111	31.105	37.3925	FALSE
ENSG00000012504	NR1H4	5.44	4.83	5.06	3.62	1.42	0	2.48	1.67	-1.785	0.000358771	4.7375	1.3925	FALSE
ENSG00000012660	ELOVL5	20.75	16.91	30.33	20.9	6.61	16.27	9.49	20	-1.026	0.00166902	22.2225	13.0925	FALSE
ENSG00000012779	ALOX5	10.54	16.1	10.57	10.05	1.89	6.37	8.67	5	-1.264	0.00100766	11.815	5.4825	FALSE
ENSG00000012822	CALCOCO1	45.58	54.75	25.28	34.97	30.23	44.57	41.69	36.67	-0.295	0.258235	40.145	38.29	FALSE
ENSG00000012963	UBR7	3.74	6.84	6.43	6.43	9.45	7.08	18.16	10.56	0.671	0.0978794	5.86	11.3125	FALSE
ENSG00000012983	MAP4K5	43.2	40.66	48.26	46.62	44.87	52.36	35.5	61.68	-0.096	0.672521	44.685	48.6025	FALSE
ENSG00000013016	EHD3	1.36	0.81	0	1.61	1.42	4.95	1.24	3.89	1.215	0.135291	0.945	2.875	FALSE
ENSG00000013275	PSMC4	70.75	65.21	73.08	65.91	125.16	96.93	235.71	118.91	0.619	0.000636035	68.7375	144.178	FALSE
ENSG00000013288	MAN2B2	11.56	14.09	12.87	11.66	13.22	17.69	7.84	23.34	0.063	0.876706	12.545	15.5225	FALSE
ENSG00000013297	CLDN11	3.4	1.61	2.76	4.42	5.2	4.95	1.24	3.89	0.09	0.897903	3.0475	3.82	FALSE
ENSG00000013306	SLC25A39	123.47	147.73	159.95	148.71	176.16	174.05	241.49	173.37	0.14	0.401545	144.965	191.268	FALSE
ENSG00000013364	MVP	120.75	97.42	114.44	151.12	110.04	122.4	148.19	120.03	-0.125	0.50453	120.933	125.165	FALSE
ENSG00000013374	NUB1	111.91	88.16	102.95	100.48	133.19	127.35	109.8	122.8	0.073	0.651264	100.875	123.285	FALSE
ENSG00000013375	PGM3	66.33	84.13	81.81	69.53	35.89	38.91	32.61	40.56	-1.246	1.47875e-16	75.45	36.9925	FALSE
ENSG00000013392	RWDD2A	3.4	3.22	4.14	1.61	2.36	4.95	7.43	2.22	0.166	0.812597	3.0925	4.24	FALSE
ENSG00000013441	CLK1	97.62	104.26	78.13	98.47	47.7	47.4	60.27	62.79	-1.007	8.9348e-12	94.62	54.54	FALSE
ENSG00000013503	POLR3B	8.16	6.04	8.27	8.84	20.78	12.03	22.7	18.34	1.064	0.00012724	7.8275	18.4625	FALSE
ENSG00000013523	ANGEL1	1.7	4.43	2.76	1.61	3.31	2.12	1.24	2.78	-0.316	0.662365	2.625	2.3625	FALSE
ENSG00000013561	RNF14	22.11	20.53	15.17	15.27	18.42	18.4	30.96	24.45	0.101	0.752343	18.27	23.0575	FALSE
ENSG00000013563	DNASE1L1	16.33	17.71	18.84	16.88	8.03	9.91	4.54	9.45	-1.356	3.3587e-07	17.44	7.9825	FALSE
ENSG00000013573	DDX11	36.74	33.01	25.28	22.91	23.14	21.23	30.96	24.45	-0.443	0.0646197	29.485	24.945	FALSE
ENSG00000013583	HEBP1	48.64	50.32	65.27	61.09	24.56	35.38	49.95	31.67	-0.96	2.6306e-06	56.33	35.39	FALSE
ENSG00000013588	GPRC5A	420.08	426.29	433.42	451.75	409.95	469.79	531.68	467.32	-0.096	0.476135	432.885	469.685	FALSE
ENSG00000013619	MAMLD1	0.68	0.4	1.84	0	1.89	0	1.65	1.11	0.817	0.434407	0.73	1.1625	FALSE
ENSG00000013810	TACC3	25.17	18.52	25.28	20.5	52.42	29.01	47.88	46.12	0.814	6.54835e-05	22.3675	43.8575	FALSE
ENSG00000014123	UFL1	86.74	84.13	110.31	88.02	67.07	79.95	64.4	73.9	-0.576	4.86216e-05	92.3	71.33	FALSE
ENSG00000014138	POLA2	2.04	4.83	4.14	4.42	8.97	9.91	7.43	6.11	0.862	0.0325575	3.8575	8.105	FALSE
ENSG00000014164	ZC3H3	9.18	10.06	10.11	10.45	6.61	2.12	3.72	8.34	-1.128	0.00122184	9.95	5.1975	FALSE
ENSG00000014216	CAPN1	75.51	76.08	82.27	71.54	71.32	96.22	144.89	85.02	0.03	0.896187	76.35	99.3625	FALSE
ENSG00000014257	ACPP	0.34	1.61	3.22	0.4	2.83	2.12	0	2.78	0.446	0.692141	1.3925	1.9325	FALSE
ENSG00000014641	MDH1	67.01	93.39	87.79	77.17	110.52	83.49	117.23	106.13	0.161	0.367079	81.34	104.343	FALSE
ENSG00000014824	SLC30A9	65.99	66.82	71.24	60.29	85.48	81.36	60.27	86.69	0.056	0.773274	66.085	78.45	FALSE
ENSG00000014914	MTMR11	41.5	43.07	31.25	35.77	18.89	19.81	23.53	18.34	-1.117	9.11409e-09	37.8975	20.1425	FALSE
ENSG00000014919	COX15	31.97	38.24	37.69	38.99	32.12	36.08	34.67	31.12	-0.342	0.0605784	36.7225	33.4975	FALSE
ENSG00000015133	CCDC88C	68.37	72.06	77.22	78.78	85.01	106.83	80.08	100.58	0.107	0.527292	74.1075	93.125	FALSE
ENSG00000015153	YAF2	19.73	12.48	17.93	18.49	37.78	21.23	22.7	27.78	0.41	0.130621	17.1575	27.3725	FALSE
ENSG00000015171	ZMYND11	83.68	66.02	83.65	84	119.96	94.81	108.15	101.69	0.215	0.159572	79.3375	106.152	FALSE
ENSG00000015413	DPEP1	4.76	4.03	9.19	7.23	8.03	5.66	7.84	6.67	0.014	0.977999	6.3025	7.05	FALSE
ENSG00000015475	BID	10.54	20.13	18.84	12.86	29.28	23.35	35.09	32.23	0.744	0.00333375	15.5925	29.9875	FALSE
ENSG00000015520	NPC1L1	39.12	35.83	34.93	40.59	53.84	46.7	63.16	50.01	0.306	0.077688	37.6175	53.4275	FALSE
ENSG00000015532	XYLT2	13.95	15.7	16.55	16.88	9.45	9.91	9.49	13.89	-0.775	0.00224908	15.77	10.685	FALSE
ENSG00000015592	STMN4	1.36	1.61	0.46	0.8	2.83	1.42	0.83	3.33	0.7	0.384554	1.0575	2.1025	FALSE
ENSG00000015676	NUDCD3	64.29	70.04	67.1	61.09	82.18	72.87	86.69	88.91	0.129	0.402893	65.63	82.6625	FALSE
ENSG00000016391	CHDH	63.27	61.59	67.56	58.68	111.93	102.59	94.94	106.69	0.517	4.97101e-05	62.775	104.038	FALSE
ENSG00000016402	IL20RA	22.45	26.97	27.58	34.97	19.36	28.3	31.79	32.78	-0.187	0.486899	27.9925	28.0575	FALSE
ENSG00000016490	CLCA1	0	0	0.92	0	6.14	2.83	4.13	2.22	4.849	1.26583e-06	0.23	3.83	FALSE
ENSG00000016864	GLT8D1	15.31	12.08	11.49	5.63	11.33	15.57	21.47	19.45	0.341	0.351313	11.1275	16.955	FALSE
ENSG00000017260	ATP2C1	30.61	33.81	39.99	32.96	40.62	48.11	27.24	36.67	-0.064	0.805581	34.3425	38.16	FALSE
ENSG00000017483	SLC38A5	7.14	9.66	3.68	8.44	8.97	0.71	5.37	6.11	-0.527	0.295064	7.23	5.29	FALSE
ENSG00000017797	RALBP1	140.48	149.34	131.45	152.73	129.88	119.57	99.07	115.58	-0.523	4.62364e-05	143.5	116.025	FALSE
ENSG00000018189	RUFY3	35.72	30.19	18.38	22.11	60.93	36.79	26.42	40.56	0.32	0.310414	26.6	41.175	FALSE
ENSG00000018280	SLC11A1	2.04	3.62	0	2.41	2.36	0	0	3.89	-0.741	0.527228	2.0175	1.5625	FALSE
ENSG00000018408	WWTR1	42.18	42.27	49.18	41	23.61	30.42	32.2	22.78	-0.884	5.74863e-07	43.6575	27.2525	FALSE
ENSG00000018510	AGPS	29.93	42.27	34.93	32.96	40.62	33.96	44.58	37.23	-0.03	0.900277	35.0225	39.0975	FALSE
ENSG00000018610	CXorf56	12.25	8.45	9.65	14.07	8.03	12.74	13.62	13.89	-0.105	0.782239	11.105	12.07	FALSE
ENSG00000018625	ATP1A2	1.7	1.61	0.46	0.4	0	2.12	0.41	1.67	-0.381	0.733842	1.0425	1.05	FALSE
ENSG00000018699	TTC27	7.48	6.44	5.52	7.23	8.03	4.95	6.19	11.67	-0.038	0.933521	6.6675	7.71	FALSE
ENSG00000019102	VSIG2	47.62	32.61	28.04	64.71	29.75	31.84	38.8	41.12	-0.399	0.132654	43.245	35.3775	FALSE
ENSG00000019144	PHLDB1	39.12	35.02	39.07	44.61	63.76	60.85	93.7	56.68	0.51	0.00607944	39.455	68.7475	FALSE
ENSG00000019485	PRDM11	1.36	2.42	0.46	1.61	4.25	0	1.65	6.67	0.791	0.359859	1.4625	3.1425	FALSE
ENSG00000019505	SYT13	58.84	46.29	65.27	36.57	31.64	45.99	42.52	36.12	-0.647	0.00175314	51.7425	39.0675	FALSE
ENSG00000019549	SNAI2	1.36	2.01	0	2.41	2.36	1.42	0.83	3.33	0.152	0.869962	1.445	1.985	FALSE
ENSG00000019582	CD74	24.49	25.36	21.14	24.11	35.42	31.13	25.18	18.89	0.026	0.930764	23.775	27.655	FALSE
ENSG00000019995	ZRANB1	70.75	73.67	68.94	58.68	56.67	62.97	37.56	52.79	-0.565	0.0009552	68.01	52.4975	FALSE
ENSG00000020129	NCDN	27.55	27.78	28.04	24.11	69.43	71.46	37.15	53.9	0.945	4.12005e-06	26.87	57.985	FALSE
ENSG00000020256	ZFP64	9.86	7.65	11.95	16.08	11.33	15.57	10.73	10	-0.121	0.756661	11.385	11.9075	FALSE
ENSG00000020426	MNAT1	19.39	21.33	26.66	18.89	30.23	21.93	10.73	27.23	-0.054	0.879477	21.5675	22.53	FALSE
ENSG00000020577	SAMD4A	7.82	8.05	9.65	13.67	8.03	11.32	10.73	11.11	-0.11	0.780681	9.7975	10.2975	FALSE
ENSG00000020633	RUNX3	93.88	84.94	82.27	108.12	74.62	82.07	91.64	119.47	-0.266	0.129757	92.3025	91.95	FALSE
ENSG00000020922	MRE11A	38.44	29.79	39.53	30.14	42.51	53.77	44.17	47.23	0.221	0.254371	34.475	46.92	FALSE
ENSG00000021300	PLEKHB1	37.08	27.78	21.6	20.1	81.71	68.63	93.7	51.12	1.349	1.85383e-09	26.64	73.79	FALSE
ENSG00000021355	SERPINB1	740.83	816.36	878.33	794.99	459.06	544.78	576.26	572.35	-0.795	4.39775e-13	807.628	538.112	FALSE
ENSG00000021574	SPAST	11.56	10.87	16.55	10.85	17.47	19.1	8.26	17.78	0.161	0.6639	12.4575	15.6525	FALSE
ENSG00000021762	OSBPL5	19.05	24.96	19.3	32.96	13.22	15.57	24.77	19.45	-0.574	0.04856	24.0675	18.2525	FALSE
ENSG00000021776	AQR	27.89	29.39	27.58	28.54	48.17	52.36	52.43	53.9	0.652	1.79826e-05	28.35	51.715	FALSE
ENSG00000021826	CPS1	2.04	0.81	0.46	0	2.36	2.12	0.83	2.22	1.084	0.232775	0.8275	1.8825	FALSE
ENSG00000022277	RTFDC1	108.17	94.19	100.2	93.24	131.3	108.25	129.62	126.69	0.119	0.415069	98.95	123.965	FALSE
ENSG00000022355	GABRA1	1.36	0	0	1.61	1.42	0	2.06	1.67	0.576	0.600876	0.7425	1.2875	FALSE
ENSG00000022556	NLRP2	41.5	51.12	38.61	36.17	67.54	70.75	86.69	70.02	0.626	0.000149521	41.85	73.75	FALSE
ENSG00000022567	SLC45A4	18.37	18.11	19.3	14.47	17	13.44	16.1	15.56	-0.372	0.12918	17.5625	15.525	FALSE
ENSG00000022840	RNF10	99.32	106.27	92.38	100.08	79.82	85.61	97.83	90.58	-0.379	0.00389889	99.5125	88.46	FALSE
ENSG00000022976	ZNF839	14.63	9.66	7.81	9.65	18.42	21.23	6.19	20.56	0.52	0.173288	10.4375	16.6	FALSE
ENSG00000023041	ZDHHC6	19.05	16.1	21.14	25.72	31.64	25.47	25.18	46.12	0.36	0.179015	20.5025	32.1025	FALSE
ENSG00000023171	GRAMD1B	18.71	17.71	21.14	12.46	21.73	16.27	22.29	18.34	-0.024	0.938778	17.505	19.6575	FALSE
ENSG00000023191	RNH1	35.37	44.28	36.77	32.96	41.09	48.11	57.38	38.34	0.086	0.718882	37.345	46.23	FALSE
ENSG00000023228	NDUFS1	88.1	100.64	90.08	89.23	119.96	132.3	133.33	130.58	0.275	0.0319763	92.0125	129.043	FALSE
ENSG00000023287	RB1CC1	129.59	99.03	119.04	100.08	136.96	116.03	86.27	130.03	-0.11	0.567729	111.935	117.322	FALSE
ENSG00000023318	ERP44	37.08	44.28	51.02	37.78	31.64	34.67	36.74	43.34	-0.423	0.0238239	42.54	36.5975	FALSE
ENSG00000023330	ALAS1	31.97	31.8	28.04	27.73	19.36	14.86	9.08	13.89	-1.292	1.6085e-08	29.885	14.2975	FALSE
ENSG00000023445	BIRC3	47.62	49.92	50.1	39.79	23.14	21.93	14.04	28.9	-1.27	1.16104e-10	46.8575	22.0025	FALSE
ENSG00000023516	AKAP11	30.61	32.2	34.47	29.34	45.81	41.04	50.77	47.79	0.353	0.0363217	31.655	46.3525	FALSE
ENSG00000023572	GLRX2	11.56	6.44	5.52	7.64	18.89	12.03	14.45	21.12	0.91	0.00407408	7.79	16.6225	FALSE
ENSG00000023608	SNAPC1	27.89	27.78	26.2	26.53	25.98	20.52	17.34	30.56	-0.418	0.0643268	27.1	23.6	FALSE
ENSG00000023697	DERA	8.5	10.47	9.19	7.64	9.92	7.08	21.47	10.56	0.069	0.877066	8.95	12.2575	FALSE
ENSG00000023734	STRAP	69.05	62.39	77.68	56.67	68.95	62.97	75.54	82.24	-0.08	0.665947	66.4475	72.425	FALSE
ENSG00000023839	ABCC2	32.99	24.56	21.6	17.28	17.47	12.03	24.77	20	-0.532	0.0652165	24.1075	18.5675	FALSE
ENSG00000023892	DEF6	7.82	9.26	12.41	14.47	2.83	5.66	3.72	6.11	-1.499	5.37862e-05	10.99	4.58	FALSE
ENSG00000023902	PLEKHO1	1.7	4.03	3.22	4.42	5.2	1.42	6.6	10.56	0.654	0.251688	3.3425	5.945	FALSE
ENSG00000023909	GCLM	32.31	20.93	22.52	27.33	48.65	39.62	25.18	44.45	0.435	0.0807031	25.7725	39.475	FALSE
ENSG00000024048	UBR2	92.86	86.55	81.81	90.43	80.29	65.8	58.2	68.35	-0.589	2.45568e-05	87.9125	68.16	FALSE
ENSG00000024422	EHD2	31.29	16.1	24.82	25.72	16.06	14.86	12.38	11.67	-1.08	2.39585e-05	24.4825	13.7425	TRUE
ENSG00000024526	DEPDC1	8.5	9.66	8.73	4.02	7.56	14.86	8.26	11.67	0.164	0.712379	7.7275	10.5875	FALSE
ENSG00000024862	CCDC28A	39.46	29.39	50.1	49.84	52.9	50.94	89.99	57.79	0.247	0.314291	42.1975	62.905	FALSE
ENSG00000025039	RRAGD	18.03	14.89	16.09	17.28	2.36	4.25	0.41	5	-2.642	3.64118e-15	16.5725	3.005	FALSE
ENSG00000025156	HSF2	8.84	10.06	11.03	12.86	11.33	14.15	18.99	11.11	0.162	0.652489	10.6975	13.895	FALSE
ENSG00000025293	PHF20	40.82	37.44	50.1	48.63	48.65	34.67	29.72	53.9	-0.273	0.230663	44.2475	41.735	FALSE
ENSG00000025434	NR1H3	46.26	68.03	51.94	51.45	21.25	27.59	26.42	31.12	-1.219	3.34152e-11	54.42	26.595	FALSE
ENSG00000025708	TYMP	5.1	3.62	2.76	4.42	6.61	4.95	2.48	6.11	0.087	0.879765	3.975	5.0375	FALSE
ENSG00000025770	NCAPH2	33.33	25.36	26.2	12.06	30.23	27.59	38.8	26.67	0.054	0.871244	24.2375	30.8225	FALSE
ENSG00000025772	TOMM34	44.22	39.45	47.34	37.78	56.67	43.87	60.27	72.79	0.276	0.135187	42.1975	58.4	FALSE
ENSG00000025796	SEC63	172.79	185.57	203.61	191.71	174.75	163.43	106.09	163.37	-0.464	0.00127627	188.42	151.91	FALSE
ENSG00000025800	KPNA6	219.73	220.19	245.44	207.79	240.4	239.14	185.35	286.73	-0.099	0.540652	223.287	237.905	FALSE
ENSG00000026025	VIM	72.45	56.36	45.5	68.33	90.21	89.15	44.99	101.13	0.284	0.231231	60.66	81.37	FALSE
ENSG00000026103	FAS	3.4	10.47	8.73	5.63	8.97	5.66	5.78	3.89	-0.406	0.424162	7.0575	6.075	FALSE
ENSG00000026297	RNASET2	114.63	107.88	118.12	114.14	115.24	97.64	110.63	113.91	-0.262	0.036401	113.692	109.355	FALSE
ENSG00000026508	CD44	152.72	142.1	169.14	127.01	153.49	134.43	139.94	133.92	-0.28	0.0385171	147.743	140.445	FALSE
ENSG00000026652	AGPAT4	4.08	6.04	4.6	6.03	4.72	5.66	7.02	7.22	0.048	0.919576	5.1875	6.155	FALSE
ENSG00000026950	BTN3A1	29.93	39.45	28.04	34.16	19.36	17.69	16.92	19.45	-1.054	1.79339e-07	32.895	18.355	FALSE
ENSG00000027001	MIPEP	11.22	9.66	13.79	5.63	14.64	24.76	16.51	12.22	0.453	0.19898	10.075	17.0325	FALSE
ENSG00000027075	PRKCH	3.06	2.01	2.76	5.22	4.25	2.83	0.41	2.22	-0.621	0.372045	3.2625	2.4275	FALSE
ENSG00000027697	IFNGR1	7.82	8.86	11.95	8.44	14.64	8.49	10.73	14.45	0.2	0.572582	9.2675	12.0775	FALSE
ENSG00000027847	B4GALT7	12.59	10.47	14.25	18.09	22.2	16.98	23.12	23.34	0.447	0.0864309	13.85	21.41	FALSE
ENSG00000027869	SH2D2A	6.46	2.82	5.98	4.82	6.14	5.66	9.91	7.22	0.339	0.446898	5.02	7.2325	FALSE
ENSG00000028116	VRK2	34.69	38.24	33.55	28.13	44.87	54.48	40.04	66.68	0.355	0.0889492	33.6525	51.5175	FALSE
ENSG00000028137	TNFRSF1B	94.56	70.44	68.48	90.83	65.18	55.19	69.76	62.79	-0.565	0.000353376	81.0775	63.23	FALSE
ENSG00000028203	VEZT	39.8	30.59	38.61	42.6	48.17	70.75	60.27	58.35	0.424	0.0185445	37.9	59.385	FALSE
ENSG00000028277	POU2F2	6.46	5.64	5.06	6.03	6.14	7.08	2.89	8.34	-0.156	0.747356	5.7975	6.1125	FALSE
ENSG00000028310	BRD9	103.06	99.03	74	73.95	129.88	137.96	121.77	137.81	0.371	0.0151073	87.51	131.855	FALSE
ENSG00000028528	SNX1	49.66	48.71	45.96	35.77	63.76	65.8	60.68	53.9	0.216	0.227122	45.025	61.035	FALSE
ENSG00000028839	TBPL1	1.36	3.22	2.76	3.62	5.67	2.83	6.6	5	0.729	0.148018	2.74	5.025	FALSE
ENSG00000029153	ARNTL2	5.78	4.43	4.6	4.82	10.86	7.08	4.13	4.45	0.084	0.876796	4.9075	6.63	FALSE
ENSG00000029363	BCLAF1	134.36	160.61	148	137.46	280.07	254	238.6	320.07	0.699	1.09388e-08	145.108	273.185	FALSE
ENSG00000029364	SLC39A9	49.32	52.33	65.73	58.68	45.81	50.94	47.88	35.56	-0.526	0.00214889	56.515	45.0475	FALSE
ENSG00000029534	ANK1	11.22	11.67	12.41	20.5	28.81	20.52	34.67	22.23	0.819	0.00315504	13.95	26.5575	FALSE
ENSG00000029639	TFB1M	38.1	31.4	31.71	31.35	29.75	32.55	29.31	28.9	-0.362	0.0524184	33.14	30.1275	FALSE
ENSG00000029725	RABEP1	74.15	76.48	58.37	60.29	92.57	79.95	69.76	99.47	0.124	0.51646	67.3225	85.4375	FALSE
ENSG00000029993	HMGB3	22.45	22.54	21.6	20.9	75.57	62.97	65.63	72.79	1.45	1.92979e-22	21.8725	69.24	FALSE
ENSG00000030066	NUP160	10.54	3.22	8.73	9.24	8.5	11.32	6.6	10.56	-0.106	0.819486	7.9325	9.245	FALSE
ENSG00000030110	BAK1	44.56	45.89	52.4	45.82	40.62	39.62	43.76	38.9	-0.412	0.00838628	47.1675	40.725	FALSE
ENSG00000030582	GRN	586.41	496.33	482.14	540.98	460.95	415.31	753.35	652.36	-0.145	0.467364	526.465	570.493	FALSE
ENSG00000031003	FAM13B	10.2	4.83	4.14	6.43	15.11	16.98	15.69	22.23	1.292	3.86132e-05	6.4	17.5025	FALSE
ENSG00000031691	CENPQ	14.97	8.86	9.19	13.67	11.33	14.86	5.37	10.56	-0.374	0.333883	11.6725	10.53	FALSE
ENSG00000031698	SARS	420.08	352.63	414.12	398.3	249.84	221.45	202.27	234.49	-1.016	6.14372e-21	396.282	227.012	TRUE
ENSG00000031823	RANBP3	41.84	51.53	36.77	37.38	45.81	45.28	57.38	55.01	0.093	0.6639	41.88	50.87	FALSE
ENSG00000032219	ARID4A	96.94	112.31	91.92	87.22	93.04	93.39	47.47	108.91	-0.297	0.13769	97.0975	85.7025	FALSE
ENSG00000032389	TSSC1	16.33	10.06	13.33	10.45	24.09	16.98	17.34	20	0.429	0.125338	12.5425	19.6025	FALSE
ENSG00000032444	PNPLA6	36.74	26.57	25.28	31.35	48.17	45.28	63.16	36.12	0.443	0.0483284	29.985	48.1825	FALSE
ENSG00000032742	IFT88	21.43	22.94	17.47	23.71	31.17	27.59	21.88	36.12	0.221	0.382652	21.3875	29.19	FALSE
ENSG00000033011	ALG1	11.22	10.06	10.57	9.24	26.45	20.52	30.55	22.23	1.084	4.26684e-06	10.2725	24.9375	FALSE
ENSG00000033030	ZCCHC8	25.17	18.52	17.93	21.7	25.03	22.64	21.88	23.34	-0.066	0.807548	20.83	23.2225	FALSE
ENSG00000033050	ABCF2	21.43	14.09	27.12	16.48	43.92	36.79	40.45	34.45	0.821	0.000175555	19.78	38.9025	FALSE
ENSG00000033100	CHPF2	14.97	10.06	11.03	11.66	16.53	14.15	30.13	13.89	0.289	0.408311	11.93	18.675	FALSE
ENSG00000033170	FUT8	64.97	57.97	70.32	64.31	57.15	74.29	82.15	69.46	-0.068	0.726492	64.3925	70.7625	FALSE
ENSG00000033178	UBA6	101.02	110.7	89.63	98.07	53.84	43.87	40.45	60.01	-1.227	3.20183e-17	99.855	49.5425	TRUE
ENSG00000033327	GAB2	24.15	16.5	21.14	20.1	36.84	27.59	43.34	29.45	0.543	0.0172989	20.4725	34.305	FALSE
ENSG00000033627	ATP6V0A1	50	64	35.85	47.83	49.59	43.16	55.31	53.34	-0.164	0.450211	49.42	50.35	FALSE
ENSG00000033800	PIAS1	68.03	65.61	71.24	63.5	37.78	49.53	54.08	51.68	-0.673	6.0917e-06	67.095	48.2675	FALSE
ENSG00000033867	SLC4A7	57.48	51.53	61.59	49.44	62.81	65.8	56.97	62.24	-0.045	0.808159	55.01	61.955	FALSE
ENSG00000034152	MAP2K3	74.83	73.26	71.24	78.78	68.95	58.02	121.77	57.23	-0.378	0.048895	74.5275	76.4925	FALSE
ENSG00000034510	TMSB10	1182	1299.81	1367.36	1192.89	844.92	930.38	1663.98	1074.68	-0.538	0.000471031	1260.52	1128.49	FALSE
ENSG00000034533	ASTE1	4.76	7.65	4.14	5.63	11.33	7.08	9.08	8.34	0.497	0.184692	5.545	8.9575	FALSE
ENSG00000034677	RNF19A	36.06	25.36	29.42	32.15	23.61	29.72	31.79	29.45	-0.32	0.135093	30.7475	28.6425	FALSE
ENSG00000034693	PEX3	1.02	4.03	4.6	3.22	4.25	9.2	13.62	6.11	1.089	0.0448962	3.2175	8.295	FALSE
ENSG00000034713	GABARAPL2	68.37	60.38	76.76	58.68	45.34	38.21	38.39	50.01	-0.828	7.32627e-08	66.0475	42.9875	FALSE
ENSG00000035115	SH3YL1	137.76	134.45	178.33	137.46	99.18	113.2	120.95	86.69	-0.665	4.90135e-06	147	105.005	FALSE
ENSG00000035141	FAM136A	23.47	26.57	38.61	26.53	67.07	62.97	58.62	64.46	0.996	2.28721e-09	28.795	63.28	FALSE
ENSG00000035403	VCL	91.84	97.42	85.49	82.39	103.9	108.96	115.58	113.36	0.094	0.531183	89.285	110.45	FALSE
ENSG00000035499	DEPDC1B	3.06	3.62	6.43	2.41	7.56	4.25	14.45	10	1.053	0.0262985	3.88	9.065	FALSE
ENSG00000035664	DAPK2	1.02	0.4	2.3	0.8	1.42	1.42	3.3	2.78	0.892	0.24013	1.13	2.23	FALSE
ENSG00000035681	NSMAF	5.44	7.25	7.35	4.02	10.86	12.03	9.49	9.45	0.58	0.0875152	6.015	10.4575	FALSE
ENSG00000035687	ADSS	23.13	19.32	23.9	25.32	34.48	42.45	47.06	28.9	0.539	0.0139432	22.9175	38.2225	FALSE
ENSG00000035862	TIMP2	147.96	135.25	131.91	134.64	84.07	82.07	66.87	92.8	-0.97	1.09531e-14	137.44	81.4525	FALSE
ENSG00000035928	RFC1	148.3	168.67	185.69	143.08	119.96	133.01	69.35	148.37	-0.582	0.00084967	161.435	117.672	FALSE
ENSG00000036054	TBC1D23	21.09	27.37	36.31	25.72	22.2	25.47	21.05	22.78	-0.448	0.0569312	27.6225	22.875	FALSE
ENSG00000036257	CUL3	41.16	49.51	35.39	45.42	56.67	47.4	36.33	51.12	-0.049	0.840286	42.87	47.88	FALSE
ENSG00000036549	ZZZ3	37.08	37.44	35.85	46.22	49.59	48.11	50.77	55.01	0.167	0.356995	39.1475	50.87	FALSE
ENSG00000036672	USP2	5.1	3.62	1.84	0.4	1.42	1.42	1.24	1.67	-1.159	0.135255	2.74	1.4375	FALSE
ENSG00000037042	TUBG2	14.63	12.08	17.01	13.26	10.86	12.74	5.78	9.45	-0.783	0.00831638	14.245	9.7075	FALSE
ENSG00000037241	RPL26L1	14.29	17.31	22.06	16.88	29.75	21.93	24.35	21.67	0.283	0.268669	17.635	24.425	FALSE
ENSG00000037474	NSUN2	25.85	26.17	24.82	18.89	43.45	36.08	37.98	27.78	0.403	0.0685851	23.9325	36.3225	FALSE
ENSG00000037637	FBXO42	14.29	16.5	10.11	9.24	13.7	12.74	7.84	11.67	-0.364	0.291636	12.535	11.4875	FALSE
ENSG00000037749	MFAP3	7.82	4.43	2.3	3.22	5.2	6.37	4.95	7.22	0.289	0.592252	4.4425	5.935	FALSE
ENSG00000037757	MRI1	29.25	30.19	18.38	21.7	21.73	15.57	29.72	20.56	-0.404	0.144662	24.88	21.895	FALSE
ENSG00000037897	METTL1	10.54	9.66	9.19	4.42	22.67	27.59	34.26	12.78	1.34	6.489e-05	8.4525	24.325	FALSE
ENSG00000037965	HOXC8	0.34	0	0	0.8	3.31	1.42	4.13	2.78	3.004	0.000174045	0.285	2.91	FALSE
ENSG00000038002	AGA	11.56	7.65	11.95	14.47	17.95	24.06	23.12	19.45	0.67	0.0110807	11.4075	21.145	FALSE
ENSG00000038210	PI4K2B	4.42	3.62	7.81	1.61	8.5	9.2	8.67	8.89	0.911	0.0259365	4.365	8.815	FALSE
ENSG00000038219	BOD1L1	219.05	225.42	199.93	245.17	243.7	226.4	145.72	274.5	-0.14	0.435283	222.393	222.58	FALSE
ENSG00000038274	MAT2B	18.37	18.92	24.82	26.93	33.06	24.76	30.55	19.45	0.097	0.747341	22.26	26.955	FALSE
ENSG00000038382	TRIO	31.63	31.8	24.82	38.58	35.89	58.02	47.47	38.9	0.252	0.277598	31.7075	45.07	FALSE
ENSG00000038427	VCAN	11.56	10.47	9.65	16.48	15.59	14.15	4.13	18.34	0.001	0.99766	12.04	13.0525	FALSE
ENSG00000038532	CLEC16A	5.44	5.64	4.6	4.02	10.86	6.37	10.32	11.67	0.797	0.0184991	4.925	9.805	FALSE
ENSG00000039068	CDH1	177.21	185.17	189.36	181.67	170.97	220.04	207.64	227.83	-0.03	0.848174	183.352	206.62	FALSE
ENSG00000039123	SKIV2L2	148.3	126.4	123.18	126.6	151.13	115.32	120.54	183.37	-0.137	0.435932	131.12	142.59	FALSE
ENSG00000039139	DNAH5	6.12	6.84	5.06	5.63	7.08	9.2	4.54	3.89	-0.211	0.646729	5.9125	6.1775	FALSE
ENSG00000039319	ZFYVE16	17.35	13.69	15.17	12.46	26.45	30.42	18.16	29.45	0.608	0.0147182	14.6675	26.12	FALSE
ENSG00000039523	FAM65A	11.22	16.1	10.11	9.65	11.33	6.37	14.45	12.78	-0.211	0.569623	11.77	11.2325	FALSE
ENSG00000039560	RAI14	38.44	32.2	35.39	26.93	45.81	36.08	37.98	50.01	0.141	0.51902	33.24	42.47	FALSE
ENSG00000039650	PNKP	29.59	31	24.82	29.34	48.65	36.79	57.38	37.23	0.427	0.0416014	28.6875	45.0125	FALSE
ENSG00000040199	PHLPP2	2.38	1.61	1.38	0.4	2.36	2.12	4.13	6.67	1.127	0.084642	1.4425	3.82	FALSE
ENSG00000040275	SPDL1	22.79	26.97	12.41	21.7	57.62	34.67	53.25	36.12	0.863	0.000596811	20.9675	45.415	FALSE
ENSG00000040341	STAU2	139.8	125.59	123.18	99.68	117.13	119.57	189.89	128.36	-0.125	0.51865	122.062	138.738	FALSE
ENSG00000040487	PQLC2	7.82	3.62	4.14	6.03	9.45	9.2	14.45	13.89	0.894	0.0118319	5.4025	11.7475	FALSE
ENSG00000040531	CTNS	0.68	1.61	4.6	2.41	10.39	5.66	9.49	7.78	1.89	5.51587e-05	2.325	8.33	FALSE
ENSG00000040608	RTN4R	4.42	9.26	8.73	9.24	5.2	3.54	8.67	6.67	-0.557	0.190593	7.9125	6.02	FALSE
ENSG00000040633	PHF23	43.2	31	48.26	47.43	62.81	55.89	87.93	66.68	0.424	0.0311432	42.4725	68.3275	FALSE
ENSG00000040933	INPP4A	7.48	12.88	9.19	8.44	8.97	7.78	13.62	6.67	-0.241	0.555851	9.4975	9.26	FALSE
ENSG00000041353	RAB27B	15.99	15.7	14.25	12.06	25.5	24.06	28.07	21.67	0.57	0.0111593	14.5	24.825	FALSE
ENSG00000041357	PSMA4	172.45	168.67	192.12	178.85	256.45	218.62	158.51	250.05	0.154	0.338284	178.023	220.907	FALSE
ENSG00000041802	LSG1	62.25	48.31	49.64	44.21	107.21	131.6	77.19	117.25	0.897	1.7161e-07	51.1025	108.312	FALSE
ENSG00000041880	PARP3	21.09	17.31	24.82	23.71	19.84	37.5	44.58	27.23	0.354	0.223402	21.7325	32.2875	FALSE
ENSG00000041988	THAP3	47.28	36.63	31.71	33.76	17.95	21.23	40.04	18.89	-1.006	4.79955e-05	37.345	24.5275	FALSE
ENSG00000042088	TDP1	7.82	4.83	10.57	10.05	11.81	8.49	15.69	6.67	0.166	0.716045	8.3175	10.665	FALSE
ENSG00000042286	AIFM2	15.65	22.54	22.06	24.92	30.23	26.18	25.18	27.23	0.138	0.599426	21.2925	27.205	FALSE
ENSG00000042317	SPATA7	23.13	17.31	17.01	17.68	13.22	24.76	20.23	21.12	-0.147	0.625652	18.7825	19.8325	FALSE
ENSG00000042429	MED17	17.69	19.72	13.33	12.86	16.06	21.23	7.84	16.67	-0.232	0.516884	15.9	15.45	FALSE
ENSG00000042445	RETSAT	197.96	225.83	245.44	229.9	166.25	153.53	178.33	198.38	-0.577	1.26127e-06	224.782	174.123	FALSE
ENSG00000042493	CAPG	257.15	224.62	224.29	259.24	101.07	128.06	182.46	175.59	-0.884	1.76819e-08	241.325	146.795	FALSE
ENSG00000042753	AP2S1	197.62	146.12	162.7	204.98	168.61	132.3	155.62	152.25	-0.437	0.00221684	177.855	152.195	FALSE
ENSG00000042980	ADAM28	6.46	4.03	7.81	6.03	6.61	4.95	6.6	19.45	0.061	0.909748	6.0825	9.4025	FALSE
ENSG00000043039	BARX2	3.4	7.25	6.89	4.42	10.39	9.2	5.37	7.78	0.364	0.41709	5.49	8.185	FALSE
ENSG00000043093	DCUN1D1	5.44	9.66	6.89	7.23	10.39	15.57	13.21	15.56	0.679	0.0307677	7.305	13.6825	FALSE
ENSG00000043143	JADE2	18.03	17.71	16.09	11.66	25.03	29.72	16.1	22.78	0.328	0.25212	15.8725	23.4075	FALSE
ENSG00000043514	TRIT1	17.35	12.48	14.25	12.86	14.64	13.44	10.32	16.67	-0.282	0.341449	14.235	13.7675	FALSE
ENSG00000043591	ADRB1	3.74	2.42	8.27	5.63	2.36	4.95	1.24	1.67	-1.304	0.0303417	5.015	2.555	FALSE
ENSG00000044090	CUL7	7.82	14.09	22.98	12.86	9.92	7.78	13.21	7.78	-0.652	0.0862037	14.4375	9.6725	FALSE
ENSG00000044115	CTNNA1	175.17	165.04	179.25	190.51	179.47	180.42	162.23	178.37	-0.234	0.0501754	177.493	175.123	FALSE
ENSG00000044446	PHKA2	77.55	72.06	66.18	72.75	28.81	50.23	46.65	53.34	-0.847	1.98477e-07	72.135	44.7575	FALSE
ENSG00000044459	CNTLN	1.7	1.61	0.46	0.8	4.25	3.54	0.83	3.33	1.069	0.146582	1.1425	2.9875	FALSE
ENSG00000044574	HSPA5	949	978.58	987.26	1034.53	654.12	614.83	757.89	746.27	-0.721	2.42852e-12	987.342	693.278	FALSE
ENSG00000046604	DSG2	514.3	445.61	512.01	482.7	257.4	307.77	276.99	351.74	-0.933	3.31302e-16	488.655	298.475	FALSE
ENSG00000046647	GEMIN8	14.97	16.5	14.25	12.06	10.39	6.37	9.49	11.11	-0.813	0.00245856	14.445	9.34	FALSE
ENSG00000046651	OFD1	107.15	115.13	76.3	86.81	97.76	117.45	89.58	116.69	-0.102	0.609121	96.3475	105.37	FALSE
ENSG00000046653	GPM6B	2.72	2.01	1.38	0.8	1.89	2.12	1.24	1.67	-0.278	0.721794	1.7275	1.73	FALSE
ENSG00000047056	WDR37	6.8	5.23	9.19	7.64	4.72	8.49	3.3	6.67	-0.589	0.154463	7.215	5.795	FALSE
ENSG00000047188	YTHDC2	8.5	7.65	5.06	11.25	9.92	19.1	14.45	15	0.597	0.0774246	8.115	14.6175	FALSE
ENSG00000047230	CTPS2	16.67	11.27	13.33	16.48	17.47	16.27	21.88	18.34	0.153	0.602433	14.4375	18.49	FALSE
ENSG00000047249	ATP6V1H	10.88	9.66	12.87	8.84	15.11	17.69	7.84	12.78	0.127	0.741922	10.5625	13.355	FALSE
ENSG00000047315	POLR2B	70.07	81.72	74.46	62.3	79.34	82.78	89.58	100.02	0.075	0.672673	72.1375	87.93	FALSE
ENSG00000047346	FAM214A	10.88	12.48	14.71	11.66	18.89	19.1	15.69	12.78	0.211	0.477561	12.4325	16.615	FALSE
ENSG00000047365	ARAP2	15.99	24.96	16.09	23.71	20.31	20.52	21.47	30.56	-0.014	0.965922	20.1875	23.215	FALSE
ENSG00000047410	TPR	311.57	265.28	297.37	293	369.8	338.9	213.42	360.08	-0.002	0.989462	291.805	320.55	FALSE
ENSG00000047578	KIAA0556	3.06	5.23	2.76	1.61	5.67	7.78	3.3	6.11	0.627	0.236501	3.165	5.715	FALSE
ENSG00000047579	DTNBP1	17.01	13.28	13.33	12.46	27.39	24.06	29.72	23.34	0.689	0.00190648	14.02	26.1275	FALSE
ENSG00000047597	XK	6.46	3.62	7.81	7.64	2.83	4.95	9.49	7.78	-0.186	0.728395	6.3825	6.2625	FALSE
ENSG00000047621	C12orf4	15.31	10.87	10.11	9.65	25.03	15.57	15.69	17.23	0.43	0.157058	11.485	18.38	FALSE
ENSG00000047634	SCML1	17.01	15.7	26.2	15.67	6.61	12.03	6.6	6.11	-1.497	6.19689e-07	18.645	7.8375	FALSE
ENSG00000047644	WWC3	44.22	30.59	21.6	31.75	26.92	36.08	34.26	37.79	-0.124	0.657613	32.04	33.7625	FALSE
ENSG00000047648	ARHGAP6	35.37	40.25	44.58	50.64	35.42	34.67	22.29	38.34	-0.574	0.00570088	42.71	32.68	FALSE
ENSG00000047849	MAP4	148.3	137.67	136.05	140.27	141.69	150.7	123.01	140.03	-0.237	0.0634664	140.573	138.857	FALSE
ENSG00000047932	GOPC	36.74	49.51	37.69	47.43	55.73	59.43	53.66	55.01	0.169	0.368097	42.8425	55.9575	FALSE
ENSG00000048028	USP28	20.75	23.75	17.47	13.26	30.7	21.93	26.42	25.56	0.262	0.321062	18.8075	26.1525	FALSE
ENSG00000048052	HDAC9	0.68	3.22	0.46	1.21	2.36	2.83	2.48	2.22	0.921	0.203722	1.3925	2.4725	FALSE
ENSG00000048140	TSPAN17	6.12	6.84	10.11	9.24	27.87	29.01	30.13	22.23	1.563	1.27951e-10	8.0775	27.31	FALSE
ENSG00000048162	NOP16	23.81	24.96	42.28	21.7	42.51	33.96	40.04	42.23	0.436	0.0459898	28.1875	39.685	FALSE
ENSG00000048342	CC2D2A	3.06	1.21	5.06	2.81	8.03	4.95	7.02	15.56	1.242	0.0116784	3.035	8.89	FALSE
ENSG00000048392	RRM2B	37.76	38.24	39.99	46.62	28.81	37.5	43.76	29.45	-0.447	0.025588	40.6525	34.88	FALSE
ENSG00000048405	ZNF800	34.69	37.84	34.93	40.19	34.95	34.67	27.66	48.34	-0.288	0.174382	36.9125	36.405	FALSE
ENSG00000048471	SNX29	1.7	4.83	4.14	3.22	5.67	7.08	7.84	7.78	0.835	0.050946	3.4725	7.0925	FALSE
ENSG00000048544	MRPS10	109.19	97.01	120.42	115.35	116.18	87.73	94.94	101.13	-0.35	0.012673	110.493	99.995	FALSE
ENSG00000048649	RSF1	235.38	214.96	243.14	223.87	204.97	241.97	173.37	234.49	-0.303	0.0214217	229.338	213.7	FALSE
ENSG00000048707	VPS13D	41.84	44.68	39.53	47.02	48.65	40.33	34.67	49.46	-0.218	0.255278	43.2675	43.2775	FALSE
ENSG00000048740	CELF2	4.08	3.62	3.22	3.22	12.75	8.49	14.45	20	1.74	6.32307e-07	3.535	13.9225	TRUE
ENSG00000048828	FAM120A	376.2	419.85	415.95	438.89	533.21	524.27	608.87	534.56	0.205	0.0827506	412.722	550.227	FALSE
ENSG00000048991	R3HDM1	17.35	15.7	21.14	12.06	42.03	18.4	23.53	26.67	0.425	0.154646	16.5625	27.6575	FALSE
ENSG00000049130	KITLG	9.52	12.08	10.11	17.28	15.11	14.15	9.49	10	-0.187	0.618568	12.2475	12.1875	FALSE
ENSG00000049167	ERCC8	2.72	3.22	3.22	1.61	3.31	4.25	3.3	3.89	0.218	0.701462	2.6925	3.6875	FALSE
ENSG00000049192	ADAMTS6	0.68	1.21	0.92	0.8	1.89	1.42	0.41	2.22	0.443	0.629119	0.9025	1.485	FALSE
ENSG00000049239	H6PD	24.15	24.96	22.98	34.56	21.25	20.52	35.09	31.12	-0.174	0.544901	26.6625	26.995	FALSE
ENSG00000049245	VAMP3	108.85	103.05	102.04	103.29	75.09	63.68	68.11	86.69	-0.718	1.17257e-08	104.308	73.3925	FALSE
ENSG00000049246	PER3	30.27	20.53	20.68	21.7	10.86	11.32	7.43	9.45	-1.477	7.21895e-09	23.295	9.765	FALSE
ENSG00000049283	EPN3	11.91	17.71	11.49	13.67	25.5	23.35	33.02	27.78	0.808	0.000551111	13.695	27.4125	FALSE
ENSG00000049323	LTBP1	18.71	8.45	20.22	20.5	44.87	34.67	38.8	36.67	0.895	6.62161e-05	16.97	38.7525	FALSE
ENSG00000049449	RCN1	53.06	51.12	58.37	45.01	83.6	63.68	66.05	76.68	0.277	0.0910386	51.89	72.5025	FALSE
ENSG00000049540	ELN	4.42	2.42	5.98	5.22	8.97	4.95	3.3	12.78	0.447	0.419891	4.51	7.5	FALSE
ENSG00000049541	RFC2	14.63	10.47	11.49	10.45	11.81	12.03	5.37	10.56	-0.453	0.184312	11.76	9.9425	FALSE
ENSG00000049618	ARID1B	40.82	47.5	33.55	39.39	55.26	79.24	53.66	66.68	0.401	0.031418	40.315	63.71	FALSE
ENSG00000049656	CLPTM1L	55.78	63.2	61.59	55.87	91.15	72.87	107.33	78.35	0.341	0.0380547	59.11	87.425	FALSE
ENSG00000049759	NEDD4L	73.81	62.39	62.97	58.28	95.4	98.34	109.8	92.24	0.409	0.00362964	64.3625	98.945	FALSE
ENSG00000049860	HEXB	61.23	84.53	84.57	65.91	68.01	87.02	65.22	59.46	-0.323	0.0792661	74.06	69.9275	FALSE
ENSG00000049883	PTCD2	10.2	8.86	6.43	7.23	5.67	9.2	11.15	7.78	-0.174	0.671706	8.18	8.45	FALSE
ENSG00000050130	JKAMP	7.82	9.66	11.49	4.42	8.03	7.08	5.37	7.78	-0.479	0.23547	8.3475	7.065	FALSE
ENSG00000050165	DKK3	3.4	2.82	2.76	2.81	3.78	8.49	2.48	2.78	0.044	0.947379	2.9475	4.3825	FALSE
ENSG00000050327	ARHGEF5	45.58	37.84	39.99	33.36	41.56	23.35	37.98	29.45	-0.419	0.0481715	39.1925	33.085	FALSE
ENSG00000050344	NFE2L3	43.2	41.86	41.37	32.96	56.2	43.87	49.95	46.68	0.1	0.620795	39.8475	49.175	FALSE
ENSG00000050393	MCUR1	23.13	17.71	26.66	17.28	39.67	28.3	41.69	43.34	0.657	0.00205378	21.195	38.25	FALSE
ENSG00000050405	LIMA1	647.63	613.88	632.89	662.76	527.07	542.66	465.63	589.57	-0.481	4.35541e-06	639.29	531.233	FALSE
ENSG00000050426	LETMD1	74.15	83.73	85.95	74.35	39.67	38.91	30.96	43.34	-1.278	1.53127e-18	79.545	38.22	FALSE
ENSG00000050438	SLC4A8	0.68	3.22	1.84	0.8	6.14	6.37	3.72	3.89	1.548	0.00710411	1.635	5.03	FALSE
ENSG00000050748	MAPK9	14.29	12.08	12.87	12.06	19.36	13.44	30.13	18.34	0.382	0.206723	12.825	20.3175	FALSE
ENSG00000050820	BCAR1	20.41	17.71	20.22	24.52	17	18.4	30.55	16.11	-0.32	0.262434	20.715	20.515	FALSE
ENSG00000051009	FAM160A2	30.61	28.58	22.98	20.1	28.81	35.38	46.65	38.34	0.327	0.173921	25.5675	37.295	FALSE
ENSG00000051108	HERPUD1	55.1	70.44	62.51	69.93	35.89	45.99	39.63	35.01	-0.939	2.81941e-09	64.495	39.13	FALSE
ENSG00000051128	HOMER3	3.4	6.84	5.06	7.23	10.86	9.2	12.8	16.11	0.924	0.00709837	5.6325	12.2425	FALSE
ENSG00000051180	RAD51	4.42	5.64	4.14	5.22	11.33	6.37	10.32	11.67	0.841	0.0127646	4.855	9.9225	FALSE
ENSG00000051341	POLQ	5.1	6.04	4.14	2.81	13.22	14.15	4.54	11.11	1.056	0.0128336	4.5225	10.755	FALSE
ENSG00000051382	PIK3CB	26.53	21.74	25.74	32.15	32.12	21.23	18.99	25.56	-0.353	0.159201	26.54	24.475	FALSE
ENSG00000051523	CYBA	23.13	21.33	14.25	20.5	58.09	36.79	66.87	42.23	1.132	8.97825e-07	19.8025	50.995	FALSE
ENSG00000051596	THOC3	4.76	10.06	9.19	6.03	6.61	11.32	8.67	10	0.066	0.885762	7.51	9.15	FALSE
ENSG00000051620	HEBP2	235.38	230.25	226.59	258.43	239.45	229.94	190.3	278.95	-0.22	0.114061	237.663	234.66	FALSE
ENSG00000051825	MPHOSPH9	17.69	18.11	21.6	15.67	25.98	16.27	20.23	21.12	0.006	0.983107	18.2675	20.9	FALSE
ENSG00000052126	PLEKHA5	77.21	77.69	76.76	77.97	89.26	103.3	78.02	96.13	0.02	0.909748	77.4075	91.6775	FALSE
ENSG00000052344	PRSS8	290.48	272.92	281.75	340.42	109.57	118.15	175.03	103.91	-1.546	7.27536e-27	296.393	126.665	FALSE
ENSG00000052723	SIKE1	25.51	27.78	30.33	25.32	17.47	19.81	21.05	18.34	-0.709	0.000322503	27.235	19.1675	FALSE
ENSG00000052749	RRP12	15.65	15.3	17.01	8.04	29.28	19.1	20.64	25.01	0.497	0.0742816	14	23.5075	FALSE
ENSG00000052795	FNIP2	40.48	57.56	51.02	46.22	51.48	47.4	59.03	50.01	-0.106	0.604443	48.82	51.98	FALSE
ENSG00000052802	MSMO1	532.67	523.3	617.73	531.33	172.39	185.37	201.44	235.61	-1.69	3.70689e-49	551.257	198.703	FALSE
ENSG00000052841	TTC17	84.02	77.29	69.4	80.38	54.31	91.27	90.4	71.13	-0.194	0.312792	77.7725	76.7775	FALSE
ENSG00000053254	FOXN3	83	80.91	81.35	83.6	85.96	87.02	77.61	61.12	-0.263	0.0857424	82.215	77.9275	FALSE
ENSG00000053371	AKR7A2	165.31	183.56	211.88	197.34	83.12	98.34	108.98	91.13	-1.198	1.39813e-20	189.523	95.3925	FALSE
ENSG00000053372	MRTO4	78.91	69.24	73.54	77.97	93.99	76.41	63.57	99.47	-0.035	0.862248	74.915	83.36	FALSE
ENSG00000053438	NNAT	3.74	1.21	1.38	3.62	2.83	1.42	2.06	3.89	-0.191	0.797522	2.4875	2.55	FALSE
ENSG00000053501	USE1	17.69	16.91	17.47	12.86	17.95	19.1	14.45	11.67	-0.262	0.360028	16.2325	15.7925	FALSE
ENSG00000053747	LAMA3	51.02	46.69	47.34	54.66	32.59	30.42	31.79	42.79	-0.755	2.63066e-06	49.9275	34.3975	FALSE
ENSG00000053770	AP5M1	21.43	17.31	15.63	15.67	42.51	31.13	25.59	29.45	0.613	0.0103948	17.51	32.17	FALSE
ENSG00000053900	ANAPC4	15.31	15.3	10.57	9.65	24.56	21.23	38.39	25.01	0.833	0.00218143	12.7075	27.2975	FALSE
ENSG00000053918	KCNQ1	107.15	90.57	100.66	98.87	66.12	70.04	89.99	78.91	-0.595	1.58666e-05	99.3125	76.265	FALSE
ENSG00000054116	TRAPPC3	37.76	47.5	42.74	31.35	55.73	32.55	66.87	53.34	0.247	0.286836	39.8375	52.1225	FALSE
ENSG00000054118	THRAP3	211.23	205.7	222.45	210.2	283.85	287.96	205.99	321.74	0.202	0.155474	212.395	274.885	FALSE
ENSG00000054148	PHPT1	89.12	87.75	68.02	106.91	63.76	58.02	153.56	58.35	-0.634	0.00459982	87.95	83.4225	FALSE
ENSG00000054179	ENTPD2	8.16	21.33	15.63	14.07	12.28	17.69	15.27	6.67	-0.365	0.370371	14.7975	12.9775	FALSE
ENSG00000054219	LY75	8.5	13.69	16.09	12.06	19.84	14.86	7.02	14.45	0.003	0.994623	12.585	14.0425	FALSE
ENSG00000054267	ARID4B	144.56	174.3	159.49	149.51	168.61	183.25	103.61	175.04	-0.138	0.444072	156.965	157.627	FALSE
ENSG00000054277	OPN3	33.67	39.05	33.09	31.35	9.45	16.27	20.64	17.23	-1.26	8.68648e-09	34.29	15.8975	FALSE
ENSG00000054282	SDCCAG8	69.39	68.03	65.73	67.52	81.71	84.9	58.62	93.35	0.052	0.793099	67.6675	79.645	FALSE
ENSG00000054392	HHAT	1.02	1.21	1.38	2.41	5.2	2.83	2.89	3.89	1.088	0.0569265	1.505	3.7025	FALSE
ENSG00000054523	KIF1B	73.81	71.25	75.84	89.63	85.48	111.79	96.18	100.58	0.124	0.454343	77.6325	98.5075	FALSE
ENSG00000054598	FOXC1	45.24	29.79	54.69	32.15	58.09	48.82	62.33	60.57	0.363	0.083184	40.4675	57.4525	FALSE
ENSG00000054611	TBC1D22A	84.36	71.25	91.92	96.06	84.54	119.57	98.66	131.14	0.13	0.499837	85.8975	108.477	FALSE
ENSG00000054654	SYNE2	206.81	186.38	222.45	206.99	325.41	367.91	245.61	279.5	0.332	0.0215985	205.657	304.608	FALSE
ENSG00000054690	PLEKHH1	36.06	40.66	28.5	29.34	26.45	33.25	27.66	37.23	-0.342	0.11546	33.64	31.1475	FALSE
ENSG00000054793	ATP9A	44.9	46.69	45.04	42.2	65.18	54.48	74.3	59.46	0.306	0.0606498	44.7075	63.355	FALSE
ENSG00000054965	FAM168A	10.54	6.84	5.52	6.03	12.75	10.61	5.37	7.78	0.091	0.85077	7.2325	9.1275	FALSE
ENSG00000054967	RELT	5.1	5.23	5.98	2.41	6.61	8.49	10.32	5.56	0.528	0.221003	4.68	7.745	FALSE
ENSG00000054983	GALC	78.23	90.17	112.61	103.29	87.37	99.76	112.69	77.24	-0.235	0.202713	96.075	94.265	FALSE
ENSG00000055044	NOP58	127.55	136.86	128.69	141.07	217.25	201.64	112.69	200.6	0.332	0.0431603	133.543	183.045	FALSE
ENSG00000055070	SZRD1	58.5	63.6	70.32	66.72	96.82	90.56	113.11	96.69	0.416	0.00274363	64.785	99.295	FALSE
ENSG00000055118	KCNH2	20.41	20.93	17.93	20.5	15.11	7.08	11.15	9.45	-1.098	9.92199e-06	19.9425	10.6975	FALSE
ENSG00000055130	CUL1	34.01	28.58	31.25	24.11	34	46.7	40.45	35.01	0.18	0.415399	29.4875	39.04	FALSE
ENSG00000055147	FAM114A2	11.91	8.05	5.06	10.45	17	12.03	13.62	10.56	0.342	0.339411	8.8675	13.3025	FALSE
ENSG00000055163	CYFIP2	40.48	39.45	33.55	31.75	65.65	73.58	89.58	72.79	0.835	1.71736e-07	36.3075	75.4	FALSE
ENSG00000055208	TAB2	36.4	43.47	44.12	31.75	26.45	28.3	34.26	28.9	-0.599	0.00171947	38.935	29.4775	FALSE
ENSG00000055211	GINM1	39.46	49.51	45.96	59.08	44.4	40.33	23.94	45.01	-0.497	0.0225381	48.5025	38.42	FALSE
ENSG00000055332	EIF2AK2	72.11	70.85	74.46	75.96	67.54	58.02	59.44	63.35	-0.448	0.000702937	73.345	62.0875	FALSE
ENSG00000055483	USP36	68.37	51.93	54.23	59.89	92.57	86.32	89.58	99.47	0.433	0.00201885	58.605	91.985	FALSE
ENSG00000055609	KMT2C	125.17	133.24	123.64	139.87	103.43	124.52	76.78	116.14	-0.491	0.00088807	130.48	105.218	FALSE
ENSG00000055917	PUM2	51.7	53.94	45.5	46.22	47.7	45.99	49.12	38.34	-0.332	0.0469987	49.34	45.2875	FALSE
ENSG00000055950	MRPL43	36.06	31.8	45.04	38.99	45.34	37.5	47.06	56.12	0.093	0.670183	37.9725	46.505	FALSE
ENSG00000056050	C4orf27	7.14	9.66	15.63	7.23	12.75	6.37	9.49	10.56	-0.079	0.857701	9.915	9.7925	FALSE
ENSG00000056097	ZFR	138.1	154.98	156.73	119.37	168.13	173.34	131.27	160.03	-0.061	0.729482	142.295	158.192	FALSE
ENSG00000056277	ZNF280C	2.04	2.42	2.3	2.81	4.25	3.54	6.19	7.22	0.952	0.0402852	2.3925	5.3	FALSE
ENSG00000056558	TRAF1	4.76	2.42	0.46	1.21	1.42	4.95	0.83	4.45	0.231	0.816162	2.2125	2.9125	FALSE
ENSG00000056586	RC3H2	61.23	49.11	63.89	67.12	73.2	63.68	75.13	79.46	0.064	0.730623	60.3375	72.8675	FALSE
ENSG00000056736	IL17RB	6.46	4.83	3.68	5.22	5.67	5.66	5.78	7.78	0.059	0.899238	5.0475	6.2225	FALSE
ENSG00000056972	TRAF3IP2	54.08	53.14	54.69	51.85	37.31	33.96	22.7	32.23	-0.953	9.79525e-09	53.44	31.55	FALSE
ENSG00000056998	GYG2	7.48	9.66	11.95	11.25	16.06	20.52	21.05	17.78	0.703	0.00749013	10.085	18.8525	FALSE
ENSG00000057019	DCBLD2	35.37	27.37	30.33	41.4	51.01	50.23	30.96	56.68	0.312	0.176734	33.6175	47.22	FALSE
ENSG00000057252	SOAT1	5.78	4.83	5.06	6.43	10.39	9.2	7.43	13.34	0.631	0.0717506	5.525	10.09	FALSE
ENSG00000057294	PKP2	21.09	14.49	28.5	23.31	25.5	24.76	33.02	36.67	0.237	0.384294	21.8475	29.9875	FALSE
ENSG00000057608	GDI2	233.68	264.07	308.86	285.36	199.78	219.33	204.33	199.49	-0.624	1.1567e-07	272.993	205.733	FALSE
ENSG00000057657	PRDM1	9.86	15.3	14.71	18.89	8.5	6.37	16.51	9.45	-0.804	0.0215985	14.69	10.2075	FALSE
ENSG00000057663	ATG5	22.79	10.06	11.03	13.67	15.11	14.86	17.34	9.45	-0.102	0.803088	14.3875	14.19	FALSE
ENSG00000057704	TMCC3	8.84	9.26	6.43	10.85	13.22	12.74	18.99	15	0.558	0.0608208	8.845	14.9875	FALSE
ENSG00000057757	PITHD1	16.67	26.57	17.47	15.27	23.61	20.52	32.61	22.78	0.249	0.394901	18.995	24.88	FALSE
ENSG00000057935	MTA3	21.09	26.17	20.68	25.72	17	20.52	30.55	21.12	-0.325	0.21562	23.415	22.2975	FALSE
ENSG00000058056	USP13	7.14	4.03	7.81	3.62	17.95	14.86	14.86	23.89	1.441	3.94818e-06	5.65	17.89	FALSE
ENSG00000058063	ATP11B	34.35	34.22	39.07	30.55	30.23	25.47	25.59	22.23	-0.617	0.000964792	34.5475	25.88	FALSE
ENSG00000058085	LAMC2	138.1	119.96	126.39	116.15	119.02	87.02	84.62	112.8	-0.53	0.000206465	125.15	100.865	FALSE
ENSG00000058091	CDK14	3.06	0.81	3.68	4.82	0.47	2.12	1.65	4.45	-0.875	0.249521	3.0925	2.1725	FALSE
ENSG00000058262	SEC61A1	113.27	123.98	108.47	132.63	110.52	100.47	134.57	135.58	-0.199	0.195841	119.588	120.285	FALSE
ENSG00000058272	PPP1R12A	167.01	159.41	163.16	158.35	149.24	137.26	106.91	141.7	-0.47	0.000233981	161.982	133.777	FALSE
ENSG00000058404	CAMK2B	1.7	2.82	0.92	0.4	4.72	4.25	2.06	4.45	1.181	0.0640512	1.46	3.87	FALSE
ENSG00000058453	CROCC	3.4	4.83	3.68	1.61	6.14	9.91	15.69	6.11	1.164	0.0153237	3.38	9.4625	TRUE
ENSG00000058600	POLR3E	14.63	13.69	6.89	13.67	22.2	21.23	17.75	16.67	0.386	0.183416	12.22	19.4625	FALSE
ENSG00000058668	ATP2B4	127.21	115.13	112.15	148.71	50.53	49.53	71	89.46	-1.224	1.0753e-12	125.8	65.13	FALSE
ENSG00000058673	ZC3H11A	153.4	139.68	159.49	157.15	106.74	105.42	97.42	92.8	-0.812	1.82924e-12	152.43	100.595	FALSE
ENSG00000058729	RIOK2	11.22	14.09	12.87	10.45	17	18.4	14.04	19.45	0.276	0.322757	12.1575	17.2225	FALSE
ENSG00000058799	YIPF1	14.29	14.89	22.06	14.87	23.61	31.13	23.94	23.89	0.445	0.0679674	16.5275	25.6425	FALSE
ENSG00000058804	NDC1	24.83	16.5	22.98	16.48	28.34	26.18	44.58	28.9	0.396	0.13381	20.1975	32	FALSE
ENSG00000058866	DGKG	0.34	0	2.3	1.61	2.83	0.71	2.89	2.22	1.026	0.232037	1.0625	2.1625	FALSE
ENSG00000059122	FLYWCH1	12.59	12.88	7.81	8.44	21.25	16.27	14.04	11.11	0.354	0.300504	10.43	15.6675	FALSE
ENSG00000059145	UNKL	10.88	4.43	6.89	10.85	7.56	3.54	4.54	8.89	-0.645	0.145767	8.2625	6.1325	FALSE
ENSG00000059377	TBXAS1	13.95	16.5	12.87	6.83	10.39	16.27	14.86	24.45	0.082	0.847062	12.5375	16.4925	FALSE
ENSG00000059378	PARP12	6.46	7.25	5.06	3.62	8.03	9.2	8.67	10	0.446	0.225722	5.5975	8.975	FALSE
ENSG00000059573	ALDH18A1	61.57	94.19	83.19	63.5	35.42	38.91	54.9	47.23	-0.961	5.04999e-07	75.6125	44.115	FALSE
ENSG00000059588	TARBP1	17.35	12.08	11.03	8.04	24.09	23.35	11.97	18.89	0.5	0.144322	12.125	19.575	FALSE
ENSG00000059691	GATB	7.14	8.45	8.73	14.07	11.33	12.03	21.05	11.11	0.311	0.430083	9.5975	13.88	FALSE
ENSG00000059728	MXD1	142.52	184.36	142.48	145.9	27.39	42.45	39.22	47.23	-2.144	1.51512e-42	153.815	39.0725	FALSE
ENSG00000059758	CDK17	9.18	5.23	5.52	3.62	6.14	7.08	5.78	10	0.111	0.826864	5.8875	7.25	FALSE
ENSG00000059769	DNAJC25	45.24	41.86	33.09	34.16	22.67	16.27	36.33	23.34	-0.939	3.38523e-05	38.5875	24.6525	FALSE
ENSG00000059804	SLC2A3	2.04	3.62	1.38	3.22	5.2	0	2.06	5.56	0.203	0.798697	2.565	3.205	FALSE
ENSG00000059915	PSD	2.04	3.22	1.84	2.81	4.72	0.71	0.83	3.89	-0.221	0.785236	2.4775	2.5375	FALSE
ENSG00000060069	CTDP1	12.25	6.04	2.76	7.23	11.81	9.91	10.32	13.34	0.521	0.199172	7.07	11.345	FALSE
ENSG00000060138	YBX3	183	169.07	189.36	168	158.69	167.68	174.61	167.81	-0.296	0.00983548	177.358	167.197	FALSE
ENSG00000060140	STYK1	3.4	0	5.52	0.4	1.42	4.95	3.3	5.56	0.729	0.434991	2.33	3.8075	FALSE
ENSG00000060237	WNK1	110.21	109.49	124.56	119.37	153.97	137.96	146.96	147.25	0.132	0.325873	115.907	146.535	FALSE
ENSG00000060339	CCAR1	163.61	169.87	173.74	161.97	382.08	365.08	209.7	356.19	0.846	1.52968e-09	167.298	328.262	FALSE
ENSG00000060491	OGFR	62.25	61.99	42.74	73.15	43.45	53.06	45.41	36.67	-0.687	0.000206465	60.0325	44.6475	FALSE
ENSG00000060558	GNA15	1.36	0.81	0.46	3.62	1.42	0.71	0.41	3.89	-0.232	0.836702	1.5625	1.6075	FALSE
ENSG00000060566	CREB3L3	9.86	10.47	10.57	14.07	10.86	5.66	9.91	8.34	-0.535	0.091039	11.2425	8.6925	FALSE
ENSG00000060642	PIGV	11.22	4.03	6.43	9.24	8.97	6.37	7.02	7.78	-0.28	0.525705	7.73	7.535	FALSE
ENSG00000060656	PTPRU	26.53	28.98	19.3	33.76	56.67	31.13	52.84	41.12	0.552	0.019764	27.1425	45.44	FALSE
ENSG00000060688	SNRNP40	3.4	2.82	5.06	3.62	7.08	9.2	7.84	3.89	0.702	0.106359	3.725	7.0025	FALSE
ENSG00000060718	COL11A1	1.36	0.81	0.46	2.01	1.89	2.83	2.06	1.67	0.569	0.439463	1.16	2.1125	FALSE
ENSG00000060749	QSER1	66.33	47.9	74	69.53	55.26	59.43	58.2	83.35	-0.285	0.138233	64.44	64.06	FALSE
ENSG00000060762	MPC1	52.04	51.53	44.12	51.04	66.12	50.94	58.62	56.68	0.02	0.92077	49.6825	58.09	FALSE
ENSG00000060971	ACAA1	53.06	47.9	54.69	47.43	80.76	80.66	61.09	77.79	0.349	0.0265254	50.77	75.075	FALSE
ENSG00000060982	BCAT1	1.36	2.42	2.3	2.81	0.94	2.83	1.24	4.45	-0.29	0.707812	2.2225	2.365	FALSE
ENSG00000061273	HDAC7	112.93	98.22	96.98	105.7	205.92	183.25	164.29	178.37	0.607	7.46622e-07	103.457	182.957	FALSE
ENSG00000061656	SPAG4	38.1	53.14	32.17	45.42	3.78	10.61	7.02	14.45	-2.521	9.16475e-19	42.2075	8.965	FALSE
ENSG00000061676	NCKAP1	45.92	62.39	46.88	51.85	52.42	56.6	45.82	46.12	-0.248	0.177987	51.76	50.24	FALSE
ENSG00000061794	MRPS35	93.88	111.5	125.94	90.83	134.6	125.94	107.74	120.58	0.01	0.95859	105.537	122.215	FALSE
ENSG00000061936	SFSWAP	96.94	83.33	89.63	116.96	107.21	116.03	72.24	124.47	-0.039	0.86031	96.715	104.988	FALSE
ENSG00000061938	TNK2	123.13	122.37	119.96	113.34	89.73	82.07	108.57	100.02	-0.535	2.25301e-05	119.7	95.0975	FALSE
ENSG00000061987	MON2	10.88	14.49	13.33	13.26	8.03	16.98	14.04	8.89	-0.365	0.270204	12.99	11.985	FALSE
ENSG00000062038	CDH3	73.13	83.73	98.36	100.48	53.37	57.31	100.72	60.01	-0.742	6.28219e-05	88.925	67.8525	FALSE
ENSG00000062194	GPBP1	142.52	168.67	144.78	140.67	115.71	111.08	88.75	111.69	-0.697	7.61509e-08	149.16	106.807	FALSE
ENSG00000062282	DGAT2	46.26	49.92	56.99	42.6	22.2	16.98	26.42	21.12	-1.352	4.93364e-14	48.9425	21.68	FALSE
ENSG00000062370	ZNF112	1.02	0.81	1.38	0	0.94	2.83	1.65	1.11	0.728	0.413349	0.8025	1.6325	FALSE
ENSG00000062485	CS	61.23	71.65	75.38	72.75	70.37	58.02	56.97	52.79	-0.443	0.00403404	70.2525	59.5375	FALSE
ENSG00000062582	MRPS24	1.02	2.01	0.46	0.4	1.42	2.83	0.41	1.11	0.216	0.839109	0.9725	1.4425	FALSE
ENSG00000062598	ELMO2	4.42	5.23	3.22	1.21	12.28	8.49	5.78	6.11	0.929	0.0544454	3.52	8.165	FALSE
ENSG00000062650	WAPL	130.62	109.09	120.42	127.81	122.32	133.01	97.01	147.81	-0.16	0.326502	121.985	125.037	FALSE
ENSG00000062716	VMP1	120.75	128.41	91.92	125.4	102.01	145.75	126.73	117.8	-0.17	0.331937	116.62	123.073	FALSE
ENSG00000062725	APPBP2	21.77	18.92	22.52	18.89	26.45	43.87	37.56	35.01	0.582	0.00657904	20.525	35.7225	FALSE
ENSG00000062822	POLD1	6.12	5.23	2.3	3.62	5.2	5.66	10.73	3.33	0.208	0.729482	4.3175	6.23	FALSE
ENSG00000063046	EIF4B	222.79	213.75	247.27	210.6	176.64	157.07	189.06	177.82	-0.558	4.75442e-07	223.602	175.147	FALSE
ENSG00000063169	GLTSCR1	1.02	1.61	0.46	0.8	1.89	5.66	2.06	3.33	1.303	0.0608615	0.9725	3.235	FALSE
ENSG00000063176	SPHK2	44.9	32.2	36.31	31.75	104.85	77.12	87.51	76.68	1.042	3.71484e-10	36.29	86.54	FALSE
ENSG00000063177	RPL18	1349.01	1493.03	1701.96	1456.95	1091.93	1190.03	1718.06	1185.25	-0.512	0.000234483	1500.24	1296.32	FALSE
ENSG00000063180	CA11	14.97	14.49	12.41	14.47	9.92	5.66	9.91	11.11	-0.802	0.00245566	14.085	9.15	FALSE
ENSG00000063241	ISOC2	24.15	24.56	30.79	25.32	54.79	23.35	40.87	53.34	0.601	0.00747776	26.205	43.0875	FALSE
ENSG00000063244	U2AF2	114.29	103.86	118.58	122.18	198.83	156.36	213.42	187.82	0.522	4.67372e-05	114.728	189.108	FALSE
ENSG00000063245	EPN1	219.73	221	201.31	243.96	129.41	140.79	196.08	144.48	-0.813	1.39062e-09	221.5	152.69	FALSE
ENSG00000063322	MED29	28.57	33.81	29.42	22.51	55.26	45.28	34.26	47.23	0.463	0.0302799	28.5775	45.5075	FALSE
ENSG00000063438	AHRR	6.12	6.84	6.43	3.62	4.72	5.66	5.78	8.34	-0.131	0.783237	5.7525	6.125	FALSE
ENSG00000063587	ZNF275	9.18	7.65	10.11	10.85	20.78	4.95	11.97	11.67	0.135	0.75758	9.4475	12.3425	FALSE
ENSG00000063601	MTMR1	11.22	18.52	12.41	10.45	13.22	14.86	11.56	10.56	-0.229	0.498202	13.15	12.55	FALSE
ENSG00000063660	GPC1	35.72	35.42	35.85	29.34	35.42	16.98	52.84	33.34	-0.187	0.504135	34.0825	34.645	FALSE
ENSG00000063761	ADCK1	1.7	1.21	0.92	0.8	5.67	4.95	2.48	4.45	1.604	0.00502539	1.1575	4.3875	FALSE
ENSG00000063854	HAGH	19.05	22.54	17.93	17.68	27.87	35.38	47.47	37.79	0.711	0.00142466	19.3	37.1275	FALSE
ENSG00000063978	RNF4	14.29	8.86	16.55	20.1	15.11	19.1	9.91	17.23	-0.223	0.545386	14.95	15.3375	FALSE
ENSG00000064012	CASP8	16.33	17.31	10.57	12.46	25.5	22.64	22.29	18.34	0.426	0.103383	14.1675	22.1925	FALSE
ENSG00000064042	LIMCH1	3.74	3.62	5.52	9.65	6.14	7.08	7.02	7.22	0.245	0.61363	5.6325	6.865	FALSE
ENSG00000064102	ASUN	47.28	46.29	55.15	49.84	66.59	58.02	32.61	60.57	0.002	0.991904	49.64	54.4475	FALSE
ENSG00000064115	TM7SF3	39.46	39.85	41.83	28.54	55.26	55.89	53.25	50.57	0.292	0.0980333	37.42	53.7425	FALSE
ENSG00000064199	SPA17	9.52	10.06	10.11	15.27	13.7	12.03	12.38	14.45	0.047	0.894276	11.24	13.14	FALSE
ENSG00000064205	WISP2	2.38	2.42	2.3	4.02	0	2.83	0.41	1.11	-2.121	0.00343324	2.78	1.0875	FALSE
ENSG00000064225	ST3GAL6	9.52	4.43	6.43	3.22	5.67	3.54	3.3	3.33	-0.708	0.16606	5.9	3.96	FALSE
ENSG00000064270	ATP2C2	45.24	51.93	37.23	43.01	50.53	54.48	71.41	42.23	0.044	0.859896	44.3525	54.6625	FALSE
ENSG00000064309	CDON	3.06	3.22	4.14	1.21	3.31	2.83	0.83	2.22	-0.576	0.389156	2.9075	2.2975	FALSE
ENSG00000064313	TAF2	54.42	39.05	42.28	37.38	63.29	49.53	34.26	43.34	-0.119	0.647556	43.2825	47.605	FALSE
ENSG00000064393	HIPK2	72.45	63.6	72.16	69.93	98.24	118.15	119.3	114.47	0.48	0.000207049	69.535	112.54	FALSE
ENSG00000064419	TNPO3	83	82.92	76.3	88.02	93.04	81.36	89.16	83.91	-0.134	0.363414	82.56	86.8675	FALSE
ENSG00000064490	RFXANK	13.95	12.48	23.44	12.86	23.61	21.93	27.66	18.89	0.468	0.0890951	15.6825	23.0225	FALSE
ENSG00000064545	TMEM161A	58.84	48.31	51.02	57.88	78.87	70.04	75.95	83.91	0.302	0.0391789	54.0125	77.1925	FALSE
ENSG00000064547	LPAR2	15.65	11.27	9.65	16.48	28.81	17.69	43.76	25.01	0.811	0.00695518	13.2625	28.8175	FALSE
ENSG00000064601	CTSA	117.69	115.93	118.12	118.97	141.69	109.66	149.02	153.37	0.05	0.756661	117.678	138.435	FALSE
ENSG00000064607	SUGP2	109.19	109.89	50.1	77.57	104.38	96.22	66.05	90.02	-0.254	0.304395	86.6875	89.1675	FALSE
ENSG00000064651	SLC12A2	235.72	190	244.06	194.93	841.15	762.7	785.96	728.49	1.641	5.1632e-48	216.178	779.575	TRUE
ENSG00000064652	SNX24	5.1	6.44	5.98	4.82	4.25	4.25	5.78	7.22	-0.248	0.571132	5.585	5.375	FALSE
ENSG00000064666	CNN2	219.39	210.53	195.8	230.3	170.02	154.94	183.28	167.81	-0.549	9.66308e-07	214.005	169.012	FALSE
ENSG00000064687	ABCA7	5.44	8.86	6.89	5.63	4.25	4.95	7.02	7.22	-0.381	0.359755	6.705	5.86	FALSE
ENSG00000064703	DDX20	6.8	7.65	10.57	4.82	23.14	9.91	16.51	16.11	0.942	0.00493574	7.46	16.4175	FALSE
ENSG00000064726	BTBD1	9.52	13.28	5.52	8.44	6.14	11.32	9.08	8.34	-0.289	0.48095	9.19	8.72	FALSE
ENSG00000064763	FAR2	13.95	15.7	16.09	10.45	16.06	9.2	5.37	7.22	-0.971	0.00461434	14.0475	9.4625	FALSE
ENSG00000064787	BCAS1	92.86	97.82	100.2	117.36	138.38	151.41	104.85	167.81	0.279	0.0891246	102.06	140.613	FALSE
ENSG00000064932	SBNO2	20.75	20.53	17.47	28.94	18.89	19.1	39.63	16.11	-0.308	0.347295	21.9225	23.4325	FALSE
ENSG00000064933	PMS1	9.52	12.48	11.03	14.87	23.61	16.98	14.45	15.56	0.332	0.283188	11.975	17.65	FALSE
ENSG00000064961	HMG20B	37.42	28.18	28.96	24.92	41.09	50.94	68.94	43.9	0.5	0.0232692	29.87	51.2175	FALSE
ENSG00000064995	TAF11	48.98	50.32	33.55	50.24	51.95	54.48	43.34	55.57	-0.095	0.656033	45.7725	51.335	FALSE
ENSG00000064999	ANKS1A	36.74	31.4	29.42	40.19	29.75	33.25	32.2	42.79	-0.221	0.303313	34.4375	34.4975	FALSE
ENSG00000065000	AP3D1	230.28	271.72	227.97	258.43	301.79	278.76	217.13	340.63	0.022	0.907	247.1	284.577	FALSE
ENSG00000065029	ZNF76	3.4	5.23	6.43	5.63	18.89	16.98	15.27	16.11	1.504	1.0026e-07	5.1725	16.8125	FALSE
ENSG00000065054	SLC9A3R2	49.32	47.9	56.07	52.25	33.06	36.08	35.5	36.12	-0.757	3.13066e-07	51.385	35.19	FALSE
ENSG00000065057	NTHL1	44.56	26.57	25.28	32.15	19.36	23.35	31.79	20.56	-0.612	0.0182834	32.14	23.765	FALSE
ENSG00000065060	UHRF1BP1	8.84	8.45	11.49	6.83	8.97	9.2	7.43	8.89	-0.261	0.461176	8.9025	8.6225	FALSE
ENSG00000065135	GNAI3	85.72	89.77	103.87	82.39	88.32	84.19	106.91	97.24	-0.143	0.369872	90.4375	94.165	FALSE
ENSG00000065150	IPO5	71.77	75.28	90.54	81.19	77.93	67.92	75.13	88.35	-0.248	0.0990986	79.695	77.3325	FALSE
ENSG00000065154	OAT	23.47	22.54	28.96	22.91	30.23	27.59	21.88	22.23	-0.153	0.54018	24.47	25.4825	FALSE
ENSG00000065183	WDR3	46.26	37.44	34.93	34.16	42.98	31.13	40.45	42.23	-0.167	0.42063	38.1975	39.1975	FALSE
ENSG00000065243	PKN2	133	123.98	108.01	136.65	122.32	140.79	117.23	135.03	-0.182	0.205332	125.41	128.843	FALSE
ENSG00000065268	WDR18	52.04	41.46	42.74	61.9	75.09	61.55	118.06	66.68	0.37	0.0920705	49.535	80.345	FALSE
ENSG00000065308	TRAM2	12.25	10.47	11.49	8.44	15.11	12.03	14.86	18.89	0.306	0.293456	10.6625	15.2225	FALSE
ENSG00000065328	MCM10	12.59	12.48	16.09	7.23	27.39	14.86	15.69	17.23	0.351	0.305936	12.0975	18.7925	FALSE
ENSG00000065357	DGKA	218.37	198.86	166.84	221.05	71.79	87.73	56.14	90.02	-1.596	2.20275e-26	201.28	76.42	TRUE
ENSG00000065361	ERBB3	264.29	300.7	312.08	331.58	208.28	247.63	211.76	257.28	-0.602	5.64279e-07	302.162	231.237	FALSE
ENSG00000065427	KARS	98.64	133.24	117.66	120.17	148.3	127.35	171.31	148.92	0.138	0.399267	117.427	148.97	FALSE
ENSG00000065457	ADAT1	26.53	18.52	17.47	18.89	39.2	41.04	19.81	35.56	0.561	0.0325196	20.3525	33.9025	FALSE
ENSG00000065485	PDIA5	23.81	32.61	26.2	27.33	17.95	19.81	10.73	21.12	-0.856	0.000333049	27.4875	17.4025	FALSE
ENSG00000065491	TBC1D22B	10.2	7.65	5.06	3.62	9.45	5.66	14.86	6.11	0.188	0.730917	6.6325	9.02	FALSE
ENSG00000065518	NDUFB4	152.04	163.03	183.39	165.59	136.96	133.01	105.26	130.03	-0.605	1.73249e-06	166.012	126.315	FALSE
ENSG00000065526	SPEN	100.68	95	93.76	77.57	114.77	124.52	82.97	120.58	0.083	0.664052	91.7525	110.71	FALSE
ENSG00000065534	MYLK	11.56	9.26	6.89	8.84	14.64	16.27	4.95	15	0.318	0.428076	9.1375	12.715	FALSE
ENSG00000065548	ZC3H15	447.63	376.38	399.87	393.48	515.27	415.31	449.95	502.89	0.008	0.956271	404.34	470.855	FALSE
ENSG00000065559	MAP2K4	22.45	20.53	14.25	18.09	26.92	17.69	11.15	21.67	-0.165	0.635999	18.83	19.3575	FALSE
ENSG00000065600	TMEM206	1.36	3.62	4.14	2.01	4.72	4.95	4.13	4.45	0.525	0.323491	2.7825	4.5625	FALSE
ENSG00000065613	SLK	481.98	506.4	485.82	518.47	441.12	382.06	279.05	387.86	-0.592	5.202e-06	498.168	372.523	FALSE
ENSG00000065615	CYB5R4	18.37	6.44	8.73	8.44	17	21.23	15.27	16.11	0.709	0.0305852	10.495	17.4025	FALSE
ENSG00000065618	COL17A1	675.87	672.65	632.43	733.5	189.86	241.97	273.27	262.83	-1.672	2.94392e-44	678.612	241.983	FALSE
ENSG00000065621	GSTO2	24.83	29.39	29.88	23.71	24.56	26.89	32.61	26.67	-0.158	0.498369	26.9525	27.6825	FALSE
ENSG00000065665	SEC61A2	1.36	1.61	1.38	0.8	1.42	2.12	2.06	0.56	0.049	0.955436	1.2875	1.54	FALSE
ENSG00000065717	TLE2	8.84	5.64	7.81	10.45	12.28	14.15	18.99	8.34	0.493	0.179855	8.185	13.44	FALSE
ENSG00000065802	ASB1	14.97	13.69	14.25	20.5	24.56	16.27	18.16	19.45	0.113	0.715464	15.8525	19.61	FALSE
ENSG00000065809	FAM107B	109.53	101.04	109.85	113.74	138.85	151.41	116.41	129.47	0.086	0.58531	108.54	134.035	FALSE
ENSG00000065833	ME1	41.84	46.69	50.1	48.63	26.92	24.76	28.48	22.23	-1.064	1.17469e-10	46.815	25.5975	FALSE
ENSG00000065882	TBC1D1	43.88	55.15	53.32	48.63	56.2	61.55	58.62	63.35	0.043	0.823539	50.245	59.93	FALSE
ENSG00000065883	CDK13	38.78	28.98	28.96	28.94	38.26	37.5	32.61	33.9	-0.037	0.878141	31.415	35.5675	FALSE
ENSG00000065911	MTHFD2	70.07	83.33	70.32	73.95	50.06	27.59	45.82	43.9	-0.973	7.25984e-10	74.4175	41.8425	FALSE
ENSG00000065923	SLC9A7	13.27	11.67	11.95	12.06	10.86	19.1	12.38	12.78	-0.12	0.715333	12.2375	13.78	FALSE
ENSG00000065970	FOXJ2	23.81	15.7	21.6	22.91	14.17	15.57	13.62	10.56	-0.857	0.000443746	21.005	13.48	FALSE
ENSG00000065978	YBX1	976.89	1006.36	1067.23	1087.58	1238.81	1018.11	902.37	1168.03	-0.14	0.312624	1034.51	1081.83	FALSE
ENSG00000065989	PDE4A	2.72	5.23	2.3	0.8	3.78	2.83	2.89	2.22	0.022	0.977743	2.7625	2.93	FALSE
ENSG00000066027	PPP2R5A	63.61	81.31	73.08	81.59	46.76	50.23	46.23	59.46	-0.78	2.28646e-07	74.8975	50.67	FALSE
ENSG00000066044	ELAVL1	37.76	46.29	51.48	45.01	58.09	49.53	58.2	35.56	0.007	0.978127	45.135	50.345	FALSE
ENSG00000066084	DIP2B	21.43	20.13	29.88	25.32	22.67	21.93	21.47	20	-0.368	0.107556	24.19	21.5175	FALSE
ENSG00000066117	SMARCD1	19.05	12.88	27.12	26.12	50.06	29.01	52.01	42.23	0.815	0.00118764	21.2925	43.3275	FALSE
ENSG00000066135	KDM4A	34.69	47.5	48.26	37.78	74.15	91.27	102.37	90.02	0.884	4.51011e-08	42.0575	89.4525	FALSE
ENSG00000066136	NFYC	8.5	10.06	13.33	12.86	23.61	23.35	24.77	21.12	0.86	0.000268779	11.1875	23.2125	FALSE
ENSG00000066248	NGEF	19.05	30.19	20.68	29.34	7.08	14.86	10.32	12.22	-1.4	3.37122e-07	24.815	11.12	FALSE
ENSG00000066279	ASPM	39.46	40.25	34.93	26.12	61.87	60.14	51.6	67.79	0.535	0.00253433	35.19	60.35	FALSE
ENSG00000066322	ELOVL1	97.96	96.61	96.52	96.46	68.95	68.63	84.62	73.9	-0.591	2.70912e-06	96.8875	74.025	FALSE
ENSG00000066379	ZNRD1	14.97	14.89	13.33	18.09	9.92	5.66	14.04	3.89	-1.092	0.00106831	15.32	8.3775	FALSE
ENSG00000066405	CLDN18	793.56	781.74	849.37	882.61	1229.84	1284.13	1221.88	1445.31	0.435	2.23157e-05	826.82	1295.29	FALSE
ENSG00000066422	ZBTB11	39.12	32.61	37.23	34.97	30.23	26.89	23.12	27.23	-0.639	0.000336131	35.9825	26.8675	FALSE
ENSG00000066427	ATXN3	19.05	12.08	17.93	19.69	37.78	33.96	32.2	27.78	0.715	0.00107752	17.1875	32.93	FALSE
ENSG00000066455	GOLGA5	37.42	34.62	25.74	30.55	23.14	31.13	22.7	25.01	-0.572	0.00596388	32.0825	25.495	FALSE
ENSG00000066468	FGFR2	10.54	6.44	9.65	8.44	11.81	20.52	15.27	11.11	0.475	0.147043	8.7675	14.6775	FALSE
ENSG00000066557	LRRC40	5.78	4.43	3.68	5.63	9.45	4.25	10.32	5.56	0.427	0.332206	4.88	7.395	FALSE
ENSG00000066583	ISOC1	6.46	6.44	11.95	8.84	15.59	11.32	14.86	12.78	0.55	0.0820863	8.4225	13.6375	FALSE
ENSG00000066651	TRMT11	19.73	23.35	14.71	17.68	19.84	15.57	8.26	14.45	-0.568	0.061514	18.8675	14.53	FALSE
ENSG00000066654	THUMPD1	50.34	56.36	41.83	62.7	65.65	68.63	65.22	65.01	0.095	0.627015	52.8075	66.1275	FALSE
ENSG00000066697	MSANTD3	13.61	15.7	5.06	23.31	13.7	19.81	13.21	15	-0.162	0.70515	14.42	15.43	FALSE
ENSG00000066735	KIF26A	3.06	2.82	1.38	3.22	1.42	2.12	1.65	0.56	-1.089	0.0776801	2.62	1.4375	FALSE
ENSG00000066739	ATG2B	6.12	9.26	12.87	8.04	11.81	9.91	6.19	7.22	-0.239	0.576281	9.0725	8.7825	FALSE
ENSG00000066777	ARFGEF1	83.68	72.86	81.81	103.29	66.59	81.36	74.72	93.35	-0.312	0.0600836	85.41	79.005	FALSE
ENSG00000066827	ZFAT	6.46	5.64	12.87	6.43	8.5	7.78	3.3	10	-0.163	0.752795	7.85	7.395	FALSE
ENSG00000066855	MTFR1	22.45	11.67	18.84	17.68	13.7	19.1	17.75	17.23	-0.307	0.289598	17.66	16.945	FALSE
ENSG00000066926	FECH	5.78	6.44	3.68	8.84	10.86	6.37	14.86	9.45	0.561	0.159642	6.185	10.385	FALSE
ENSG00000066933	MYO9A	32.31	30.59	38.61	34.97	24.09	28.3	26.83	28.9	-0.549	0.00252784	34.12	27.03	FALSE
ENSG00000067048	DDX3Y	1.36	1.61	0.46	1.21	1.89	0.71	0.41	1.11	-0.39	0.676072	1.16	1.03	FALSE
ENSG00000067057	PFKP	241.84	250.78	278.99	287.37	132.71	145.04	192.78	201.71	-0.848	1.20476e-09	264.745	168.06	FALSE
ENSG00000067064	IDI1	72.11	71.65	82.73	75.16	51.95	53.06	48.71	56.68	-0.734	2.80839e-08	75.4125	52.6	FALSE
ENSG00000067066	SP100	27.55	28.98	22.52	26.12	54.31	61.55	22.7	66.68	0.861	0.000317772	26.2925	51.31	FALSE
ENSG00000067082	KLF6	252.73	238.3	239.92	247.58	107.68	136.55	119.3	137.25	-1.186	3.44307e-27	244.632	125.195	FALSE
ENSG00000067113	PLPP1	12.59	9.26	17.47	15.27	8.03	16.27	6.6	11.67	-0.689	0.0481404	13.6475	10.6425	FALSE
ENSG00000067141	NEO1	11.91	6.84	10.57	11.66	17.47	16.98	45.82	23.34	0.883	0.00817702	10.245	25.9025	FALSE
ENSG00000067167	TRAM1	62.93	57.56	70.32	42.2	70.37	67.92	58.62	67.24	-0.069	0.742334	58.2525	66.0375	FALSE
ENSG00000067177	PHKA1	1.02	2.42	1.38	1.21	3.78	2.12	0.41	3.89	0.557	0.491553	1.5075	2.55	FALSE
ENSG00000067182	TNFRSF1A	73.47	61.99	58.37	82.79	39.2	44.57	52.01	44.45	-0.821	6.207e-07	69.155	45.0575	FALSE
ENSG00000067191	CACNB1	1.36	2.01	0	3.22	0.94	0.71	0.41	3.89	-0.797	0.443788	1.6475	1.4875	FALSE
ENSG00000067208	EVI5	86.74	59.98	81.81	93.24	78.87	111.79	73.48	100.58	-0.084	0.707204	80.4425	91.18	FALSE
ENSG00000067221	STOML1	11.22	4.43	6.43	8.44	7.56	7.08	7.02	8.89	-0.199	0.654965	7.63	7.6375	FALSE
ENSG00000067225	PKM	1995.28	1778.43	1857.31	2155.07	1651.12	1685.29	1945.92	2132.68	-0.284	0.0229977	1946.52	1853.75	FALSE
ENSG00000067248	DHX29	50.68	68.83	43.2	45.01	105.32	98.34	88.34	108.91	0.805	2.56184e-07	51.93	100.227	FALSE
ENSG00000067334	DNTTIP2	85.72	88.96	84.11	79.58	116.66	92.68	73.48	125.03	0.099	0.614098	84.5925	101.963	FALSE
ENSG00000067365	METTL22	10.54	7.25	5.52	10.85	11.33	8.49	5.78	6.67	-0.314	0.45109	8.54	8.0675	FALSE
ENSG00000067369	TP53BP1	42.86	48.71	50.56	45.42	95.4	91.98	95.77	92.8	0.798	3.65942e-10	46.8875	93.9875	FALSE
ENSG00000067533	RRP15	29.93	26.97	22.52	33.36	80.29	43.87	47.06	81.68	0.955	3.36764e-05	28.195	63.225	FALSE
ENSG00000067560	RHOA	248.65	307.14	316.22	284.15	207.33	210.13	401.65	245.05	-0.511	0.00172736	289.04	266.04	FALSE
ENSG00000067596	DHX8	26.19	12.08	20.22	19.69	21.25	30.42	48.3	30.56	0.411	0.198656	19.545	32.6325	FALSE
ENSG00000067606	PRKCZ	38.44	47.9	67.56	72.75	57.62	63.68	72.65	58.35	-0.073	0.779688	56.6625	63.075	FALSE
ENSG00000067704	IARS2	82.31	63.6	51.48	68.33	79.82	87.73	132.92	56.68	0.132	0.629279	66.43	89.2875	FALSE
ENSG00000067715	SYT1	10.2	7.25	5.52	9.65	7.08	9.91	7.84	11.11	-0.115	0.782503	8.155	8.985	FALSE
ENSG00000067798	NAV3	3.06	0.81	1.38	0	3.78	0.71	0.41	2.22	0.336	0.774679	1.3125	1.78	FALSE
ENSG00000067829	IDH3G	80.61	77.29	97.44	89.23	68.95	58.72	71.83	62.24	-0.594	1.91293e-05	86.1425	65.435	FALSE
ENSG00000067836	ROGDI	3.4	4.83	4.6	4.42	5.2	7.78	11.97	10	0.825	0.040654	4.3125	8.7375	FALSE
ENSG00000067900	ROCK1	209.19	207.71	221.08	223.06	201.2	232.06	162.64	213.38	-0.287	0.0298971	215.26	202.32	FALSE
ENSG00000067955	CBFB	29.93	22.94	20.22	35.77	30.23	29.01	34.26	31.12	0.016	0.955758	27.215	31.155	FALSE
ENSG00000067992	PDK3	25.51	26.97	28.96	28.94	9.45	19.81	12.38	10.56	-1.42	2.7254e-10	27.595	13.05	TRUE
ENSG00000068001	HYAL2	8.84	8.86	13.33	11.66	17	22.64	18.16	15	0.557	0.042854	10.6725	18.2	FALSE
ENSG00000068024	HDAC4	8.5	7.65	8.27	5.22	10.86	7.08	7.43	12.22	0.131	0.749633	7.41	9.3975	FALSE
ENSG00000068028	RASSF1	28.23	25.76	27.58	33.36	25.98	29.01	21.47	18.34	-0.502	0.0201183	28.7325	23.7	FALSE
ENSG00000068078	FGFR3	10.88	13.28	13.33	12.06	11.33	6.37	21.47	9.45	-0.405	0.266799	12.3875	12.155	FALSE
ENSG00000068079	IFI35	17.35	14.09	15.17	11.25	15.59	9.91	4.13	13.89	-0.529	0.141318	14.465	10.88	FALSE
ENSG00000068097	HEATR6	17.35	15.7	15.17	9.65	21.73	21.93	24.77	33.34	0.58	0.0249454	14.4675	25.4425	FALSE
ENSG00000068120	COASY	69.73	73.67	72.62	75.16	70.84	50.23	81.73	63.9	-0.315	0.0547236	72.795	66.675	FALSE
ENSG00000068137	PLEKHH3	73.13	69.64	43.66	53.86	8.97	12.74	8.67	12.22	-2.761	4.31296e-34	60.0725	10.65	FALSE
ENSG00000068305	MEF2A	32.65	35.83	35.39	38.99	19.84	33.25	25.59	33.34	-0.567	0.00510132	35.715	28.005	FALSE
ENSG00000068308	OTUD5	39.46	51.93	50.1	38.58	48.65	48.11	91.64	64.46	0.168	0.494417	45.0175	63.215	FALSE
ENSG00000068323	TFE3	36.74	40.25	36.31	43.81	27.39	33.96	26.42	31.67	-0.625	0.000369778	39.2775	29.86	FALSE
ENSG00000068354	TBC1D25	7.48	6.84	3.22	2.81	7.08	8.49	7.02	4.45	0.163	0.760223	5.0875	6.76	FALSE
ENSG00000068366	ACSL4	34.35	27.78	30.33	29.34	42.03	42.45	42.11	33.34	0.179	0.377319	30.45	39.9825	FALSE
ENSG00000068383	INPP5A	58.84	69.64	56.07	56.27	35.89	46.7	68.11	57.23	-0.423	0.034506	60.205	51.9825	FALSE
ENSG00000068394	GPKOW	7.48	6.04	8.73	8.84	6.61	9.91	9.08	5	-0.235	0.558976	7.7725	7.65	FALSE
ENSG00000068400	GRIPAP1	113.95	119.15	87.33	95.25	104.85	106.13	184.11	131.69	0.021	0.928411	103.92	131.695	FALSE
ENSG00000068438	FTSJ1	12.25	12.88	15.63	7.23	11.81	13.44	12.8	13.34	-0.143	0.681429	11.9975	12.8475	FALSE
ENSG00000068489	PRR11	89.46	86.95	105.71	111.73	100.13	70.04	82.15	102.24	-0.352	0.0275965	98.4625	88.64	FALSE
ENSG00000068615	REEP1	4.08	1.61	2.76	4.02	8.97	5.66	7.43	7.22	1.012	0.0133265	3.1175	7.32	FALSE
ENSG00000068650	ATP11A	56.8	34.22	36.31	38.18	34.95	42.45	31.79	33.9	-0.362	0.0928329	41.3775	35.7725	FALSE
ENSG00000068654	POLR1A	11.56	10.06	10.57	10.45	34.95	21.93	27.24	26.12	1.161	4.97965e-07	10.66	27.56	FALSE
ENSG00000068697	LAPTM4A	338.44	340.95	371.37	370.57	304.15	322.62	321.16	356.19	-0.337	0.00141243	355.332	326.03	FALSE
ENSG00000068724	TTC7A	25.85	24.15	19.3	22.91	22.67	15.57	12.8	23.89	-0.507	0.0476841	23.0525	18.7325	FALSE
ENSG00000068745	IP6K2	103.06	109.09	96.06	116.56	119.96	134.43	138.29	121.69	0.063	0.692323	106.193	128.592	FALSE
ENSG00000068784	SRBD1	16.67	18.11	14.71	16.48	30.23	18.4	25.59	28.34	0.442	0.0565835	16.4925	25.64	FALSE
ENSG00000068796	KIF2A	60.21	49.11	51.48	62.3	58.56	62.26	47.06	53.34	-0.238	0.1738	55.775	55.305	FALSE
ENSG00000068878	PSME4	53.4	48.31	46.42	50.64	85.48	94.81	82.15	67.79	0.523	0.000523805	49.6925	82.5575	FALSE
ENSG00000068885	IFT80	2.04	1.61	3.22	0.8	2.83	4.95	4.95	2.78	0.805	0.169116	1.9175	3.8775	FALSE
ENSG00000068903	SIRT2	13.95	14.89	16.55	17.28	13.7	16.98	10.73	13.34	-0.431	0.103273	15.6675	13.6875	FALSE
ENSG00000068912	ERLEC1	61.57	68.03	70.78	65.51	51.95	48.11	59.44	58.9	-0.483	0.00065067	66.4725	54.6	FALSE
ENSG00000068971	PPP2R5B	18.37	16.5	16.55	24.11	18.89	18.4	31.79	13.34	-0.195	0.56713	18.8825	20.605	FALSE
ENSG00000069011	PITX1	86.74	85.34	75.84	97.26	118.54	115.32	165.94	139.47	0.401	0.0093658	86.295	134.817	FALSE
ENSG00000069020	MAST4	9.18	10.87	17.93	10.85	33.06	27.59	28.48	26.12	1.133	1.69143e-06	12.2075	28.8125	FALSE
ENSG00000069248	NUP133	12.93	14.49	19.3	16.88	23.14	21.93	18.16	28.34	0.315	0.234606	15.9	22.8925	FALSE
ENSG00000069275	NUCKS1	996.62	923.03	1025.41	989.52	1110.35	1018.11	913.52	1220.82	-0.095	0.480232	983.645	1065.7	FALSE
ENSG00000069329	VPS35	171.09	171.48	174.19	183.27	200.72	181.12	198.97	220.05	-0.016	0.912596	175.007	200.215	FALSE
ENSG00000069345	DNAJA2	83.68	111.5	90.54	95.25	93.04	93.39	120.12	98.91	-0.118	0.508096	95.2425	101.365	FALSE
ENSG00000069399	BCL3	49.32	52.33	43.2	43.41	26.92	31.84	38.8	42.79	-0.63	0.000452645	47.065	35.0875	FALSE
ENSG00000069424	KCNAB2	72.45	62.39	82.27	65.91	8.5	12.74	4.95	12.78	-3.057	5.46192e-50	70.755	9.7425	FALSE
ENSG00000069482	GAL	0.68	0.81	1.38	0.8	2.83	1.42	2.48	3.33	1.268	0.0524648	0.9175	2.515	FALSE
ENSG00000069509	FUNDC1	17.35	10.47	16.09	19.29	25.03	31.13	56.97	30.56	0.81	0.00436814	15.8	35.9225	FALSE
ENSG00000069535	MAOB	8.16	12.08	14.71	10.05	32.59	30.42	42.11	27.78	1.377	1.14534e-08	11.25	33.225	FALSE
ENSG00000069667	RORA	24.49	21.74	26.66	20.9	7.08	17.69	12.38	8.89	-1.353	1.17591e-07	23.4475	11.51	FALSE
ENSG00000069702	TGFBR3	22.45	22.54	37.69	26.53	17	15.57	18.99	16.67	-0.799	0.000694324	27.3025	17.0575	FALSE
ENSG00000069712	KIAA1107	8.84	6.04	8.27	8.04	7.08	5.66	5.37	7.22	-0.514	0.142107	7.7975	6.3325	FALSE
ENSG00000069764	PLA2G10	22.11	25.36	21.14	21.7	77.46	69.34	79.67	69.46	1.505	5.85645e-24	22.5775	73.9825	FALSE
ENSG00000069812	HES2	11.22	7.25	8.73	9.24	3.78	2.12	4.13	6.11	-1.356	0.000145598	9.11	4.035	FALSE
ENSG00000069849	ATP1B3	261.23	247.56	268.88	252	256.45	191.74	104.85	251.72	-0.448	0.0142756	257.418	201.19	FALSE
ENSG00000069869	NEDD4	43.88	42.67	34.01	48.23	17.47	15.57	14.45	25.01	-1.477	7.592e-13	42.1975	18.125	TRUE
ENSG00000069943	PIGB	2.38	4.83	5.52	3.62	3.31	1.42	1.65	3.89	-0.834	0.132133	4.0875	2.5675	FALSE
ENSG00000069956	MAPK6	67.35	68.83	62.97	71.54	42.03	45.99	48.71	48.34	-0.761	2.38087e-08	67.6725	46.2675	FALSE
ENSG00000069966	GNB5	17.01	13.69	17.01	23.31	45.81	43.87	30.55	46.68	1.039	2.76693e-06	17.755	41.7275	FALSE
ENSG00000069974	RAB27A	22.45	18.11	13.79	18.49	17.95	11.32	15.69	15.56	-0.469	0.0764009	18.21	15.13	FALSE
ENSG00000069998	CECR5	13.61	16.91	22.52	12.86	23.61	21.93	31.79	21.67	0.435	0.109877	16.475	24.75	FALSE
ENSG00000070010	UFD1L	33.33	31.8	31.25	29.74	52.9	42.45	44.58	58.9	0.444	0.00960753	31.53	49.7075	FALSE
ENSG00000070018	LRP6	26.19	24.56	29.88	22.11	32.12	31.13	28.48	35.01	0.089	0.703081	25.685	31.685	FALSE
ENSG00000070019	GUCY2C	15.65	23.75	11.95	18.49	17.95	19.1	18.99	18.89	-0.079	0.809359	17.46	18.7325	FALSE
ENSG00000070047	PHRF1	64.63	59.98	47.34	73.15	80.76	79.95	83.38	68.9	0.118	0.537237	61.275	78.2475	FALSE
ENSG00000070061	IKBKAP	10.2	13.28	12.41	7.23	18.89	21.93	17.34	15	0.544	0.0548097	10.78	18.29	FALSE
ENSG00000070081	NUCB2	121.43	111.91	124.1	128.61	78.87	70.75	56.55	62.79	-1.074	6.73839e-16	121.513	67.24	FALSE
ENSG00000070087	PFN2	38.78	38.64	42.28	26.93	42.98	48.11	47.47	42.79	0.069	0.757786	36.6575	45.3375	FALSE
ENSG00000070159	PTPN3	15.99	24.96	17.01	18.89	13.7	17.69	8.67	15.56	-0.69	0.0161658	19.2125	13.905	FALSE
ENSG00000070190	DAPP1	10.2	11.27	8.73	8.44	13.7	14.86	9.49	12.78	0.15	0.661398	9.66	12.7075	FALSE
ENSG00000070214	SLC44A1	222.11	219.79	201.77	235.12	173.33	189.61	199.79	210.6	-0.398	0.000491453	219.697	193.333	FALSE
ENSG00000070269	TMEM260	10.54	11.67	8.73	9.24	9.92	27.59	26.42	16.11	0.829	0.0136226	10.045	20.01	FALSE
ENSG00000070366	SMG6	18.37	20.13	17.47	22.91	22.2	29.01	37.56	27.23	0.323	0.20171	19.72	29	FALSE
ENSG00000070367	EXOC5	25.85	26.97	22.98	24.11	26.45	26.89	37.98	36.12	0.148	0.536781	24.9775	31.86	FALSE
ENSG00000070371	CLTCL1	2.72	1.61	2.76	2.01	1.42	4.25	2.06	1.11	-0.426	0.531337	2.275	2.21	FALSE
ENSG00000070404	FSTL3	2.72	3.22	3.68	3.62	2.36	5.66	9.49	6.67	0.702	0.172181	3.31	6.045	FALSE
ENSG00000070413	DGCR2	47.62	33.41	51.94	43.41	52.9	50.94	71.41	57.23	0.174	0.407884	44.095	58.12	FALSE
ENSG00000070423	RNF126	51.36	57.16	54.69	53.45	61.4	46.7	65.22	55.57	-0.114	0.530309	54.165	57.2225	FALSE
ENSG00000070444	MNT	54.08	49.92	37.69	47.83	40.62	36.08	18.99	34.45	-0.696	0.00118151	47.38	32.535	FALSE
ENSG00000070476	ZXDC	16.33	12.88	8.73	13.26	25.03	16.27	18.99	26.12	0.53	0.0547177	12.8	21.6025	FALSE
ENSG00000070495	JMJD6	23.47	35.02	32.17	30.95	11.33	9.91	13.21	10	-1.63	1.38876e-12	30.4025	11.1125	FALSE
ENSG00000070501	POLB	16.33	19.72	14.25	19.29	23.61	26.89	24.35	18.89	0.21	0.416185	17.3975	23.435	FALSE
ENSG00000070526	ST6GALNAC1	87.76	73.26	67.1	113.34	72.26	70.04	66.05	62.79	-0.472	0.00606685	85.365	67.785	FALSE
ENSG00000070540	WIPI1	12.59	18.11	12.87	21.3	25.5	17.69	37.15	25.01	0.457	0.129674	16.2175	26.3375	FALSE
ENSG00000070610	GBA2	31.29	41.46	39.99	35.37	49.12	56.6	51.6	45.57	0.244	0.185649	37.0275	50.7225	FALSE
ENSG00000070614	NDST1	34.01	26.57	24.82	36.98	47.7	58.72	71.83	50.01	0.661	0.00100293	30.595	57.065	FALSE
ENSG00000070669	ASNS	84.36	105.06	95.6	108.12	28.81	21.93	13.62	21.12	-2.418	1.5579e-39	98.285	21.37	TRUE
ENSG00000070718	AP3M2	29.93	33.81	22.98	24.11	27.87	18.4	34.67	28.34	-0.197	0.456884	27.7075	27.32	FALSE
ENSG00000070731	ST6GALNAC2	4.76	2.42	5.52	4.02	1.42	4.25	3.3	2.78	-0.745	0.157001	4.18	2.9375	FALSE
ENSG00000070756	PABPC1	3395.66	4011.33	4233.53	3485.42	3300.83	3310.44	3770.06	4018.09	-0.284	0.0221087	3781.49	3599.86	FALSE
ENSG00000070759	TESK2	7.14	8.45	5.06	4.02	6.61	9.2	11.97	4.45	0.16	0.753802	6.1675	8.0575	FALSE
ENSG00000070761	CFAP20	9.86	7.25	16.09	6.83	16.06	9.91	6.19	5.56	-0.353	0.46642	10.0075	9.43	FALSE
ENSG00000070770	CSNK2A2	106.81	99.03	107.55	96.86	101.07	89.15	75.13	92.24	-0.413	0.00232044	102.562	89.3975	FALSE
ENSG00000070778	PTPN21	2.38	3.22	2.76	2.81	6.61	4.95	3.3	5.56	0.64	0.183427	2.7925	5.105	FALSE
ENSG00000070785	EIF2B3	16.67	9.26	20.68	16.48	16.53	11.32	11.97	20	-0.314	0.348878	15.7725	14.955	FALSE
ENSG00000070808	CAMK2A	4.42	2.82	2.76	3.22	4.72	5.66	3.72	10.56	0.507	0.33215	3.305	6.165	FALSE
ENSG00000070814	TCOF1	35.37	25.76	40.91	34.97	71.32	47.4	52.01	62.79	0.554	0.00372469	34.2525	58.38	FALSE
ENSG00000070831	CDC42	114.63	133.64	140.64	124.59	119.02	123.11	141.59	133.36	-0.196	0.157001	128.375	129.27	FALSE
ENSG00000070882	OSBPL3	37.08	43.88	43.66	42.6	42.03	52.36	59.86	42.23	0.015	0.949965	41.805	49.12	FALSE
ENSG00000070886	EPHA8	3.4	2.42	4.14	3.62	0	0	0	1.11	-4.637	3.18607e-07	3.395	0.2775	FALSE
ENSG00000070950	RAD18	9.86	12.48	12.41	11.25	13.22	10.61	7.02	14.45	-0.224	0.520933	11.5	11.325	FALSE
ENSG00000070961	ATP2B1	91.16	105.06	89.63	84.8	114.29	108.96	78.02	120.58	0.007	0.975279	92.6625	105.462	FALSE
ENSG00000070985	TRPM5	13.95	13.69	10.57	10.45	22.2	24.06	21.88	16.67	0.575	0.0218961	12.165	21.2025	FALSE
ENSG00000071051	NCK2	21.09	33.41	31.25	23.71	44.87	42.45	49.54	46.68	0.549	0.00499392	27.365	45.885	FALSE
ENSG00000071054	MAP4K4	77.89	72.86	75.84	78.37	176.16	162.73	154.39	180.59	0.93	2.22884e-16	76.24	168.468	FALSE
ENSG00000071073	MGAT4A	38.1	33.01	36.31	38.99	23.14	32.55	27.24	28.9	-0.618	0.000527209	36.6025	27.9575	FALSE
ENSG00000071082	RPL31	1955.49	2164.87	2612.46	1908.3	1628.92	1600.39	1246.64	1694.81	-0.661	7.43595e-07	2160.28	1542.69	FALSE
ENSG00000071127	WDR1	89.12	110.3	123.18	106.11	116.18	104.71	113.11	105.02	-0.178	0.248553	107.178	109.755	FALSE
ENSG00000071189	SNX13	40.14	36.63	32.17	24.11	25.5	29.01	25.18	22.78	-0.619	0.00379377	33.2625	25.6175	FALSE
ENSG00000071205	ARHGAP10	15.99	24.15	23.9	25.32	26.92	16.98	33.02	35.01	0.168	0.570318	22.34	27.9825	FALSE
ENSG00000071242	RPS6KA2	26.53	23.35	22.98	25.32	15.59	19.1	30.55	28.34	-0.249	0.356311	24.545	23.395	FALSE
ENSG00000071243	ING3	21.09	18.92	11.03	15.27	25.03	20.52	27.66	22.78	0.299	0.271748	16.5775	23.9975	FALSE
ENSG00000071246	VASH1	3.06	3.22	3.68	2.01	8.5	4.95	14.86	7.78	1.311	0.00335147	2.9925	9.0225	FALSE
ENSG00000071282	LMCD1	5.44	4.03	4.14	2.41	0.94	4.95	2.06	2.22	-1.093	0.0543567	4.005	2.5425	FALSE
ENSG00000071462	WBSCR22	102.38	110.7	110.77	94.05	165.3	136.55	62.33	138.36	0.176	0.426415	104.475	125.635	FALSE
ENSG00000071537	SEL1L	64.29	59.58	65.73	51.45	52.42	62.97	52.84	61.68	-0.291	0.0685221	60.2625	57.4775	FALSE
ENSG00000071539	TRIP13	5.1	6.44	5.98	10.45	10.39	10.61	13.21	7.22	0.427	0.274267	6.9925	10.3575	FALSE
ENSG00000071553	ATP6AP1	210.55	203.69	190.28	213.02	137.44	149.99	214.24	117.8	-0.708	2.22329e-06	204.385	154.868	FALSE
ENSG00000071564	TCF3	69.39	66.42	83.65	81.59	130.82	142.21	94.94	131.14	0.541	0.000422252	75.2625	124.777	FALSE
ENSG00000071575	TRIB2	76.87	88.16	71.7	83.2	69.43	96.22	104.44	87.24	-0.035	0.861561	79.9825	89.3325	FALSE
ENSG00000071626	DAZAP1	97.28	114.72	102.49	96.06	177.58	133.01	235.71	146.7	0.455	0.00604552	102.638	173.25	FALSE
ENSG00000071655	MBD3	38.78	36.23	34.93	31.75	57.62	60.14	66.46	44.45	0.502	0.00413229	35.4225	57.1675	FALSE
ENSG00000071794	HLTF	56.12	45.08	45.5	41.4	43.92	46.7	26.42	50.57	-0.334	0.115347	47.025	41.9025	FALSE
ENSG00000071859	FAM50A	37.42	33.01	25.28	31.75	31.17	27.59	39.63	28.34	-0.215	0.355598	31.865	31.6825	FALSE
ENSG00000071889	FAM3A	38.44	49.92	32.63	40.59	41.09	45.99	67.29	38.9	-0.031	0.910022	40.395	48.3175	FALSE
ENSG00000071894	CPSF1	64.97	64	56.99	65.91	74.15	82.78	86.27	65.01	0.079	0.662397	62.9675	77.0525	FALSE
ENSG00000071967	CYBRD1	1.02	2.42	2.76	3.62	3.31	2.12	3.3	3.33	0.147	0.827718	2.455	3.015	FALSE
ENSG00000071994	PDCD2	47.96	32.61	50.1	35.77	64.23	58.02	52.43	46.68	0.202	0.345618	41.61	55.34	FALSE
ENSG00000072042	RDH11	292.86	258.43	282.66	321.53	343.83	333.94	276.99	395.08	0.021	0.901132	288.87	337.46	FALSE
ENSG00000072062	PRKACA	15.65	19.32	19.76	18.89	24.56	31.13	38.39	22.23	0.423	0.0966541	18.405	29.0775	FALSE
ENSG00000072071	ADGRL1	21.77	25.36	28.5	14.87	34.48	47.4	39.22	26.67	0.475	0.067928	22.625	36.9425	FALSE
ENSG00000072110	ACTN1	222.79	245.55	270.71	222.66	292.82	314.84	494.53	285.06	0.179	0.292225	240.427	346.812	FALSE
ENSG00000072121	ZFYVE26	7.82	10.47	6.89	7.64	5.67	8.49	8.67	12.78	-0.119	0.779245	8.205	8.9025	FALSE
ENSG00000072134	EPN2	55.1	61.59	55.15	63.9	33.53	30.42	36.74	47.23	-0.896	2.05896e-08	58.935	36.98	FALSE
ENSG00000072135	PTPN18	42.18	31.8	29.88	36.98	47.7	31.84	29.31	49.46	-0.044	0.875126	35.21	39.5775	FALSE
ENSG00000072163	LIMS2	0.68	0.4	0.46	1.61	1.89	2.12	1.65	2.22	1.057	0.163129	0.7875	1.97	FALSE
ENSG00000072195	SPEG	1.7	2.82	2.76	1.21	0	1.42	0.83	2.22	-1.188	0.121144	2.1225	1.1175	FALSE
ENSG00000072201	LNX1	15.31	5.23	5.98	9.65	2.36	10.61	5.78	6.67	-0.705	0.172181	9.0425	6.355	FALSE
ENSG00000072210	ALDH3A2	182.66	190	173.74	175.64	187.5	186.08	151.08	180.04	-0.252	0.0445966	180.51	176.175	FALSE
ENSG00000072274	TFRC	72.79	74.07	63.89	70.34	46.28	74.29	77.61	82.24	-0.154	0.417169	70.2725	70.105	FALSE
ENSG00000072310	SREBF1	27.89	24.96	20.68	24.11	25.03	31.84	30.96	23.34	-0.036	0.892766	24.41	27.7925	FALSE
ENSG00000072364	AFF4	112.93	82.92	106.17	106.11	107.21	137.26	108.57	120.03	-0.017	0.927854	102.033	118.267	FALSE
ENSG00000072401	UBE2D1	5.78	8.86	4.6	6.43	9.92	9.91	12.38	7.22	0.418	0.267105	6.4175	9.8575	FALSE
ENSG00000072415	MPP5	63.95	51.12	67.1	81.99	51.01	43.16	45.41	50.01	-0.664	8.19628e-05	66.04	47.3975	FALSE
ENSG00000072422	RHOBTB1	12.59	11.27	8.73	11.66	9.92	15.57	13.62	7.78	-0.149	0.681879	11.0625	11.7225	FALSE
ENSG00000072501	SMC1A	180.96	179.53	174.65	180.46	379.25	301.4	301.34	362.86	0.698	6.19419e-10	178.9	336.212	FALSE
ENSG00000072506	HSD17B10	38.44	35.02	35.39	28.13	68.95	58.02	72.24	61.68	0.725	4.18498e-06	34.245	65.2225	FALSE
ENSG00000072518	MARK2	96.94	87.75	81.35	94.05	101.54	111.08	103.2	117.25	0.046	0.777873	90.0225	108.267	FALSE
ENSG00000072571	HMMR	25.51	35.02	34.47	26.12	47.7	43.16	27.24	38.9	0.186	0.468805	30.28	39.25	FALSE
ENSG00000072609	CHFR	8.84	10.06	12.87	13.26	13.22	15.57	8.67	12.78	-0.075	0.841541	11.2575	12.56	FALSE
ENSG00000072682	P4HA2	62.25	51.93	59.75	70.74	35.89	40.33	68.11	41.12	-0.74	0.000110272	61.1675	46.3625	FALSE
ENSG00000072736	NFATC3	21.77	27.37	22.06	21.3	49.59	33.25	56.14	47.23	0.836	1.92642e-05	23.125	46.5525	FALSE
ENSG00000072756	TRNT1	13.61	9.26	9.19	6.03	19.36	17.69	9.91	17.23	0.543	0.122826	9.5225	16.0475	FALSE
ENSG00000072778	ACADVL	263.27	288.62	306.56	284.56	211.59	234.89	292.67	281.17	-0.365	0.00523483	285.752	255.08	FALSE
ENSG00000072786	STK10	13.95	10.47	23.9	14.87	17	21.93	21.47	19.45	0.242	0.432636	15.7975	19.9625	FALSE
ENSG00000072803	FBXW11	28.91	29.79	22.52	25.72	20.31	24.76	26.01	27.23	-0.343	0.112721	26.735	24.5775	FALSE
ENSG00000072818	ACAP1	8.84	11.27	9.65	10.05	0.94	2.12	8.26	6.11	-1.398	0.00106852	9.9525	4.3575	FALSE
ENSG00000072849	DERL2	14.63	14.09	17.01	14.07	16.06	19.1	21.88	22.78	0.211	0.422952	14.95	19.955	FALSE
ENSG00000072864	NDE1	20.07	14.89	18.38	17.68	23.14	31.84	31.37	25.56	0.435	0.0555634	17.755	27.9775	FALSE
ENSG00000072954	TMEM38A	70.41	82.12	85.49	82.39	76.98	77.12	75.13	60.57	-0.348	0.0198741	80.1025	72.45	FALSE
ENSG00000072958	AP1M1	31.63	34.22	36.31	44.21	37.78	39.62	66.46	52.79	0.16	0.521273	36.5925	49.1625	FALSE
ENSG00000073008	PVR	42.18	35.02	31.25	36.17	68.95	50.23	43.76	55.57	0.343	0.0848074	36.155	54.6275	FALSE
ENSG00000073050	XRCC1	63.61	67.63	67.1	62.3	62.34	73.58	40.87	57.79	-0.353	0.0487758	65.16	58.645	FALSE
ENSG00000073060	SCARB1	46.94	47.5	28.96	40.59	25.5	19.1	33.02	24.45	-0.912	2.47445e-05	40.9975	25.5175	FALSE
ENSG00000073111	MCM2	17.35	19.32	24.82	17.68	37.31	31.13	25.59	37.79	0.527	0.0195435	19.7925	32.955	FALSE
ENSG00000073169	SELO	4.76	12.48	13.33	13.26	17.47	9.2	15.69	8.89	-0.016	0.974892	10.9575	12.8125	FALSE
ENSG00000073282	TP63	1.02	0.4	1.38	1.61	1.89	2.83	1.65	0	0.322	0.732854	1.1025	1.5925	FALSE
ENSG00000073331	ALPK1	26.19	25.36	27.12	22.91	11.33	15.57	14.86	11.67	-1.141	5.1438e-08	25.395	13.3575	FALSE
ENSG00000073350	LLGL2	350.01	398.11	246.35	374.59	208.28	275.22	302.17	253.39	-0.653	3.49772e-05	342.265	259.765	FALSE
ENSG00000073417	PDE8A	14.63	14.49	11.03	16.48	16.53	21.23	16.51	20.56	0.161	0.578386	14.1575	18.7075	FALSE
ENSG00000073464	CLCN4	4.08	2.82	3.22	0.8	10.86	11.32	10.73	10	1.656	4.62758e-06	2.73	10.7275	FALSE
ENSG00000073536	NLE1	9.18	9.66	11.03	14.87	15.59	12.74	18.99	17.78	0.365	0.218352	11.185	16.275	FALSE
ENSG00000073578	SDHA	78.91	85.74	91	81.99	46.28	50.94	55.73	57.79	-0.888	1.85752e-11	84.41	52.685	FALSE
ENSG00000073584	SMARCE1	51.02	48.71	56.99	46.22	81.71	81.36	89.99	82.24	0.519	0.000122834	50.735	83.825	FALSE
ENSG00000073605	GSDMB	30.61	36.23	32.17	35.77	33.06	23.35	42.52	27.23	-0.332	0.142561	33.695	31.54	FALSE
ENSG00000073614	KDM5A	194.22	214.96	199.93	195.33	231.89	226.4	183.69	265.06	-0.024	0.883988	201.11	226.76	FALSE
ENSG00000073711	PPP2R3A	4.08	4.03	4.14	5.22	7.56	9.91	9.49	11.11	0.893	0.008233	4.3675	9.5175	FALSE
ENSG00000073712	FERMT2	2.04	2.42	0.46	2.41	3.78	4.95	2.89	2.78	0.659	0.262147	1.8325	3.6	FALSE
ENSG00000073737	DHRS9	3.74	1.21	1.84	1.61	0.94	0	0	0.56	-2.497	0.00508114	2.1	0.375	FALSE
ENSG00000073756	PTGS2	2.04	0.4	0.92	0.8	3.31	1.42	0.41	3.89	0.815	0.367009	1.04	2.2575	FALSE
ENSG00000073792	IGF2BP2	215.65	194.43	172.36	221.86	123.74	154.24	99.9	163.37	-0.76	5.8028e-07	201.075	135.312	FALSE
ENSG00000073803	MAP3K13	99.66	107.08	103.41	102.09	79.82	96.93	107.33	108.36	-0.271	0.0582182	103.06	98.11	FALSE
ENSG00000073849	ST6GAL1	5.78	8.86	3.22	7.23	18.42	8.49	12.38	15	0.89	0.0136753	6.2725	13.5725	FALSE
ENSG00000073910	FRY	15.65	16.91	9.19	16.08	2.83	3.54	2.06	3.33	-2.556	7.20712e-13	14.4575	2.94	FALSE
ENSG00000073921	PICALM	58.84	60.38	54.23	56.67	33.06	50.94	49.54	44.45	-0.565	0.0005246	57.53	44.4975	FALSE
ENSG00000073969	NSF	18.37	15.7	13.33	12.46	32.12	26.89	20.64	22.78	0.547	0.0308947	14.965	25.6075	FALSE
ENSG00000074054	CLASP1	17.01	17.31	12.41	14.47	18.89	22.64	45.41	29.45	0.568	0.054962	15.3	29.0975	FALSE
ENSG00000074071	MRPS34	114.63	101.44	103.87	103.29	122.8	90.56	250.15	106.69	-0.09	0.703611	105.808	142.55	FALSE
ENSG00000074181	NOTCH3	24.15	15.3	22.52	16.48	8.5	22.64	17.75	17.78	-0.406	0.197382	19.6125	16.6675	FALSE
ENSG00000074201	CLNS1A	63.27	56.76	79.51	65.11	73.68	58.72	67.29	63.9	-0.194	0.254571	66.1625	65.8975	FALSE
ENSG00000074211	PPP2R2C	1.02	0.81	0.92	0	1.89	3.54	1.24	1.11	1.128	0.183402	0.6875	1.945	FALSE
ENSG00000074219	TEAD2	6.12	6.84	8.27	9.65	17.95	21.93	18.99	22.23	1.175	3.0928e-06	7.72	20.275	FALSE
ENSG00000074266	EED	11.91	14.09	12.41	20.1	12.28	11.32	19.4	12.78	-0.246	0.473189	14.6275	13.945	FALSE
ENSG00000074276	CDHR2	125.51	138.47	104.79	146.7	34.48	42.45	52.84	45.57	-1.769	1.46004e-29	128.868	43.835	FALSE
ENSG00000074319	TSG101	59.53	54.75	64.81	52.65	57.62	62.26	36.33	63.35	-0.241	0.214034	57.935	54.89	FALSE
ENSG00000074356	NCBP3	47.28	72.46	45.04	70.34	113.82	114.62	87.51	113.91	0.656	0.000392293	58.78	107.465	FALSE
ENSG00000074370	ATP2A3	14.29	13.28	14.25	17.28	21.25	19.1	27.24	13.89	0.272	0.360747	14.775	20.37	FALSE
ENSG00000074410	CA12	181.98	148.14	187.06	183.68	77.46	117.45	80.91	111.14	-1.102	7.56849e-14	175.215	96.74	FALSE
ENSG00000074416	MGLL	186.74	152.56	176.49	212.61	116.66	134.43	161.82	128.92	-0.647	6.28306e-06	182.1	135.457	FALSE
ENSG00000074527	NTN4	3.74	1.61	3.22	2.81	7.56	7.78	7.43	6.67	1.131	0.00360574	2.845	7.36	FALSE
ENSG00000074582	BCS1L	4.42	4.03	8.73	10.85	19.84	12.74	8.26	10.56	0.656	0.143482	7.0075	12.85	FALSE
ENSG00000074590	NUAK1	17.01	9.26	14.71	10.05	21.73	27.59	15.27	17.23	0.428	0.181605	12.7575	20.455	FALSE
ENSG00000074603	DPP8	32.65	35.83	28.04	28.54	46.28	41.04	37.98	41.12	0.195	0.323815	31.265	41.605	FALSE
ENSG00000074621	SLC24A1	28.23	21.74	27.12	21.7	27.39	28.3	16.51	32.23	-0.106	0.71659	24.6975	26.1075	FALSE
ENSG00000074657	ZNF532	4.08	5.23	8.27	2.01	11.81	21.23	13.62	15.56	1.509	3.75686e-05	4.8975	15.555	FALSE
ENSG00000074695	LMAN1	1295.61	1318.73	1381.15	1264.43	325.41	408.94	434.67	451.76	-1.886	8.74679e-65	1314.98	405.195	TRUE
ENSG00000074696	HACD3	80.61	85.34	77.22	73.15	169.55	134.43	176.26	145.03	0.778	2.59077e-09	79.08	156.317	FALSE
ENSG00000074755	ZZEF1	26.87	23.35	20.22	21.7	19.36	31.13	21.88	27.23	-0.135	0.614451	23.035	24.9	FALSE
ENSG00000074800	ENO1	893.9	934.7	1069.99	1054.63	860.04	869.53	1177.29	924.64	-0.301	0.024201	988.305	957.875	FALSE
ENSG00000074842	MYDGF	97.96	107.08	123.18	126.6	60.93	66.51	80.91	61.68	-0.964	3.54712e-11	113.705	67.5075	FALSE
ENSG00000074855	ANO8	40.82	51.53	38.61	37.38	31.64	46.7	14.45	21.12	-0.909	0.000737159	42.085	28.4775	FALSE
ENSG00000074935	TUBE1	9.18	12.08	6.43	5.22	9.45	4.25	6.6	4.45	-0.574	0.191648	8.2275	6.1875	FALSE
ENSG00000074964	ARHGEF10L	37.76	39.45	38.15	36.17	36.84	53.77	29.72	50.01	-0.055	0.830074	37.8825	42.585	FALSE
ENSG00000075089	ACTR6	23.13	23.35	17.93	28.94	23.14	25.47	16.51	25.01	-0.288	0.269749	23.3375	22.5325	FALSE
ENSG00000075131	TIPIN	4.76	4.83	8.73	2.01	5.2	6.37	6.19	7.22	0.17	0.750987	5.0825	6.245	FALSE
ENSG00000075142	SRI	51.36	43.88	60.21	49.03	51.01	53.77	53.25	57.23	-0.136	0.445405	51.12	53.815	FALSE
ENSG00000075151	EIF4G3	121.09	93.79	124.1	134.24	201.67	157.77	165.94	191.71	0.374	0.00958337	118.305	179.273	FALSE
ENSG00000075188	NUP37	5.78	11.67	17.93	20.1	15.11	12.03	11.56	16.11	-0.306	0.442561	13.87	13.7025	FALSE
ENSG00000075213	SEMA3A	9.86	3.62	5.98	7.64	15.59	16.27	4.95	12.78	0.685	0.120728	6.775	12.3975	FALSE
ENSG00000075218	GTSE1	9.18	8.45	13.79	12.86	26.92	21.93	11.97	18.34	0.639	0.0496638	11.07	19.79	FALSE
ENSG00000075223	SEMA3C	11.22	8.86	10.57	14.07	10.39	11.32	7.84	10	-0.412	0.193261	11.18	9.8875	FALSE
ENSG00000075234	TTC38	48.3	56.76	71.24	55.87	37.31	43.16	39.63	52.23	-0.629	0.000306976	58.0425	43.0825	FALSE
ENSG00000075239	ACAT1	12.25	17.31	18.38	19.69	37.78	19.81	35.09	27.23	0.661	0.0103126	16.9075	29.9775	FALSE
ENSG00000075240	GRAMD4	2.72	8.45	2.76	2.81	4.25	5.66	4.13	5.56	0.302	0.603908	4.185	4.9	FALSE
ENSG00000075292	ZNF638	98.64	107.88	102.49	115.35	137.91	126.64	76.78	149.48	0.078	0.703343	106.09	122.703	FALSE
ENSG00000075303	SLC25A40	9.86	12.08	11.49	11.66	8.03	2.83	3.72	5	-1.456	1.37579e-05	11.2725	4.895	FALSE
ENSG00000075336	TIMM21	35.37	26.97	29.88	26.93	35.89	43.16	33.02	37.79	0.098	0.667257	29.7875	37.465	FALSE
ENSG00000075340	ADD2	1.02	0.81	0.46	1.21	0.47	0.71	2.89	1.11	0.227	0.829813	0.875	1.295	FALSE
ENSG00000075391	RASAL2	9.86	14.89	14.71	10.85	30.23	24.06	26.42	23.34	0.857	0.000241106	12.5775	26.0125	FALSE
ENSG00000075399	VPS9D1	7.82	6.04	2.3	3.22	9.45	4.25	5.78	10	0.408	0.436737	4.845	7.37	FALSE
ENSG00000075407	ZNF37A	34.69	28.18	17.93	21.7	57.15	53.06	40.04	68.35	0.895	9.39304e-05	25.625	54.65	FALSE
ENSG00000075413	MARK3	99.66	84.94	79.05	85.61	72.26	73.58	47.47	63.9	-0.635	6.19464e-05	87.315	64.3025	FALSE
ENSG00000075415	SLC25A3	193.54	239.11	281.29	180.46	214.89	203.06	258.41	210.05	-0.18	0.299855	223.6	221.603	FALSE
ENSG00000075420	FNDC3B	50.68	54.34	70.78	58.68	23.14	37.5	26.83	35.56	-1.16	1.71272e-10	58.62	30.7575	FALSE
ENSG00000075426	FOSL2	133	144.92	172.36	152.33	75.09	107.54	119.3	93.91	-0.798	1.15775e-07	150.653	98.96	FALSE
ENSG00000075539	FRYL	55.78	51.12	56.07	55.46	40.62	48.82	38.39	39.45	-0.611	3.48557e-05	54.6075	41.82	FALSE
ENSG00000075568	TMEM131	38.78	35.83	32.63	44.21	57.62	55.19	36.74	58.9	0.273	0.183988	37.8625	52.1125	FALSE
ENSG00000075618	FSCN1	137.08	140.89	159.49	145.9	76.04	79.24	56.14	94.46	-1.117	2.08634e-15	145.84	76.47	TRUE
ENSG00000075624	ACTB	592.53	610.66	631.97	706.97	867.12	834.15	994.01	970.21	0.316	0.00556415	635.533	916.372	FALSE
ENSG00000075643	MOCOS	20.41	19.72	24.82	29.34	24.56	16.98	23.94	23.89	-0.262	0.296488	23.5725	22.3425	FALSE
ENSG00000075651	PLD1	53.4	50.32	59.29	70.74	29.28	38.21	37.98	37.23	-0.911	7.22778e-08	58.4375	35.675	FALSE
ENSG00000075711	DLG1	71.77	86.55	63.43	63.5	84.07	95.51	44.58	106.69	0.091	0.724399	71.3125	82.7125	FALSE
ENSG00000075785	RAB7A	134.02	123.58	154.43	140.27	137.44	139.38	131.68	130.03	-0.247	0.0560877	138.075	134.632	FALSE
ENSG00000075790	BCAP29	31.29	31.8	31.71	23.31	58.56	36.79	35.91	40.56	0.259	0.26429	29.5275	42.955	FALSE
ENSG00000075826	SEC31B	10.54	10.06	5.06	4.82	5.67	7.08	5.37	8.34	-0.456	0.298543	7.62	6.615	FALSE
ENSG00000075856	SART3	60.89	55.15	74.46	63.1	84.07	62.26	77.61	79.46	0.061	0.749269	63.4	75.85	FALSE
ENSG00000075914	EXOSC7	25.85	20.53	29.88	20.9	23.14	28.3	16.51	18.89	-0.406	0.109859	24.29	21.71	FALSE
ENSG00000075945	KIFAP3	3.74	3.62	2.3	5.22	9.45	9.2	5.78	7.78	0.856	0.0329865	3.72	8.0525	FALSE
ENSG00000075975	MKRN2	10.88	12.08	12.87	9.24	16.53	14.86	8.26	11.11	-0.053	0.891407	11.2675	12.69	FALSE
ENSG00000076003	MCM6	10.2	20.53	14.71	14.47	42.51	23.35	26.01	18.89	0.596	0.0615838	14.9775	27.69	FALSE
ENSG00000076043	REXO2	24.15	32.61	23.9	18.09	39.2	36.79	36.33	40.01	0.46	0.0298804	24.6875	38.0825	FALSE
ENSG00000076053	RBM7	10.88	8.45	10.11	18.09	5.67	14.86	9.08	12.78	-0.324	0.434814	11.8825	10.5975	FALSE
ENSG00000076067	RBMS2	25.51	18.92	22.98	16.48	18.89	21.23	29.72	26.12	-0.01	0.975279	20.9725	23.99	FALSE
ENSG00000076108	BAZ2A	281.3	260.04	269.8	269.69	168.61	157.07	132.09	186.71	-0.947	2.04204e-16	270.208	161.12	FALSE
ENSG00000076201	PTPN23	27.89	31	32.17	30.95	42.98	33.96	56.97	36.12	0.228	0.312578	30.5025	42.5075	FALSE
ENSG00000076242	MLH1	8.16	8.86	9.65	8.04	10.86	14.15	9.91	12.78	0.222	0.496071	8.6775	11.925	FALSE
ENSG00000076248	UNG	87.42	68.03	104.33	85.61	115.24	106.83	128.79	93.35	0.158	0.393084	86.3475	111.053	FALSE
ENSG00000076321	KLHL20	15.65	16.1	7.81	6.43	11.81	13.44	16.1	22.23	0.222	0.600003	11.4975	15.895	FALSE
ENSG00000076344	RGS11	0	0	1.38	2.81	1.42	0.71	0	2.78	0.355	0.810625	1.0475	1.2275	FALSE
ENSG00000076351	SLC46A1	1.7	2.42	0.92	2.81	8.03	7.08	8.26	6.11	1.674	5.73682e-05	1.9625	7.37	FALSE
ENSG00000076356	PLXNA2	17.01	15.7	9.19	13.67	20.78	24.76	28.48	22.78	0.557	0.0286088	13.8925	24.2	FALSE
ENSG00000076382	SPAG5	6.46	2.42	3.68	5.22	9.45	9.91	12.38	8.34	0.942	0.0117679	4.445	10.02	FALSE
ENSG00000076513	ANKRD13A	22.11	17.31	24.82	27.73	32.59	38.91	36.74	41.68	0.489	0.0177605	22.9925	37.48	FALSE
ENSG00000076554	TPD52	99.66	108.69	109.39	96.06	115.24	105.42	151.5	150.03	0.135	0.423957	103.45	130.547	FALSE
ENSG00000076555	ACACB	10.54	15.7	14.25	18.49	19.36	11.32	29.72	19.45	0.207	0.569977	14.745	19.9625	FALSE
ENSG00000076604	TRAF4	25.85	29.39	30.79	31.75	42.98	37.5	58.2	32.78	0.281	0.224497	29.445	42.865	FALSE
ENSG00000076641	PAG1	76.19	64	67.56	78.37	22.67	35.38	26.83	25.01	-1.641	1.73954e-24	71.53	27.4725	FALSE
ENSG00000076650	GPATCH1	23.47	31	17.93	38.58	19.36	29.72	14.45	27.78	-0.488	0.125938	27.745	22.8275	FALSE
ENSG00000076662	ICAM3	7.48	11.27	5.98	8.04	8.5	10.61	11.56	6.11	-0.042	0.924411	8.1925	9.195	FALSE
ENSG00000076685	NT5C2	38.1	33.01	31.71	36.98	53.37	58.72	56.97	47.79	0.415	0.0111797	34.95	54.2125	FALSE
ENSG00000076706	MCAM	1.7	2.42	0.46	2.81	6.61	2.12	1.65	3.89	0.614	0.406119	1.8475	3.5675	FALSE
ENSG00000076716	GPC4	4.42	2.42	2.76	2.41	5.2	6.37	7.43	7.22	0.879	0.0363217	3.0025	6.555	FALSE
ENSG00000076770	MBNL3	13.61	8.45	11.03	14.47	21.73	19.1	20.64	16.67	0.504	0.059446	11.89	19.535	FALSE
ENSG00000076826	CAMSAP3	18.03	18.52	14.71	18.49	23.14	24.06	37.98	20	0.294	0.295064	17.4375	26.295	FALSE
ENSG00000076864	RAP1GAP	21.43	22.14	21.6	27.73	16.53	17.69	18.99	16.11	-0.627	0.0040862	23.225	17.33	FALSE
ENSG00000076924	XAB2	9.52	10.87	5.98	7.64	7.56	7.08	2.48	6.67	-0.72	0.0781524	8.5025	5.9475	FALSE
ENSG00000076928	ARHGEF1	24.49	20.93	14.25	20.5	19.36	7.78	16.51	10.56	-0.744	0.0136426	20.0425	13.5525	FALSE
ENSG00000076944	STXBP2	101.02	82.12	80.43	76.77	44.87	41.74	27.24	63.35	-1.181	5.8972e-10	85.085	44.3	FALSE
ENSG00000076984	MAP2K7	108.85	86.95	80.89	83.6	65.65	78.53	113.52	73.35	-0.424	0.0201871	90.0725	82.7625	FALSE
ENSG00000077044	DGKD	57.82	60.78	64.81	47.43	73.68	65.8	71.41	91.69	0.18	0.308901	57.71	75.645	FALSE
ENSG00000077092	RARB	2.04	1.61	2.76	0	2.36	2.83	0.83	3.33	0.222	0.806109	1.6025	2.3375	FALSE
ENSG00000077097	TOP2B	80.27	69.64	65.73	73.55	111.46	106.83	103.2	127.25	0.415	0.00180399	72.2975	112.185	FALSE
ENSG00000077147	TM9SF3	765.66	708.07	799.27	756.81	657.9	662.23	689.37	680.7	-0.383	5.7063e-05	757.452	672.55	FALSE
ENSG00000077150	NFKB2	57.48	52.73	52.4	59.89	29.28	29.01	49.54	23.89	-1.103	4.42906e-09	55.625	32.93	TRUE
ENSG00000077152	UBE2T	10.88	7.25	7.81	7.64	6.61	9.2	8.67	3.89	-0.456	0.234606	8.395	7.0925	FALSE
ENSG00000077157	PPP1R12B	30.27	32.61	35.85	44.21	36.37	46.7	58.2	51.68	0.245	0.27123	35.735	48.2375	FALSE
ENSG00000077232	DNAJC10	37.76	40.66	45.5	36.98	106.74	77.83	88.75	100.58	1.015	3.01189e-12	40.225	93.475	FALSE
ENSG00000077235	GTF3C1	31.63	35.02	21.14	36.57	42.51	52.36	44.17	55.57	0.374	0.0665366	31.09	48.6525	FALSE
ENSG00000077238	IL4R	32.65	39.85	31.71	34.16	20.31	45.28	59.03	34.45	-0.018	0.95859	34.5925	39.7675	FALSE
ENSG00000077254	USP33	71.77	80.11	68.94	81.59	99.18	103.3	115.58	105.02	0.275	0.0481617	75.6025	105.77	FALSE
ENSG00000077264	PAK3	2.72	2.42	0.92	0.8	2.36	1.42	0.83	3.33	-0.061	0.94451	1.715	1.985	FALSE
ENSG00000077312	SNRPA	115.65	104.26	113.99	115.75	85.01	85.61	108.15	88.35	-0.509	0.000103148	112.413	91.78	FALSE
ENSG00000077348	EXOSC5	9.86	11.67	17.01	16.08	22.67	21.93	24.35	25.01	0.591	0.0168955	13.655	23.49	FALSE
ENSG00000077380	DYNC1I2	229.26	226.63	225.21	231.1	243.23	284.42	191.12	282.84	-0.045	0.79002	228.05	250.402	FALSE
ENSG00000077420	APBB1IP	2.04	1.21	1.84	3.22	2.36	3.54	2.48	3.89	0.3	0.64176	2.0775	3.0675	FALSE
ENSG00000077454	LRCH4	48.3	35.02	17.93	53.05	39.67	48.82	52.01	41.12	-0.094	0.759339	38.575	45.405	FALSE
ENSG00000077458	FAM76B	17.69	15.7	12.87	13.67	20.31	20.52	28.07	18.34	0.328	0.223822	14.9825	21.81	FALSE
ENSG00000077463	SIRT6	26.19	23.35	31.25	34.56	23.14	14.86	28.48	20.56	-0.585	0.0146287	28.8375	21.76	FALSE
ENSG00000077514	POLD3	29.93	22.14	17.47	34.16	93.04	75	90.82	92.24	1.53	2.42462e-18	25.925	87.775	FALSE
ENSG00000077549	CAPZB	201.71	210.93	248.19	231.91	236.62	235.6	326.11	231.72	-0.061	0.722113	223.185	257.512	FALSE
ENSG00000077585	GPR137B	3.74	2.42	5.98	4.82	7.56	5.66	8.67	5	0.502	0.260602	4.24	6.7225	FALSE
ENSG00000077684	JADE1	13.95	13.69	14.71	9.24	29.75	20.52	31.79	28.34	0.906	9.29418e-05	12.8975	27.6	FALSE
ENSG00000077713	SLC25A43	6.8	6.44	5.52	8.44	3.78	6.37	9.08	5	-0.398	0.355598	6.8	6.0575	FALSE
ENSG00000077721	UBE2A	21.43	28.98	28.5	22.51	29.28	21.23	30.55	31.67	-0.035	0.897516	25.355	28.1825	FALSE
ENSG00000077782	FGFR1	4.08	4.43	5.52	5.63	12.28	16.27	13.62	16.11	1.342	3.72713e-06	4.915	14.57	FALSE
ENSG00000077942	FBLN1	19.39	24.96	14.71	21.3	21.25	25.47	11.56	34.45	-0.009	0.981364	20.09	23.1825	FALSE
ENSG00000078018	MAP2	6.46	6.44	3.22	6.83	16.06	14.86	6.6	10	0.81	0.0431971	5.7375	11.88	FALSE
ENSG00000078043	PIAS2	27.89	25.36	37.23	23.71	34.95	41.04	26.01	36.67	0.08	0.769956	28.5475	34.6675	FALSE
ENSG00000078061	ARAF	27.89	18.52	15.63	22.51	31.64	22.64	37.15	27.23	0.3	0.267594	21.1375	29.665	FALSE
ENSG00000078070	MCCC1	17.01	14.49	13.33	13.26	19.36	22.64	28.07	22.23	0.455	0.0627172	14.5225	23.075	FALSE
ENSG00000078098	FAP	2.04	0.81	0.46	2.01	2.36	0	0	1.11	-1.149	0.276361	1.33	0.8675	FALSE
ENSG00000078114	NEBL	39.8	29.39	35.39	24.92	42.51	49.53	30.96	39.45	0.097	0.715525	32.375	40.6125	FALSE
ENSG00000078124	ACER3	15.65	10.87	11.03	13.67	21.25	24.76	26.83	17.23	0.595	0.0216015	12.805	22.5175	FALSE
ENSG00000078140	UBE2K	164.63	132.03	149.84	137.86	160.11	140.09	169.25	190.6	-0.034	0.83848	146.09	165.013	FALSE
ENSG00000078142	PIK3C3	29.93	37.84	25.28	28.94	27.39	43.16	50.77	40.56	0.228	0.366119	30.4975	40.47	FALSE
ENSG00000078177	N4BP2	12.25	4.03	8.27	9.65	19.84	18.4	15.27	20.56	0.808	0.00768313	8.55	18.5175	FALSE
ENSG00000078237	TIGAR	5.78	3.62	3.22	2.41	16.53	12.03	19.4	10	1.727	2.34638e-06	3.7575	14.49	FALSE
ENSG00000078246	TULP3	52.72	45.08	46.88	44.61	39.2	36.79	37.15	35.56	-0.56	0.000286744	47.3225	37.175	FALSE
ENSG00000078269	SYNJ2	60.21	62.8	50.56	53.86	75.57	78.53	69.35	85.02	0.217	0.166137	56.8575	77.1175	FALSE
ENSG00000078304	PPP2R5C	200.34	203.28	206.83	210.6	139.33	139.38	144.89	137.81	-0.758	1.87633e-13	205.263	140.353	FALSE
ENSG00000078328	RBFOX1	0.68	2.01	3.22	2.41	1.42	1.42	2.89	1.11	-0.379	0.637142	2.08	1.71	FALSE
ENSG00000078369	GNB1	260.21	247.56	306.56	303.45	231.89	233.48	284.42	223.38	-0.418	0.00128896	279.445	243.292	FALSE
ENSG00000078401	EDN1	9.86	4.83	8.73	8.84	29.28	33.25	21.05	33.34	1.604	1.06292e-09	8.065	29.23	FALSE
ENSG00000078403	MLLT10	19.73	12.88	13.79	16.08	15.11	24.06	12.38	25.01	0.046	0.901544	15.62	19.14	FALSE
ENSG00000078487	ZCWPW1	1.7	2.01	0	2.41	2.36	4.95	4.13	5	1.045	0.0781856	1.53	4.11	FALSE
ENSG00000078618	NRDC	185.38	174.3	165	168.8	184.66	228.53	146.13	191.71	-0.113	0.487771	173.37	187.757	FALSE
ENSG00000078668	VDAC3	84.36	106.67	100.2	84.8	100.13	86.32	92.05	81.68	-0.266	0.080526	94.0075	90.045	FALSE
ENSG00000078674	PCM1	172.79	177.52	177.41	149.51	184.19	221.45	177.91	210.6	0.012	0.940824	169.308	198.537	FALSE
ENSG00000078687	TNRC6C	5.1	6.44	4.6	6.83	19.84	16.27	18.58	16.11	1.415	9.80713e-08	5.7425	17.7	FALSE
ENSG00000078699	CBFA2T2	29.59	31.8	24.36	29.34	18.89	25.47	19.81	23.89	-0.623	0.00209868	28.7725	22.015	FALSE
ENSG00000078747	ITCH	46.26	39.85	51.94	41.4	34.48	28.3	30.13	35.01	-0.691	3.36469e-05	44.8625	31.98	FALSE
ENSG00000078804	TP53INP2	6.8	8.05	12.87	6.43	8.03	11.32	6.19	10	-0.113	0.800373	8.5375	8.885	FALSE
ENSG00000078808	SDF4	131.64	126	152.13	148.31	101.54	117.45	262.54	132.25	-0.364	0.060459	139.52	153.445	FALSE
ENSG00000078814	MYH7B	1.02	0.81	0.92	0.8	1.42	2.12	1.65	1.67	0.668	0.389049	0.8875	1.715	FALSE
ENSG00000078902	TOLLIP	82.31	66.82	62.51	76.36	66.12	60.85	89.58	74.46	-0.215	0.233648	72	72.7525	FALSE
ENSG00000078967	UBE2D4	6.12	2.82	1.84	0.4	10.39	7.78	9.49	7.22	1.637	0.00068901	2.795	8.72	FALSE
ENSG00000079102	RUNX1T1	3.74	2.42	4.6	3.62	1.42	7.08	2.48	4.45	-0.336	0.592039	3.595	3.8575	FALSE
ENSG00000079112	CDH17	221.43	255.21	268.42	249.99	94.46	103.3	96.18	126.69	-1.469	9.13873e-34	248.762	105.157	FALSE
ENSG00000079134	THOC1	16.67	10.06	16.09	11.66	23.14	19.1	21.47	24.45	0.485	0.0558623	13.62	22.04	FALSE
ENSG00000079150	FKBP7	1.36	2.42	1.84	2.01	6.14	4.25	9.08	2.78	1.33	0.01518	1.9075	5.5625	FALSE
ENSG00000079156	OSBPL6	0.68	1.61	0.46	0	0.94	2.83	2.06	3.89	1.608	0.0554014	0.6875	2.43	FALSE
ENSG00000079215	SLC1A3	2.04	1.21	0.92	0.4	3.78	2.12	0.83	1.11	0.426	0.647556	1.1425	1.96	FALSE
ENSG00000079246	XRCC5	212.25	214.96	235.32	217.03	396.25	365.08	289.37	378.41	0.51	2.05683e-05	219.89	357.277	FALSE
ENSG00000079257	LXN	1.7	4.03	1.84	2.01	0.94	2.12	3.3	1.11	-0.508	0.488894	2.395	1.8675	FALSE
ENSG00000079263	SP140	1.7	1.61	0.46	2.01	0.94	0.71	0.41	3.89	-0.703	0.447826	1.445	1.4875	FALSE
ENSG00000079277	MKNK1	18.03	16.91	19.3	13.26	13.7	12.03	22.29	24.45	-0.09	0.796134	16.875	18.1175	FALSE
ENSG00000079313	REXO1	15.99	15.3	12.87	12.46	17.95	15.57	34.26	8.34	0.063	0.884389	14.155	19.03	FALSE
ENSG00000079332	SAR1A	104.08	118.35	119.04	104.9	61.87	58.02	60.27	57.23	-1.116	1.837e-19	111.593	59.3475	TRUE
ENSG00000079335	CDC14A	1.7	0.81	0.46	0.4	3.31	2.83	1.65	2.22	1.227	0.0871097	0.8425	2.5025	FALSE
ENSG00000079337	RAPGEF3	2.04	1.21	0.92	1.21	0	1.42	1.65	0.56	-0.783	0.378666	1.345	0.9075	FALSE
ENSG00000079385	CEACAM1	149.32	141.69	148.92	172.42	14.64	22.64	9.91	21.12	-3.371	1.57468e-85	153.087	17.0775	FALSE
ENSG00000079387	SENP1	14.63	12.48	16.09	13.26	22.2	12.74	14.04	26.67	0.186	0.578939	14.115	18.9125	FALSE
ENSG00000079432	CIC	48.3	57.97	44.58	53.45	51.48	55.19	40.45	74.46	-0.151	0.498369	51.075	55.395	FALSE
ENSG00000079435	LIPE	6.8	4.03	2.76	5.22	5.2	2.83	7.43	5.56	-0.028	0.961573	4.7025	5.255	FALSE
ENSG00000079459	FDFT1	348.99	366.72	401.25	354.89	274.4	316.26	399.59	334.52	-0.394	0.00252734	367.962	331.192	FALSE
ENSG00000079462	PAFAH1B3	77.21	57.56	78.13	39.39	115.24	81.36	106.91	112.8	0.449	0.0231036	63.0725	104.078	FALSE
ENSG00000079482	OPHN1	4.76	2.42	1.38	4.82	4.25	5.66	3.3	8.89	0.425	0.472933	3.345	5.525	FALSE
ENSG00000079616	KIF22	12.25	10.47	11.95	14.87	20.31	19.1	38.8	18.89	0.607	0.0414202	12.385	24.275	FALSE
ENSG00000079691	LRRC16A	59.87	55.15	39.53	51.45	68.95	76.41	51.19	88.91	0.262	0.212232	51.5	71.365	FALSE
ENSG00000079739	PGM1	75.51	61.59	82.73	65.51	39.67	30.42	40.87	45.57	-1.063	1.05911e-11	71.335	39.1325	FALSE
ENSG00000079785	DDX1	134.02	135.66	100.66	118.57	188.92	171.93	192.36	176.7	0.352	0.00835385	122.228	182.478	FALSE
ENSG00000079805	DNM2	318.71	291.04	286.34	336	124.21	183.95	227.45	212.27	-0.86	3.40676e-09	308.022	186.97	FALSE
ENSG00000079819	EPB41L2	307.15	315.59	341.5	325.95	361.3	391.96	322.81	406.2	-0.014	0.922745	322.548	370.567	FALSE
ENSG00000079841	RIMS1	0.34	0	0.46	0.8	1.89	1.42	2.89	1.11	1.923	0.0252153	0.4	1.8275	FALSE
ENSG00000079931	MOXD1	2.04	0.4	1.84	0.4	1.42	3.54	0.41	1.11	-0.031	0.976546	1.17	1.62	FALSE
ENSG00000079950	STX7	59.53	66.02	64.81	67.12	38.73	51.65	40.04	45.01	-0.781	7.7658e-08	64.37	43.8575	FALSE
ENSG00000079974	RABL2B	29.25	22.54	16.55	30.55	45.34	34.67	63.98	40.01	0.599	0.0168936	24.7225	46	FALSE
ENSG00000079999	KEAP1	19.73	24.56	26.66	24.92	22.67	25.47	47.88	33.9	0.13	0.670525	23.9675	32.48	FALSE
ENSG00000080031	PTPRH	48.3	60.78	54.69	51.45	13.22	35.38	25.59	28.34	-1.241	8.33021e-10	53.805	25.6325	FALSE
ENSG00000080189	SLC35C2	29.59	23.35	18.38	24.92	40.62	28.3	59.44	40.56	0.539	0.0295907	24.06	42.23	FALSE
ENSG00000080200	CRYBG3	21.09	18.11	15.17	12.86	32.12	41.04	26.83	38.9	0.803	0.000481603	16.8075	34.7225	FALSE
ENSG00000080298	RFX3	17.35	12.08	20.68	14.87	14.17	12.03	18.99	14.45	-0.303	0.306584	16.245	14.91	FALSE
ENSG00000080345	RIF1	77.55	77.29	73.08	82.79	113.35	104	102.79	140.03	0.333	0.0194551	77.6775	115.042	FALSE
ENSG00000080371	RAB21	35.03	34.22	39.53	45.42	23.61	41.04	42.93	33.9	-0.297	0.193755	38.55	35.37	FALSE
ENSG00000080493	SLC4A4	56.12	48.31	67.1	58.28	41.56	60.85	54.9	57.23	-0.308	0.0864707	57.4525	53.635	FALSE
ENSG00000080503	SMARCA2	108.17	92.18	111.23	141.07	132.24	133.72	153.97	207.82	0.234	0.202848	113.163	156.938	FALSE
ENSG00000080546	SESN1	24.83	27.37	16.09	19.69	31.64	27.59	28.9	26.12	0.153	0.562489	21.995	28.5625	FALSE
ENSG00000080573	COL5A3	2.72	4.43	5.52	4.82	2.36	1.42	3.3	1.11	-1.177	0.0252859	4.3725	2.0475	FALSE
ENSG00000080603	SRCAP	6.46	6.04	9.19	2.41	6.61	1.42	0.41	2.22	-1.885	0.00384258	6.025	2.665	FALSE
ENSG00000080608	PUM3	125.17	106.67	114.9	113.34	172.86	148.58	130.44	163.37	0.204	0.152424	115.02	153.812	FALSE
ENSG00000080802	CNOT4	17.69	22.94	30.79	34.16	18.89	9.2	15.27	22.23	-0.865	0.00272413	26.395	16.3975	FALSE
ENSG00000080815	PSEN1	51.7	56.76	52.86	58.28	40.14	70.75	49.12	58.35	-0.274	0.149643	54.9	54.59	FALSE
ENSG00000080819	CPOX	18.03	26.97	23.9	20.5	17.47	19.1	24.35	14.45	-0.436	0.0964536	22.35	18.8425	FALSE
ENSG00000080822	CLDND1	8.84	14.89	11.95	11.66	5.2	4.95	4.95	3.33	-1.543	3.85278e-06	11.835	4.6075	FALSE
ENSG00000080823	MOK	9.52	13.28	8.27	6.43	14.17	19.81	15.27	11.67	0.5	0.12773	9.375	15.23	FALSE
ENSG00000080824	HSP90AA1	2305.84	2301.33	2421.26	2440.43	3444.88	2847.02	2263.36	3084.55	0.106	0.483094	2367.22	2909.95	FALSE
ENSG00000080839	RBL1	5.1	4.03	8.73	4.02	13.22	4.95	9.08	16.67	0.893	0.0355346	5.47	10.98	FALSE
ENSG00000080845	DLGAP4	29.93	34.22	26.2	41	56.67	48.82	66.05	52.79	0.584	0.00167598	32.8375	56.0825	FALSE
ENSG00000080986	NDC80	10.2	14.89	10.57	20.1	21.73	18.4	14.86	20	0.277	0.397278	13.94	18.7475	FALSE
ENSG00000081014	AP4E1	5.1	3.22	1.38	1.21	10.86	4.95	3.72	5.56	0.955	0.115623	2.7275	6.2725	FALSE
ENSG00000081019	RSBN1	46.26	41.06	54.23	41.8	34.95	29.72	50.77	36.67	-0.517	0.00821452	45.8375	38.0275	FALSE
ENSG00000081026	MAGI3	46.26	49.92	39.99	47.43	29.75	29.72	19.4	30.56	-0.953	1.64785e-07	45.9	27.3575	FALSE
ENSG00000081041	CXCL2	0.68	1.21	0.46	0.8	1.42	4.95	3.3	8.34	2.075	0.00437491	0.7875	4.5025	FALSE
ENSG00000081051	AFP	53.4	32.61	34.01	56.67	118.54	63.68	30.96	66.68	0.337	0.317623	44.1725	69.965	FALSE
ENSG00000081059	TCF7	49.66	44.28	42.28	55.46	80.76	58.72	72.24	96.13	0.471	0.00647319	47.92	76.9625	FALSE
ENSG00000081087	OSTM1	8.16	3.62	3.22	6.03	6.61	5.66	4.54	8.89	0.067	0.902684	5.2575	6.425	FALSE
ENSG00000081154	PCNP	71.43	87.75	100.66	80.79	62.34	82.07	61.92	55.57	-0.626	0.000122161	85.1575	65.475	FALSE
ENSG00000081177	EXD2	4.76	3.22	5.98	2.01	7.56	11.32	9.91	8.34	0.991	0.0102024	3.9925	9.2825	FALSE
ENSG00000081181	ARG2	2.04	2.82	2.3	1.61	2.83	1.42	0.41	1.67	-0.694	0.325029	2.1925	1.5825	FALSE
ENSG00000081189	MEF2C	25.85	22.94	31.71	22.91	9.45	10.61	4.54	11.11	-1.721	3.54655e-11	25.8525	8.9275	FALSE
ENSG00000081277	PKP1	4.42	1.61	6.89	5.22	10.39	3.54	4.95	5.56	0.138	0.824718	4.535	6.11	FALSE
ENSG00000081307	UBA5	24.15	23.75	19.3	26.12	38.26	22.64	25.18	23.89	-0.04	0.892148	23.33	27.4925	FALSE
ENSG00000081320	STK17B	30.95	31.8	33.55	24.52	7.56	12.03	9.08	15.56	-1.718	3.46953e-13	30.205	11.0575	FALSE
ENSG00000081377	CDC14B	23.47	18.92	21.6	44.61	32.59	31.84	27.66	25.01	0.106	0.733809	27.15	29.275	FALSE
ENSG00000081386	ZNF510	6.12	2.01	4.6	4.02	4.25	5.66	4.95	2.78	-0.156	0.789325	4.1875	4.41	FALSE
ENSG00000081665	ZNF506	2.38	6.84	3.68	2.41	7.08	9.91	4.95	8.34	0.898	0.0569196	3.8275	7.57	FALSE
ENSG00000081692	JMJD4	17.01	8.45	11.95	12.46	15.11	11.32	19.4	21.12	0.231	0.500096	12.4675	16.7375	FALSE
ENSG00000081721	DUSP12	3.4	4.43	3.22	3.62	3.78	3.54	2.48	5.56	-0.175	0.750532	3.6675	3.84	FALSE
ENSG00000081760	AACS	127.21	116.33	131.45	111.33	147.83	140.79	97.42	166.7	0.024	0.900598	121.58	138.185	FALSE
ENSG00000081791	KIAA0141	45.58	49.92	39.99	32.96	46.28	52.36	63.98	43.34	0.067	0.786466	42.1125	51.49	FALSE
ENSG00000081803	CADPS2	13.61	7.65	14.25	11.66	15.11	19.81	18.99	22.78	0.468	0.0983933	11.7925	19.1725	FALSE
ENSG00000081870	HSPB11	12.93	14.49	9.65	6.83	18.89	16.98	20.23	16.67	0.495	0.089463	10.975	18.1925	FALSE
ENSG00000081913	PHLPP1	31.29	28.58	31.71	49.44	36.84	38.91	49.54	40.56	0.127	0.612249	35.255	41.4625	FALSE
ENSG00000081923	ATP8B1	136.06	117.54	107.55	146.3	102.49	99.76	77.19	115.58	-0.567	0.000224679	126.863	98.755	FALSE
ENSG00000082014	SMARCD3	1.7	0.81	0	1.21	3.31	0	0	2.78	0.452	0.72234	0.93	1.5225	FALSE
ENSG00000082068	WDR70	32.31	26.57	25.28	20.5	57.15	52.36	36.74	48.9	0.679	0.00100821	26.165	48.7875	FALSE
ENSG00000082146	STRADB	8.16	5.64	4.14	2.01	6.14	2.83	3.3	6.67	-0.273	0.653067	4.9875	4.735	FALSE
ENSG00000082153	BZW1	113.95	119.96	118.12	131.43	171.44	133.72	193.19	163.92	0.257	0.0750144	120.865	165.567	FALSE
ENSG00000082212	ME2	35.72	28.18	38.61	36.57	33.53	43.87	35.09	40.01	-0.092	0.677505	34.77	38.125	FALSE
ENSG00000082213	C5orf22	8.16	7.25	12.41	6.43	8.5	7.78	16.92	15	0.328	0.418446	8.5625	12.05	FALSE
ENSG00000082258	CCNT2	34.01	29.79	28.04	28.94	28.81	30.42	26.83	33.9	-0.238	0.239152	30.195	29.99	FALSE
ENSG00000082269	FAM135A	46.94	49.51	37.69	38.99	26.92	46.7	32.2	31.12	-0.641	0.00105943	43.2825	34.235	FALSE
ENSG00000082397	EPB41L3	6.12	5.64	3.22	2.81	6.14	2.83	1.24	7.22	-0.221	0.741922	4.4475	4.3575	FALSE
ENSG00000082438	COBLL1	22.45	21.74	29.88	21.3	32.12	33.96	27.66	26.12	0.122	0.628114	23.8425	29.965	FALSE
ENSG00000082458	DLG3	68.71	66.02	83.65	77.97	68.95	60.85	102.79	86.13	-0.145	0.46974	74.0875	79.68	FALSE
ENSG00000082482	KCNK2	0.34	1.61	2.3	1.61	2.83	0	1.24	2.22	0.008	0.991294	1.465	1.5725	FALSE
ENSG00000082497	SERTAD4	0.68	2.01	1.84	0	1.89	2.12	3.72	2.78	1.006	0.170759	1.1325	2.6275	FALSE
ENSG00000082512	TRAF5	16.33	21.74	8.73	18.89	25.5	33.96	24.77	31.12	0.502	0.0581313	16.4225	28.8375	FALSE
ENSG00000082515	MRPL22	13.27	18.11	22.06	16.08	24.09	19.81	41.69	27.78	0.426	0.141715	17.38	28.3425	FALSE
ENSG00000082516	GEMIN5	22.11	14.49	23.9	16.88	31.64	23.35	24.77	35.01	0.361	0.152947	19.345	28.6925	FALSE
ENSG00000082641	NFE2L1	53.06	50.72	55.61	51.85	50.53	55.89	66.46	66.13	-0.029	0.882537	52.81	59.7525	FALSE
ENSG00000082701	GSK3B	68.37	63.2	52.86	58.68	62.81	65.8	58.62	78.35	-0.097	0.602195	60.7775	66.395	FALSE
ENSG00000082781	ITGB5	68.37	75.28	85.49	79.18	64.23	60.85	72.65	63.9	-0.436	0.00212869	77.08	65.4075	FALSE
ENSG00000082805	ERC1	51.02	48.31	48.26	53.45	79.82	87.02	41.28	91.13	0.455	0.0184464	50.26	74.8125	FALSE
ENSG00000082898	XPO1	74.15	70.04	69.86	69.93	69.43	68.63	65.63	61.12	-0.314	0.0213885	70.995	66.2025	FALSE
ENSG00000082996	RNF13	15.65	15.7	18.84	21.7	22.2	23.35	21.47	20	0.066	0.815721	17.9725	21.755	FALSE
ENSG00000083093	PALB2	7.14	6.84	9.65	6.43	14.17	9.91	10.32	10	0.373	0.266811	7.515	11.1	FALSE
ENSG00000083097	DOPEY1	5.1	7.65	5.52	8.44	17.95	22.64	14.45	13.89	1.132	0.000156937	6.6775	17.2325	FALSE
ENSG00000083099	LYRM2	53.74	45.08	52.4	65.91	111.93	88.44	57.79	116.69	0.643	0.00121082	54.2825	93.7125	FALSE
ENSG00000083123	BCKDHB	8.16	5.23	4.14	7.23	13.22	7.78	7.84	10.56	0.441	0.254661	6.19	9.85	FALSE
ENSG00000083168	KAT6A	138.78	97.82	109.39	112.54	110.04	128.77	149.43	123.36	-0.037	0.846495	114.633	127.9	FALSE
ENSG00000083223	ZCCHC6	113.61	114.32	113.07	117.76	102.49	94.81	85.04	113.91	-0.428	0.000893887	114.69	99.0625	FALSE
ENSG00000083290	ULK2	2.72	4.83	2.3	1.61	3.31	5.66	8.26	5.56	0.823	0.119222	2.865	5.6975	FALSE
ENSG00000083307	GRHL2	10.88	9.26	9.19	11.66	14.17	16.98	20.23	18.34	0.551	0.0360954	10.2475	17.43	FALSE
ENSG00000083312	TNPO1	233.34	215.36	248.19	233.11	281.48	308.47	335.19	307.29	0.196	0.0984643	232.5	308.108	FALSE
ENSG00000083444	PLOD1	55.78	56.76	62.05	65.11	47.7	69.34	70.59	63.9	-0.12	0.531935	59.925	62.8825	FALSE
ENSG00000083457	ITGAE	2.04	4.83	3.22	7.64	7.56	12.03	6.19	8.34	0.824	0.0779567	4.4325	8.53	FALSE
ENSG00000083520	DIS3	59.19	68.43	66.64	62.7	59.51	45.99	31.79	67.24	-0.477	0.0147209	64.24	51.1325	FALSE
ENSG00000083535	PIBF1	15.99	19.32	17.93	13.26	23.14	16.98	15.27	20	-0.027	0.933109	16.625	18.8475	FALSE
ENSG00000083544	TDRD3	10.2	16.5	17.93	11.25	11.81	14.86	12.38	18.34	-0.175	0.617718	13.97	14.3475	FALSE
ENSG00000083635	NUFIP1	12.25	8.86	10.11	14.07	13.7	24.06	18.58	9.45	0.291	0.422617	11.3225	16.4475	FALSE
ENSG00000083642	PDS5B	62.25	71.25	74.46	63.1	81.71	74.29	43.34	92.8	-0.019	0.935572	67.765	73.035	FALSE
ENSG00000083720	OXCT1	3.74	4.03	5.06	11.66	22.67	16.27	11.15	21.67	1.606	2.13422e-05	6.1225	17.94	FALSE
ENSG00000083750	RRAGB	2.04	3.22	4.14	7.23	5.2	3.54	2.89	4.45	-0.115	0.858118	4.1575	4.02	FALSE
ENSG00000083799	CYLD	10.54	10.06	7.81	14.07	16.53	15.57	12.38	12.78	0.202	0.543842	10.62	14.315	FALSE
ENSG00000083807	SLC27A5	39.46	22.14	28.04	36.57	24.56	16.98	13.21	25.01	-0.875	0.000988821	31.5525	19.94	FALSE
ENSG00000083812	ZNF324	4.76	4.03	4.6	6.43	6.61	9.2	6.19	13.34	0.536	0.201238	4.955	8.835	FALSE
ENSG00000083817	ZNF416	1.36	4.43	0	0	0.47	2.83	3.72	3.33	1.386	0.173727	1.4475	2.5875	FALSE
ENSG00000083828	ZNF586	2.04	1.21	1.38	2.01	2.36	2.12	3.72	3.33	0.588	0.323642	1.66	2.8825	FALSE
ENSG00000083838	ZNF446	6.12	3.22	5.52	5.22	4.25	12.03	11.15	10.56	0.735	0.0737952	5.02	9.4975	FALSE
ENSG00000083844	ZNF264	26.19	25.76	30.33	22.11	22.2	20.52	29.72	16.11	-0.46	0.0602853	26.0975	22.1375	FALSE
ENSG00000083845	RPS5	1335.75	1394.81	1622.45	1523.66	1201.98	1171.64	1609.9	1288.61	-0.41	0.00131706	1469.17	1318.03	FALSE
ENSG00000083857	FAT1	116.33	103.45	127.77	113.34	182.3	155.65	179.15	169.48	0.37	0.00265073	115.222	171.645	FALSE
ENSG00000083896	YTHDC1	120.75	123.58	117.2	144.29	126.57	151.41	151.08	146.14	-0.029	0.862943	126.455	143.8	FALSE
ENSG00000083937	CHMP2B	88.1	90.97	107.09	79.18	74.15	86.32	80.08	110.02	-0.302	0.0668847	91.335	87.6425	FALSE
ENSG00000084070	SMAP2	22.11	22.94	23.9	22.91	26.45	22.64	21.05	25.56	-0.152	0.509449	22.965	23.925	FALSE
ENSG00000084072	PPIE	25.51	27.37	28.5	28.13	31.17	35.38	54.49	35.01	0.217	0.365251	27.3775	39.0125	FALSE
ENSG00000084073	ZMPSTE24	18.37	13.69	14.25	18.09	48.17	43.16	28.9	55.01	1.256	2.32627e-08	16.1	43.81	FALSE
ENSG00000084090	STARD7	87.08	77.29	98.82	80.79	133.66	96.93	184.93	116.69	0.331	0.0718174	85.995	133.053	FALSE
ENSG00000084092	NOA1	50.68	58.37	68.94	59.08	35.42	30.42	38.39	52.79	-0.841	1.71498e-06	59.2675	39.255	FALSE
ENSG00000084093	REST	146.6	136.06	142.02	148.31	174.75	173.34	129.21	170.59	-0.017	0.922502	143.248	161.973	FALSE
ENSG00000084112	SSH1	28.57	20.93	19.76	32.96	30.7	43.16	38.8	27.23	0.237	0.380091	25.555	34.9725	FALSE
ENSG00000084207	GSTP1	1906.51	1799.77	1924.88	2231.04	2467.71	2318.51	3500.09	2042.11	0.085	0.646795	1965.55	2582.11	FALSE
ENSG00000084234	APLP2	1069.07	911.36	1164.21	1125.36	885.07	981.32	951.08	987.43	-0.382	0.000622191	1067.5	951.225	FALSE
ENSG00000084444	FAM234B	2.04	3.62	3.68	0.8	0.47	0.71	1.65	1.11	-1.45	0.0548313	2.535	0.985	FALSE
ENSG00000084463	WBP11	98.3	103.05	112.15	93.65	113.35	112.49	91.64	113.91	-0.132	0.388116	101.787	107.847	FALSE
ENSG00000084623	EIF3I	165.99	148.94	172.82	153.93	179.47	164.85	82.97	156.7	-0.243	0.180824	160.42	145.998	FALSE
ENSG00000084636	COL16A1	2.72	2.82	3.68	0.8	6.61	1.42	3.3	5	0.533	0.407057	2.505	4.0825	FALSE
ENSG00000084652	TXLNA	49.32	35.02	22.98	28.54	56.67	85.61	76.37	73.9	0.964	5.33514e-06	33.965	73.1375	FALSE
ENSG00000084674	APOB	21.43	18.11	10.57	18.09	44.4	24.06	10.32	29.45	0.419	0.288428	17.05	27.0575	FALSE
ENSG00000084676	NCOA1	26.53	19.72	17.93	20.1	32.12	26.18	13.21	45.01	0.26	0.449392	21.07	29.13	FALSE
ENSG00000084693	AGBL5	22.11	13.69	25.28	16.48	32.59	20.52	23.94	22.78	0.163	0.597734	19.39	24.9575	FALSE
ENSG00000084710	EFR3B	0.68	2.01	0.92	0.4	3.31	0	4.13	1.11	0.957	0.295272	1.0025	2.1375	FALSE
ENSG00000084731	KIF3C	4.76	3.62	6.43	3.62	3.31	5.66	6.6	12.78	0.241	0.664134	4.6075	7.0875	FALSE
ENSG00000084733	RAB10	201.37	183.16	171.44	206.99	165.77	167.68	160.16	196.15	-0.362	0.00304993	190.74	172.44	FALSE
ENSG00000084734	GCKR	1.7	2.42	0.92	2.01	0	1.42	0.83	1.67	-1.13	0.148967	1.7625	0.98	FALSE
ENSG00000084754	HADHA	583.01	545.44	547.86	604.88	486.46	407.53	392.57	529.56	-0.542	4.64763e-06	570.298	454.03	FALSE
ENSG00000084764	MAPRE3	31.97	36.23	17.93	24.92	19.36	12.74	12.8	16.11	-1.106	2.4928e-05	27.7625	15.2525	FALSE
ENSG00000084774	CAD	7.82	11.67	8.27	7.23	34.48	17.69	36.33	25.01	1.529	4.2241e-08	8.7475	28.3775	TRUE
ENSG00000085063	CD59	107.49	109.49	115.82	132.23	146.41	136.55	143.24	139.47	0.074	0.626167	116.257	141.418	FALSE
ENSG00000085117	CD82	107.15	132.03	135.59	136.25	128.93	116.03	117.65	129.47	-0.273	0.0455282	127.755	123.02	FALSE
ENSG00000085185	BCORL1	9.52	12.88	8.73	12.86	15.11	12.74	13.21	8.89	-0.018	0.961839	10.9975	12.4875	FALSE
ENSG00000085224	ATRX	237.76	242.33	274.85	236.73	326.82	338.19	258	354.52	0.172	0.212304	247.918	319.382	FALSE
ENSG00000085231	AK6	20.41	18.92	20.68	18.89	18.89	18.4	9.91	21.12	-0.382	0.154391	19.725	17.08	FALSE
ENSG00000085274	MYNN	5.78	5.64	9.19	3.62	8.03	9.91	8.26	2.78	0.129	0.810524	6.0575	7.245	FALSE
ENSG00000085276	MECOM	46.6	48.31	58.83	53.05	115.71	128.06	124.66	126.14	1.05	3.54785e-17	51.6975	123.642	FALSE
ENSG00000085365	SCAMP1	64.63	74.47	80.89	65.91	77.46	84.19	89.58	68.9	-0.041	0.829711	71.475	80.0325	FALSE
ENSG00000085377	PREP	35.72	41.06	47.8	39.79	34	24.06	36.74	32.78	-0.547	0.00307644	41.0925	31.895	FALSE
ENSG00000085382	HACE1	3.06	1.21	3.22	1.21	3.31	2.12	1.65	1.11	-0.281	0.715207	2.175	2.0475	FALSE
ENSG00000085415	SEH1L	7.48	8.45	16.55	6.43	15.11	6.37	11.97	13.34	0.279	0.501934	9.7275	11.6975	FALSE
ENSG00000085433	WDR47	2.72	1.61	3.22	1.21	10.86	5.66	6.6	3.33	1.335	0.0117137	2.19	6.6125	FALSE
ENSG00000085449	WDFY1	28.91	21.33	27.58	26.53	27.39	23.35	29.72	26.67	-0.16	0.484232	26.0875	26.7825	FALSE
ENSG00000085465	OVGP1	6.8	5.23	6.89	6.43	4.25	7.78	7.43	5	-0.273	0.510575	6.3375	6.115	FALSE
ENSG00000085491	SLC25A24	49.66	44.68	53.32	42.2	51.95	69.34	51.6	55.01	0.019	0.926644	47.465	56.975	FALSE
ENSG00000085511	MAP3K4	22.11	26.17	15.63	15.27	21.25	31.13	21.88	31.12	0.19	0.527737	19.795	26.345	FALSE
ENSG00000085552	IGSF9	69.05	59.98	45.04	61.9	21.25	45.28	39.63	32.78	-0.944	6.12253e-06	58.9925	34.735	FALSE
ENSG00000085563	ABCB1	56.8	55.15	55.15	63.1	42.98	37.5	55.31	46.68	-0.54	0.000703142	57.55	45.6175	FALSE
ENSG00000085644	ZNF213	3.4	6.04	10.11	2.01	12.28	6.37	8.26	9.45	0.771	0.102855	5.39	9.09	FALSE
ENSG00000085662	AKR1B1	15.31	12.08	23.44	14.47	29.75	24.76	32.61	32.23	0.757	0.000999307	16.325	29.8375	FALSE
ENSG00000085719	CPNE3	91.5	85.74	80.89	81.19	94.93	79.95	61.51	75.02	-0.357	0.0257688	84.83	77.8525	FALSE
ENSG00000085721	RRN3	18.03	16.91	18.84	21.3	24.09	21.93	22.29	21.12	0.046	0.861104	18.77	22.3575	FALSE
ENSG00000085733	CTTN	134.7	145.72	126.39	131.43	181.83	168.39	200.21	172.26	0.217	0.0928555	134.56	180.673	FALSE
ENSG00000085760	MTIF2	147.62	141.29	126.85	130.62	165.3	151.41	104.02	153.92	-0.095	0.590664	136.595	143.662	FALSE
ENSG00000085788	DDHD2	5.78	5.64	14.25	7.23	6.61	9.91	10.73	10.56	0.191	0.668545	8.225	9.4525	FALSE
ENSG00000085831	TTC39A	12.25	21.33	13.79	18.89	17.95	15.57	15.27	22.23	-0.112	0.73825	16.565	17.755	FALSE
ENSG00000085832	EPS15	25.85	26.57	22.52	27.73	18.89	21.23	20.64	18.34	-0.593	0.00307644	25.6675	19.775	FALSE
ENSG00000085840	ORC1	2.04	4.03	5.98	5.63	9.45	1.42	2.06	7.22	-0.113	0.881765	4.42	5.0375	FALSE
ENSG00000085871	MGST2	84.36	84.13	96.52	77.17	87.85	98.34	154.8	97.24	0.024	0.909587	85.545	109.558	FALSE
ENSG00000085872	CHERP	35.03	29.79	34.93	34.97	39.2	31.84	45.41	40.56	0.027	0.903859	33.68	39.2525	FALSE
ENSG00000085978	ATG16L1	15.65	17.31	11.03	14.07	14.17	17.69	13.21	12.78	-0.246	0.403291	14.515	14.4625	FALSE
ENSG00000085982	USP40	27.89	37.84	23.44	33.36	59.04	55.89	66.05	62.24	0.784	4.91815e-06	30.6325	60.805	FALSE
ENSG00000085998	POMGNT1	12.25	12.08	8.73	7.23	14.64	11.32	16.1	11.11	0.201	0.565941	10.0725	13.2925	FALSE
ENSG00000085999	RAD54L	0	1.21	0.46	2.01	2.83	0	2.06	1.67	0.774	0.440859	0.92	1.64	FALSE
ENSG00000086015	MAST2	51.36	55.95	51.02	42.2	35.42	36.79	39.63	53.9	-0.521	0.00355541	50.1325	41.435	FALSE
ENSG00000086061	DNAJA1	111.23	97.42	116.28	102.09	156.33	123.81	120.95	152.25	0.163	0.279111	106.755	138.335	FALSE
ENSG00000086062	B4GALT1	162.25	142.1	167.76	173.23	90.21	97.64	121.77	102.24	-0.867	1.98549e-11	161.335	102.965	FALSE
ENSG00000086065	CHMP5	91.16	89.36	113.53	75.16	57.15	40.33	54.49	54.46	-1.012	1.11472e-10	92.3025	51.6075	FALSE
ENSG00000086102	NFX1	49.32	51.12	62.97	62.7	57.62	50.23	38.39	48.9	-0.424	0.0185269	56.5275	48.785	FALSE
ENSG00000086159	AQP6	3.74	3.62	2.76	3.22	0	0.71	1.24	1.11	-2.247	0.000162815	3.335	0.765	FALSE
ENSG00000086189	DIMT1	10.88	14.49	21.6	7.23	22.2	16.98	16.92	13.34	0.258	0.498956	13.55	17.36	FALSE
ENSG00000086200	IPO11	9.18	5.64	4.6	4.02	6.61	6.37	9.49	7.22	0.198	0.673503	5.86	7.4225	FALSE
ENSG00000086232	EIF2AK1	162.93	166.65	163.16	159.16	169.08	159.19	193.19	140.59	-0.184	0.19495	162.975	165.513	FALSE
ENSG00000086289	EPDR1	13.27	13.69	13.33	14.47	12.28	7.78	5.37	8.89	-0.932	0.00157533	13.69	8.58	FALSE
ENSG00000086300	SNX10	4.76	8.45	9.65	7.64	4.72	4.25	7.02	8.34	-0.495	0.229546	7.625	6.0825	FALSE
ENSG00000086475	SEPHS1	18.03	14.09	15.63	13.26	40.14	33.25	33.02	28.34	0.929	9.59034e-06	15.2525	33.6875	FALSE
ENSG00000086504	MRPL28	26.87	18.11	18.84	16.88	26.92	21.23	33.85	30.56	0.307	0.234939	20.175	28.14	FALSE
ENSG00000086544	ITPKC	13.61	14.89	16.09	24.52	6.61	15.57	9.08	11.67	-0.917	0.00412714	17.2775	10.7325	FALSE
ENSG00000086548	CEACAM6	1394.59	1505.51	1675.3	1528.89	554.94	742.18	630.34	800.73	-1.363	2.19908e-28	1526.07	682.048	FALSE
ENSG00000086589	RBM22	64.29	72.86	57.91	70.34	72.26	73.58	92.88	95.58	0.123	0.49117	66.35	83.575	FALSE
ENSG00000086598	TMED2	201.37	160.61	178.33	159.96	174.75	174.76	163.05	169.48	-0.249	0.0514716	175.068	170.51	FALSE
ENSG00000086619	ERO1B	0.68	2.01	1.84	1.21	1.42	2.12	0	7.22	0.037	0.975279	1.435	2.69	FALSE
ENSG00000086666	ZFAND6	40.48	49.51	55.15	46.22	51.01	55.89	47.06	49.46	-0.124	0.514961	47.84	50.855	FALSE
ENSG00000086696	HSD17B2	49.66	61.99	66.18	73.55	64.23	60.85	107.33	84.46	0.058	0.818359	62.845	79.2175	FALSE
ENSG00000086712	TXLNG	42.86	39.45	43.66	36.17	65.65	44.57	42.93	55.01	0.117	0.589183	40.535	52.04	FALSE
ENSG00000086758	HUWE1	163.95	141.69	172.82	166.8	178.05	198.81	208.05	238.38	0.139	0.331891	161.315	205.823	FALSE
ENSG00000086827	ZW10	12.93	7.65	8.27	9.65	18.89	16.27	19.4	13.34	0.602	0.0369018	9.625	16.975	FALSE
ENSG00000086848	ALG9	5.44	3.22	4.14	4.02	7.08	7.78	8.67	11.11	0.805	0.0272938	4.205	8.66	FALSE
ENSG00000087008	ACOX3	32.65	25.76	36.77	41.8	26.45	39.62	42.52	39.45	-0.084	0.755596	34.245	37.01	FALSE
ENSG00000087053	MTMR2	18.37	25.36	22.98	19.29	20.31	16.27	16.51	18.89	-0.456	0.0525915	21.5	17.995	FALSE
ENSG00000087074	PPP1R15A	28.23	35.83	38.15	38.58	25.03	25.47	31.37	26.67	-0.569	0.00377688	35.1975	27.135	FALSE
ENSG00000087076	HSD17B14	1.36	2.01	0.46	1.21	3.31	1.42	0.41	3.33	0.481	0.589179	1.26	2.1175	FALSE
ENSG00000087077	TRIP6	7.48	10.87	14.71	10.85	19.84	29.01	32.61	24.45	1.076	5.87707e-05	10.9775	26.4775	FALSE
ENSG00000087085	ACHE	1.36	1.21	2.3	2.81	0.94	0.71	0.41	1.67	-1.219	0.110412	1.92	0.9325	FALSE
ENSG00000087086	FTL	1141.86	1151.67	1274.52	1162.74	1414.03	1160.32	1448.09	1434.2	0	0.998512	1182.7	1364.16	FALSE
ENSG00000087087	SRRT	136.4	123.18	79.05	121.38	262.12	262.49	191.12	266.17	0.834	8.64524e-08	115.003	245.475	FALSE
ENSG00000087088	BAX	95.24	55.95	56.07	72.75	82.65	73.58	107.74	89.46	0.196	0.364291	70.0025	88.3575	FALSE
ENSG00000087095	NLK	6.46	7.65	7.35	5.63	19.84	16.98	28.48	17.78	1.386	9.7664e-07	6.7725	20.77	FALSE
ENSG00000087111	PIGS	66.33	54.34	49.64	50.64	47.23	46.7	42.11	45.01	-0.5	0.00194289	55.2375	45.2625	FALSE
ENSG00000087116	ADAMTS2	2.04	1.61	0.92	2.81	1.89	1.42	0.41	1.67	-0.716	0.345257	1.845	1.3475	FALSE
ENSG00000087152	ATXN7L3	38.44	36.23	43.66	48.23	47.23	53.77	71.41	61.12	0.27	0.167659	41.64	58.3825	FALSE
ENSG00000087157	PGS1	4.08	6.44	2.76	4.02	5.67	4.95	3.3	6.67	0.007	0.989807	4.325	5.1475	FALSE
ENSG00000087191	PSMC5	80.27	66.82	64.35	66.72	125.16	104	113.11	120.03	0.52	7.71495e-05	69.54	115.575	FALSE
ENSG00000087206	UIMC1	40.82	36.63	39.99	42.2	42.03	48.11	55.73	39.45	0.003	0.988435	39.91	46.33	FALSE
ENSG00000087245	MMP2	4.08	3.62	6.43	4.42	4.25	9.91	3.3	10.56	0.332	0.549386	4.6375	7.005	FALSE
ENSG00000087250	MT3	7.82	9.66	14.71	12.06	7.56	7.78	7.84	11.67	-0.542	0.114867	11.0625	8.7125	FALSE
ENSG00000087253	LPCAT2	17.01	9.66	11.03	8.84	11.33	7.78	6.19	12.78	-0.468	0.215027	11.635	9.52	FALSE
ENSG00000087258	GNAO1	2.38	1.21	1.38	2.81	1.42	3.54	4.54	2.78	0.422	0.531935	1.945	3.07	FALSE
ENSG00000087263	OGFOD1	79.93	68.43	61.13	52.65	95.4	59.43	93.29	91.69	0.212	0.280708	65.535	84.9525	FALSE
ENSG00000087266	SH3BP2	50	55.55	34.47	51.04	16.06	16.27	13.62	20.56	-1.778	3.59504e-18	47.765	16.6275	FALSE
ENSG00000087269	NOP14	110.21	104.66	95.14	102.49	173.8	139.38	137.05	172.26	0.38	0.00426517	103.125	155.623	FALSE
ENSG00000087274	ADD1	42.86	52.33	63.89	50.64	54.79	60.14	50.77	53.9	-0.132	0.500198	52.43	54.9	FALSE
ENSG00000087299	L2HGDH	23.81	21.33	23.9	15.67	12.75	12.74	15.69	21.12	-0.655	0.0104876	21.1775	15.575	FALSE
ENSG00000087301	TXNDC16	4.08	6.44	12.87	5.22	9.45	13.44	14.86	10	0.766	0.048796	7.1525	11.9375	FALSE
ENSG00000087302	C14orf166	59.87	72.46	82.73	63.9	96.82	98.34	101.55	87.24	0.261	0.0952796	69.74	95.9875	FALSE
ENSG00000087338	GMCL1	67.35	71.65	77.22	78.78	76.98	65.8	56.55	73.35	-0.326	0.0339012	73.75	68.17	FALSE
ENSG00000087365	SF3B2	381.98	363.5	355.28	347.66	323.05	328.28	373.17	335.63	-0.301	0.00515421	362.105	340.033	FALSE
ENSG00000087448	KLHL42	25.85	30.19	22.06	18.89	35.89	45.99	30.96	41.12	0.432	0.0546875	24.2475	38.49	FALSE
ENSG00000087460	GNAS	328.58	383.22	396.19	314.7	240.4	269.56	193.19	271.73	-0.742	2.24441e-08	355.673	243.72	FALSE
ENSG00000087470	DNM1L	59.19	54.34	69.86	70.34	96.82	82.78	82.97	90.58	0.27	0.0758819	63.4325	88.2875	FALSE
ENSG00000087494	PTHLH	3.4	2.01	2.76	2.81	4.25	3.54	1.24	2.78	-0.159	0.812239	2.745	2.9525	FALSE
ENSG00000087495	PHACTR3	2.04	0.4	3.68	0.8	0.47	0.71	2.48	1.67	-0.363	0.721009	1.73	1.3325	FALSE
ENSG00000087502	ERGIC2	30.95	41.06	45.04	32.15	48.17	36.08	28.9	35.01	-0.251	0.294773	37.3	37.04	FALSE
ENSG00000087510	TFAP2C	2.04	2.42	2.3	5.63	1.42	0	0	2.78	-1.978	0.0159947	3.0975	1.05	FALSE
ENSG00000087586	AURKA	58.84	53.94	62.51	55.46	74.15	55.89	63.57	81.68	0.049	0.802269	57.6875	68.8225	FALSE
ENSG00000087842	PIR	25.17	25.36	17.01	21.3	11.33	12.74	11.56	10.56	-1.168	1.04012e-06	22.21	11.5475	FALSE
ENSG00000087884	AAMDC	18.03	19.32	20.68	14.07	20.78	22.64	32.2	30.56	0.36	0.155064	18.025	26.545	FALSE
ENSG00000087903	RFX2	8.5	7.25	4.6	4.02	4.72	1.42	10.73	3.89	-0.653	0.237668	6.0925	5.19	FALSE
ENSG00000087995	METTL2A	15.65	11.67	14.25	10.85	21.73	21.23	12.8	16.67	0.231	0.462009	13.105	18.1075	FALSE
ENSG00000088002	SULT2B1	27.21	25.36	22.06	23.31	7.56	7.78	12.38	14.45	-1.412	2.50022e-09	24.485	10.5425	FALSE
ENSG00000088035	ALG6	1.02	2.01	4.14	6.83	7.08	2.83	6.19	11.11	0.974	0.107033	3.5	6.8025	FALSE
ENSG00000088038	CNOT3	19.05	14.89	11.95	7.64	11.33	7.78	8.26	12.22	-0.661	0.0591362	13.3825	9.8975	FALSE
ENSG00000088179	PTPN4	19.39	7.65	9.19	12.46	31.64	19.81	32.2	16.11	0.941	0.00579741	12.1725	24.94	FALSE
ENSG00000088205	DDX18	161.91	156.19	147.08	159.56	255.98	227.82	164.71	268.39	0.393	0.00559075	156.185	229.225	FALSE
ENSG00000088247	KHSRP	327.56	334.51	360.8	333.59	498.74	476.15	804.54	561.23	0.457	0.000849445	339.115	585.165	FALSE
ENSG00000088256	GNA11	260.89	227.44	219.24	301.84	209.22	187.49	260.47	191.71	-0.472	0.00147521	252.352	212.223	FALSE
ENSG00000088280	ASAP3	3.74	3.22	2.3	5.22	1.89	2.83	1.65	0	-1.36	0.0230687	3.62	1.5925	FALSE
ENSG00000088298	EDEM2	2.38	6.84	5.52	3.22	6.14	4.25	18.58	3.33	0.205	0.768916	4.49	8.075	FALSE
ENSG00000088305	DNMT3B	4.76	4.03	1.84	4.02	8.97	6.37	3.72	4.45	0.406	0.445083	3.6625	5.8775	FALSE
ENSG00000088325	TPX2	72.45	69.64	62.97	78.78	111.93	108.96	132.51	122.8	0.537	4.76833e-05	70.96	119.05	FALSE
ENSG00000088356	PDRG1	19.05	20.13	23.9	19.69	31.17	31.13	31.79	32.23	0.406	0.0366213	20.6925	31.58	FALSE
ENSG00000088367	EPB41L1	123.47	119.15	133.75	129.82	124.21	121.69	109.39	171.15	-0.221	0.146894	126.547	131.61	FALSE
ENSG00000088386	SLC15A1	41.84	56.36	50.56	54.66	13.7	21.23	21.05	16.11	-1.709	1.00235e-18	50.855	18.0225	FALSE
ENSG00000088387	DOCK9	10.54	10.06	9.65	4.82	11.81	14.86	9.91	10	0.132	0.740035	8.7675	11.645	FALSE
ENSG00000088448	ANKRD10	41.5	43.88	51.94	47.43	40.62	34.67	26.01	30.01	-0.719	8.03004e-05	46.1875	32.8275	FALSE
ENSG00000088451	TGDS	4.08	10.47	7.35	11.25	8.03	7.78	7.43	8.89	-0.305	0.472292	8.2875	8.0325	FALSE
ENSG00000088682	COQ9	27.89	24.96	23.44	30.95	34.95	29.01	31.79	30.56	0.028	0.909748	26.81	31.5775	FALSE
ENSG00000088726	TMEM40	2.04	0.4	3.22	0.8	3.31	1.42	1.65	1.67	0.225	0.801781	1.615	2.0125	FALSE
ENSG00000088727	KIF9	13.61	14.49	12.41	13.26	34.95	25.47	26.83	24.45	0.843	0.00014361	13.4425	27.925	FALSE
ENSG00000088766	CRLS1	17.69	16.91	17.93	14.07	29.75	25.47	32.61	27.23	0.592	0.0042407	16.65	28.765	FALSE
ENSG00000088808	PPP1R13B	16.33	14.49	10.11	8.04	22.2	32.55	22.7	24.45	0.803	0.00306229	12.2425	25.475	FALSE
ENSG00000088812	ATRN	9.86	9.66	9.65	4.82	11.81	11.32	24.77	15	0.565	0.128636	8.4975	15.725	FALSE
ENSG00000088826	SMOX	6.46	14.49	13.33	8.84	12.75	24.76	23.12	9.45	0.514	0.210452	10.78	17.52	FALSE
ENSG00000088832	FKBP1A	142.18	141.29	171.9	182.07	199.78	243.38	311.66	212.82	0.331	0.0431502	159.36	241.91	FALSE
ENSG00000088833	NSFL1C	46.6	55.15	45.96	41.8	52.42	62.26	60.68	48.34	0.026	0.903795	47.3775	55.925	FALSE
ENSG00000088836	SLC4A11	3.4	2.82	1.84	8.04	11.81	10.61	21.47	14.45	1.874	5.25671e-06	4.025	14.585	FALSE
ENSG00000088854	C20orf194	7.14	4.83	5.98	3.62	3.31	6.37	7.43	10.56	0.148	0.779033	5.3925	6.9175	FALSE
ENSG00000088876	ZNF343	1.7	3.22	2.3	2.81	4.25	2.12	8.26	5	0.756	0.175503	2.5075	4.9075	FALSE
ENSG00000088888	MAVS	129.59	141.29	95.6	128.61	141.69	155.65	113.52	124.47	-0.133	0.460789	123.773	133.833	FALSE
ENSG00000088899	RP5-1187M17.10	11.91	16.5	9.65	16.88	46.76	33.25	36.74	35.01	1.255	2.0423e-08	13.735	37.94	FALSE
ENSG00000088930	XRN2	147.28	136.06	162.24	165.19	265.43	227.82	250.98	265.06	0.516	5.0568e-06	152.692	252.322	FALSE
ENSG00000088970	KIZ	37.76	34.22	28.04	33.36	20.31	26.18	29.31	26.12	-0.605	0.00231514	33.345	25.48	FALSE
ENSG00000088986	DYNLL1	81.63	83.33	96.52	95.66	202.61	169.8	180.39	203.93	0.876	2.36933e-13	89.285	189.183	FALSE
ENSG00000088992	TESC	173.81	150.55	142.48	160.36	204.03	134.43	239.01	186.15	0.097	0.603908	156.8	190.905	FALSE
ENSG00000089006	SNX5	130.62	170.68	176.95	177.65	182.78	184.66	217.54	187.26	0.003	0.987133	163.975	193.06	FALSE
ENSG00000089009	RPL6	567.02	592.94	670.12	576.75	555.41	546.2	608.05	578.46	-0.283	0.00900398	601.707	572.03	FALSE
ENSG00000089022	MAPKAPK5	41.16	34.22	32.17	32.15	34.48	45.28	33.85	42.79	-0.074	0.746214	34.925	39.1	FALSE
ENSG00000089048	ESF1	93.54	107.08	94.68	122.58	146.88	117.45	108.15	147.25	0.102	0.577876	104.47	129.933	FALSE
ENSG00000089050	RBBP9	7.14	5.23	4.14	7.64	18.42	12.74	21.88	18.34	1.352	3.01825e-06	6.0375	17.845	FALSE
ENSG00000089053	ANAPC5	87.08	69.24	74.92	76.77	164.36	119.57	137.46	130.58	0.616	9.5142e-06	77.0025	137.993	FALSE
ENSG00000089057	SLC23A2	9.86	5.23	4.14	5.63	13.7	5.66	3.3	10.56	0.177	0.766343	6.215	8.305	FALSE
ENSG00000089060	SLC8B1	12.93	8.05	8.73	17.28	11.81	10.61	7.43	13.34	-0.301	0.437359	11.7475	10.7975	FALSE
ENSG00000089063	TMEM230	12.93	18.92	28.04	15.27	18.42	24.06	12.38	16.11	-0.231	0.51764	18.79	17.7425	FALSE
ENSG00000089091	DZANK1	1.02	1.61	0.46	2.01	2.36	7.08	2.89	11.11	1.736	0.0120082	1.275	5.86	FALSE
ENSG00000089094	KDM2B	10.2	14.49	11.49	13.67	26.45	29.72	25.59	19.45	0.807	0.000789291	12.4625	25.3025	FALSE
ENSG00000089123	TASP1	9.86	5.64	8.27	10.85	5.67	7.08	8.26	8.89	-0.427	0.250594	8.655	7.475	FALSE
ENSG00000089127	OAS1	58.16	80.11	66.64	74.76	72.73	62.97	59.03	81.68	-0.23	0.199172	69.9175	69.1025	FALSE
ENSG00000089154	GCN1	77.89	82.12	63.43	84	85.96	99.76	89.16	94.46	0.035	0.845486	76.86	92.335	FALSE
ENSG00000089157	RPLP0	2331.69	2535.21	2987.05	2695.65	1856.1	1784.34	2489.57	2017.66	-0.624	1.15991e-06	2637.4	2036.92	FALSE
ENSG00000089159	PXN	62.25	61.99	78.13	65.51	52.9	47.4	57.38	50.57	-0.559	0.000151995	66.97	52.0625	FALSE
ENSG00000089169	RPH3A	3.06	2.01	1.84	2.41	2.36	2.12	3.72	1.67	-0.096	0.886655	2.33	2.4675	FALSE
ENSG00000089177	KIF16B	68.37	66.82	65.27	74.35	49.12	51.65	45.41	57.79	-0.652	2.98576e-06	68.7025	50.9925	FALSE
ENSG00000089195	TRMT6	27.55	16.5	17.01	15.27	37.78	31.13	16.51	36.12	0.572	0.0561246	19.0825	30.385	FALSE
ENSG00000089199	CHGB	1.7	1.21	0.46	2.01	1.42	2.12	2.89	5	0.799	0.254372	1.345	2.8575	FALSE
ENSG00000089220	PEBP1	603.42	601.8	598.88	576.35	1123.58	906.32	863.57	1030.22	0.499	6.97308e-06	595.112	980.923	FALSE
ENSG00000089234	BRAP	16.33	19.72	17.01	18.89	27.87	23.35	18.16	26.67	0.197	0.452611	17.9875	24.0125	FALSE
ENSG00000089248	ERP29	249.67	256.42	270.71	270.89	273.93	285.13	341.79	279.5	-0.051	0.726638	261.923	295.087	FALSE
ENSG00000089250	NOS1	1.02	0.4	2.3	0.4	1.42	0	0	3.33	-0.353	0.788689	1.03	1.1875	FALSE
ENSG00000089280	FUS	151.02	148.94	96.06	124.19	217.73	237.72	263.36	244.5	0.629	8.27525e-06	130.053	240.827	FALSE
ENSG00000089289	IGBP1	210.21	188.39	240.38	204.58	112.4	141.5	108.57	166.15	-0.927	5.14077e-11	210.89	132.155	FALSE
ENSG00000089327	FXYD5	94.22	82.12	92.84	85.21	34.48	41.74	33.02	50.01	-1.403	1.01974e-21	88.5975	39.8125	FALSE
ENSG00000089335	ZNF302	6.8	8.45	7.35	4.82	13.7	11.32	14.04	10	0.646	0.0410467	6.855	12.265	FALSE
ENSG00000089351	GRAMD1A	50.34	35.02	43.66	54.66	36.84	40.33	64.4	43.9	-0.277	0.233247	45.92	46.3675	FALSE
ENSG00000089356	FXYD3	345.25	359.07	358.96	350.87	183.25	224.28	298.45	260.06	-0.762	1.126e-08	353.538	241.51	FALSE
ENSG00000089472	HEPH	80.61	88.96	98.82	94.45	31.17	50.23	59.44	46.68	-1.119	1.93955e-11	90.71	46.88	FALSE
ENSG00000089486	CDIP1	39.12	41.46	37.23	35.77	36.37	43.87	60.68	39.45	-0.05	0.838127	38.395	45.0925	FALSE
ENSG00000089597	GANAB	200	196.04	199.93	208.19	195.53	214.38	335.19	256.72	0.012	0.949377	201.04	250.455	FALSE
ENSG00000089639	GMIP	13.95	10.06	6.43	10.05	19.84	14.15	22.7	22.23	0.745	0.0088455	10.1225	19.73	FALSE
ENSG00000089682	RBM41	59.19	68.43	52.4	55.46	61.87	62.97	37.15	64.46	-0.221	0.276799	58.87	56.6125	FALSE
ENSG00000089685	BIRC5	19.39	20.93	25.28	19.69	41.56	36.08	42.93	36.67	0.69	0.000180017	21.3225	39.31	FALSE
ENSG00000089693	MLF2	161.57	168.26	204.07	163.18	142.16	178.29	163.47	135.03	-0.38	0.00658776	174.27	154.737	FALSE
ENSG00000089723	OTUB2	28.23	23.75	26.66	22.91	24.56	26.18	35.91	38.34	0.094	0.720197	25.3875	31.2475	FALSE
ENSG00000089737	DDX24	176.53	161.82	158.11	139.87	217.25	219.33	195.67	248.39	0.252	0.0525014	159.083	220.16	FALSE
ENSG00000089775	ZBTB25	20.41	22.94	12.41	15.27	7.56	7.08	11.56	8.89	-1.207	4.792e-05	17.7575	8.7725	FALSE
ENSG00000089818	NECAP1	5.44	4.83	5.52	7.23	10.86	7.08	3.72	10.56	0.308	0.505287	5.755	8.055	FALSE
ENSG00000089820	ARHGAP4	1.36	3.62	4.14	2.81	2.83	2.12	1.24	0.56	-0.983	0.141998	2.9825	1.6875	FALSE
ENSG00000089876	DHX32	25.17	20.93	14.25	21.3	28.81	21.23	24.77	25.01	0.055	0.849728	20.4125	24.955	FALSE
ENSG00000089902	RCOR1	110.89	121.17	138.34	104.9	78.4	71.46	57.79	95.58	-0.864	3.32802e-08	118.825	75.8075	FALSE
ENSG00000089916	GPATCH2L	66.33	55.15	63.43	80.38	49.12	60.14	42.52	71.68	-0.493	0.0101469	66.3225	55.865	FALSE
ENSG00000090006	LTBP4	53.06	64	46.42	53.05	16.06	26.18	32.61	22.23	-1.381	1.33699e-11	54.1325	24.27	TRUE
ENSG00000090013	BLVRB	134.02	132.84	126.39	137.46	53.84	50.23	55.31	61.68	-1.472	3.57876e-35	132.678	55.265	FALSE
ENSG00000090020	SLC9A1	23.81	18.92	29.88	26.53	19.36	17.69	33.85	31.67	-0.153	0.622797	24.785	25.6425	FALSE
ENSG00000090054	SPTLC1	16.67	14.49	18.38	10.45	18.42	15.57	17.34	11.11	-0.137	0.683415	14.9975	15.61	FALSE
ENSG00000090060	PAPOLA	218.03	171.89	196.26	167.2	217.73	225.7	197.73	243.39	0.019	0.908974	188.345	221.137	FALSE
ENSG00000090061	CCNK	48.3	49.92	56.99	59.48	42.03	36.08	21.47	42.23	-0.741	0.000108083	53.6725	35.4525	FALSE
ENSG00000090097	PCBP4	47.62	58.77	51.48	61.49	67.07	80.66	101.55	75.57	0.323	0.0737041	54.84	81.2125	FALSE
ENSG00000090238	YPEL3	99.32	79.3	82.27	98.87	52.9	61.55	82.15	71.13	-0.653	5.13679e-05	89.94	66.9325	FALSE
ENSG00000090263	MRPS33	63.27	62.8	77.68	53.86	78.4	99.76	77.61	78.35	0.155	0.392105	64.4025	83.53	FALSE
ENSG00000090266	NDUFB2	69.05	63.2	65.73	67.12	110.99	91.98	112.28	102.8	0.453	0.000460062	66.275	104.513	FALSE
ENSG00000090273	NUDC	90.14	81.31	79.05	102.09	159.63	135.13	124.25	135.58	0.44	0.00179365	88.1475	138.648	FALSE
ENSG00000090316	MAEA	45.24	33.81	45.5	34.56	79.34	52.36	61.51	75.02	0.548	0.00234069	39.7775	67.0575	FALSE
ENSG00000090339	ICAM1	2.38	2.42	4.14	4.02	0.94	2.83	0.83	2.78	-1.093	0.0719404	3.24	1.845	FALSE
ENSG00000090372	STRN4	24.15	19.32	29.42	32.56	25.5	41.74	29.31	38.34	0.128	0.654965	26.3625	33.7225	FALSE
ENSG00000090382	LYZ	2017.05	2260.27	2588.1	2063.03	4397.95	3766.08	2599.37	3001.76	0.385	0.0234238	2232.11	3441.29	FALSE
ENSG00000090432	MUL1	17.35	21.33	11.03	10.45	24.09	23.35	24.77	18.34	0.426	0.151009	15.04	22.6375	FALSE
ENSG00000090447	TFAP4	10.54	11.27	14.25	10.45	17.47	18.4	17.75	14.45	0.349	0.193794	11.6275	17.0175	FALSE
ENSG00000090470	PDCD7	34.01	44.68	38.61	31.75	28.34	36.79	30.96	32.23	-0.435	0.0260271	37.2625	32.08	FALSE
ENSG00000090487	SPG21	59.19	47.9	91	56.67	47.23	41.04	63.98	50.57	-0.432	0.0396891	63.69	50.705	FALSE
ENSG00000090520	DNAJB11	40.82	38.64	40.45	55.46	62.34	58.72	62.74	61.68	0.321	0.0581313	43.8425	61.37	FALSE
ENSG00000090530	P3H2	0.68	0	0.92	1.61	4.72	1.42	3.3	2.22	1.658	0.0223706	0.8025	2.915	FALSE
ENSG00000090565	RAB11FIP3	15.99	18.52	19.3	17.68	20.31	16.98	35.91	28.9	0.261	0.372266	17.8725	25.525	FALSE
ENSG00000090581	GNPTG	19.73	18.11	10.57	20.9	27.39	22.64	14.04	20	0.023	0.952099	17.3275	21.0175	FALSE
ENSG00000090612	ZNF268	4.76	6.44	4.6	5.22	15.11	8.49	5.37	18.34	0.975	0.0211775	5.255	11.8275	FALSE
ENSG00000090615	GOLGA3	100.34	86.55	76.3	83.2	71.32	79.24	80.5	85.57	-0.348	0.0158523	86.5975	79.1575	FALSE
ENSG00000090621	PABPC4	224.15	210.13	221.54	208.19	267.32	224.99	279.05	250.05	0.035	0.811663	216.002	255.353	FALSE
ENSG00000090674	MCOLN1	7.14	0.81	0.46	5.22	2.36	4.25	3.3	0.56	-0.491	0.61363	3.4075	2.6175	FALSE
ENSG00000090686	USP48	225.52	260.85	223.83	218.64	236.14	208.72	159.34	221.71	-0.353	0.0120167	232.21	206.478	FALSE
ENSG00000090776	EFNB1	164.63	144.51	169.14	175.64	104.85	103.3	96.59	123.36	-0.826	8.73203e-12	163.48	107.025	FALSE
ENSG00000090857	PDPR	43.2	27.78	38.15	46.62	62.81	73.58	42.11	63.35	0.42	0.0543451	38.9375	60.4625	FALSE
ENSG00000090861	AARS	182.66	204.09	187.52	211.41	70.37	67.21	89.16	101.13	-1.48	1.14127e-28	196.42	81.9675	TRUE
ENSG00000090863	GLG1	234.7	214.96	240.38	245.57	213	226.4	211.35	226.72	-0.306	0.00482414	233.902	219.368	FALSE
ENSG00000090889	KIF4A	22.11	18.11	18.38	14.87	31.17	36.08	21.47	34.45	0.525	0.0299778	18.3675	30.7925	FALSE
ENSG00000090905	TNRC6A	72.45	78.09	66.64	68.73	122.32	137.96	78.84	92.8	0.361	0.0530957	71.4775	107.98	FALSE
ENSG00000090924	PLEKHG2	2.72	3.62	3.22	8.04	3.31	0.71	2.06	7.22	-0.7	0.304062	4.4	3.325	FALSE
ENSG00000090932	DLL3	0	1.21	0	0.4	0	1.42	3.72	2.78	2.309	0.0452757	0.4025	1.98	FALSE
ENSG00000090971	NAT14	8.5	8.45	18.84	11.66	18.89	19.81	42.52	23.89	0.914	0.00698484	11.8625	26.2775	FALSE
ENSG00000090975	PITPNM2	11.22	13.69	10.11	22.51	4.72	1.42	6.19	6.67	-1.593	2.73969e-05	14.3825	4.75	FALSE
ENSG00000090989	EXOC1	38.1	56.36	46.88	39.39	40.62	43.87	41.69	42.79	-0.273	0.156959	45.1825	42.2425	FALSE
ENSG00000091009	RBM27	18.71	14.89	24.82	10.85	29.28	23.35	14.86	15	0.033	0.937542	17.3175	20.6225	FALSE
ENSG00000091039	OSBPL8	81.97	61.99	68.94	86.81	68.48	66.51	54.08	71.13	-0.425	0.00946725	74.9275	65.05	FALSE
ENSG00000091073	DTX2	41.16	52.33	42.28	49.84	48.65	51.65	111.45	53.34	0.05	0.852884	46.4025	66.2725	FALSE
ENSG00000091127	PUS7	5.78	8.45	2.3	4.02	14.64	15.57	7.43	13.89	1.132	0.00543745	5.1375	12.8825	TRUE
ENSG00000091129	NRCAM	2.04	1.21	0.46	0.8	0.94	1.42	0.41	2.22	-0.198	0.841451	1.1275	1.2475	FALSE
ENSG00000091136	LAMB1	185.38	194.03	214.18	179.25	186.55	195.98	132.09	176.15	-0.344	0.0149236	193.21	172.692	FALSE
ENSG00000091138	SLC26A3	0	1.21	0	1.21	19.36	13.44	6.6	6.67	3.85	1.62319e-09	0.605	11.5175	FALSE
ENSG00000091140	DLD	48.3	43.88	45.96	45.01	67.54	92.68	72.24	67.79	0.454	0.00319629	45.7875	75.0625	FALSE
ENSG00000091157	WDR7	4.76	4.83	2.76	4.82	12.75	17.69	10.73	10.56	1.31	9.55475e-05	4.2925	12.9325	FALSE
ENSG00000091164	TXNL1	45.58	59.98	65.73	55.87	47.7	58.02	69.76	53.34	-0.203	0.312684	56.79	57.205	FALSE
ENSG00000091262	ABCC6	3.06	0.4	2.3	0.4	5.2	1.42	3.3	7.78	1.345	0.0659238	1.54	4.425	FALSE
ENSG00000091317	CMTM6	365.99	295.47	381.48	341.63	394.36	367.2	531.27	406.2	0.034	0.847062	346.143	424.757	FALSE
ENSG00000091409	ITGA6	549.33	507.2	586.01	528.12	590.83	628.98	545.72	651.81	-0.058	0.661453	542.665	604.335	FALSE
ENSG00000091428	RAPGEF4	1.7	0.81	0.46	3.22	0.94	0.71	1.65	1.67	-0.353	0.707247	1.5475	1.2425	FALSE
ENSG00000091436	AC013461.1	140.82	113.92	152.13	160.36	139.8	148.58	124.66	140.59	-0.265	0.0671551	141.808	138.407	FALSE
ENSG00000091483	FH	25.17	28.98	29.42	27.33	56.2	38.91	24.77	42.79	0.34	0.176531	27.725	40.6675	FALSE
ENSG00000091490	SEL1L3	150	158.6	172.36	153.93	224.34	200.23	182.46	183.37	0.106	0.459262	158.723	197.6	FALSE
ENSG00000091513	TF	3.74	2.42	2.3	2.41	5.2	4.95	3.3	5.56	0.533	0.282102	2.7175	4.7525	FALSE
ENSG00000091527	CDV3	325.86	266.48	275.31	295.41	314.07	312.01	289.78	349.52	-0.093	0.491003	290.765	316.345	FALSE
ENSG00000091542	ALKBH5	98.98	86.55	107.09	91.64	59.51	68.63	101.13	92.24	-0.464	0.00723179	96.065	80.3775	FALSE
ENSG00000091592	NLRP1	0.68	1.61	1.38	2.01	0.47	1.42	0.83	1.11	-0.792	0.347668	1.42	0.9575	FALSE
ENSG00000091622	PITPNM3	13.95	31	22.52	25.32	7.56	10.61	8.26	13.34	-1.49	6.82338e-07	23.1975	9.9425	FALSE
ENSG00000091640	SPAG7	152.38	140.49	174.19	163.98	112.88	125.94	136.64	136.14	-0.512	3.525e-05	157.76	127.9	FALSE
ENSG00000091651	ORC6	10.88	11.67	9.19	10.05	17.47	9.2	9.91	12.78	-0.008	0.984503	10.4475	12.34	FALSE
ENSG00000091732	ZC3HC1	1.36	4.83	3.22	0.4	5.67	8.49	9.08	5.56	1.493	0.00519862	2.4525	7.2	FALSE
ENSG00000091879	ANGPT2	0.34	0	0	0	3.78	4.95	7.02	5.56	4.958	2.5554e-10	0.085	5.3275	FALSE
ENSG00000091947	TMEM101	70.75	68.43	68.02	62.3	37.78	41.04	45.82	54.46	-0.802	3.98844e-08	67.375	44.775	FALSE
ENSG00000091986	CCDC80	32.65	25.76	27.58	28.13	33.06	40.33	23.53	58.9	0.139	0.64181	28.53	38.955	FALSE
ENSG00000092010	PSME1	240.14	225.02	248.19	223.06	202.61	195.27	243.14	260.06	-0.265	0.0376299	234.102	225.27	FALSE
ENSG00000092020	PPP2R3C	45.92	35.83	45.96	34.97	43.92	63.68	64.4	53.34	0.259	0.197378	40.67	56.335	FALSE
ENSG00000092036	HAUS4	20.41	32.2	31.71	35.77	11.81	22.64	13.21	8.34	-1.484	6.62473e-08	30.0225	14	FALSE
ENSG00000092068	SLC7A8	6.8	6.04	5.06	6.43	18.42	11.32	15.69	15	1.107	9.86713e-05	6.0825	15.1075	FALSE
ENSG00000092094	OSGEP	15.99	26.17	13.79	18.09	25.5	31.13	15.27	23.89	0.212	0.525762	18.51	23.9475	FALSE
ENSG00000092096	SLC22A17	2.38	0	0.46	1.61	0.47	0.71	2.06	1.11	-0.187	0.870626	1.1125	1.0875	FALSE
ENSG00000092108	SCFD1	40.14	43.88	45.96	41.8	41.09	39.62	30.55	45.01	-0.351	0.0510569	42.945	39.0675	FALSE
ENSG00000092140	G2E3	24.15	27.78	25.28	20.9	25.03	26.89	38.39	27.78	0.037	0.893608	24.5275	29.5225	FALSE
ENSG00000092148	HECTD1	152.38	150.95	158.11	194.93	194.11	191.74	180.39	198.93	0.035	0.826864	164.093	191.293	FALSE
ENSG00000092199	HNRNPC	503.41	543.83	597.04	569.51	433.56	411.06	542	464.54	-0.486	4.35116e-05	553.447	462.79	FALSE
ENSG00000092201	SUPT16H	269.73	224.62	239.46	227.89	421.75	360.12	304.23	377.86	0.398	0.00204831	240.425	365.99	FALSE
ENSG00000092203	TOX4	88.1	82.92	75.38	97.67	69.9	79.95	96.18	84.46	-0.268	0.092425	86.0175	82.6225	FALSE
ENSG00000092208	GEMIN2	4.76	2.01	3.68	3.62	1.42	3.54	3.72	2.78	-0.525	0.357856	3.5175	2.865	FALSE
ENSG00000092330	TINF2	14.29	16.1	15.63	11.66	13.7	16.98	7.84	10	-0.522	0.0906263	14.42	12.13	FALSE
ENSG00000092421	SEMA6A	83	70.85	85.95	83.6	161.52	167.68	118.89	151.14	0.692	5.75136e-07	80.85	149.808	FALSE
ENSG00000092439	TRPM7	59.53	43.07	51.48	48.63	66.59	84.9	39.63	50.57	-0.023	0.934039	50.6775	60.4225	FALSE
ENSG00000092445	TYRO3	7.48	4.43	7.35	4.02	10.39	7.78	10.73	7.22	0.443	0.254457	5.82	9.03	FALSE
ENSG00000092470	WDR76	14.63	6.04	4.14	8.44	17.47	13.44	16.1	17.78	0.916	0.00674084	8.3125	16.1975	FALSE
ENSG00000092529	CAPN3	1.02	1.61	0.46	2.01	7.08	10.61	18.99	10.56	2.853	9.02673e-09	1.275	11.81	FALSE
ENSG00000092531	SNAP23	18.71	32.2	37.69	22.91	35.89	30.42	26.83	30.01	-0.052	0.868151	27.8775	30.7875	FALSE
ENSG00000092621	PHGDH	106.47	132.44	136.05	140.67	67.07	61.55	42.11	63.35	-1.323	1.50697e-17	128.907	58.52	FALSE
ENSG00000092758	COL9A3	1.02	1.21	1.38	0.4	1.89	2.83	0.41	0.56	0.151	0.883973	1.0025	1.4225	FALSE
ENSG00000092820	EZR	752.74	793.01	836.04	831.56	461.9	477.57	563.47	541.23	-0.863	6.1416e-17	803.337	511.043	FALSE
ENSG00000092841	MYL6	457.83	453.26	495.93	482.7	590.83	603.51	726.93	594.02	0.187	0.125983	472.43	628.822	FALSE
ENSG00000092847	AGO1	28.91	33.41	36.31	34.97	70.84	70.04	74.72	63.35	0.861	5.52254e-09	33.4	69.7375	FALSE
ENSG00000092853	CLSPN	24.49	19.72	18.38	14.47	83.12	44.57	40.04	65.01	1.286	2.0979e-07	19.265	58.185	FALSE
ENSG00000092871	RFFL	18.03	16.91	10.57	20.1	14.64	19.1	12.38	10	-0.492	0.108803	16.4025	14.03	FALSE
ENSG00000092929	UNC13D	21.77	23.75	17.93	16.48	4.72	7.78	6.6	12.78	-1.665	1.08928e-08	19.9825	7.97	FALSE
ENSG00000092931	MFSD11	15.99	23.75	28.5	19.69	21.73	22.64	10.73	21.12	-0.378	0.222085	21.9825	19.055	FALSE
ENSG00000092964	DPYSL2	175.17	171.89	189.36	152.33	190.33	176.88	225.8	236.16	0.06	0.713518	172.188	207.292	FALSE
ENSG00000092969	TGFB2	1.7	1.21	1.38	1.21	2.36	3.54	1.24	0.56	0.156	0.853715	1.375	1.925	FALSE
ENSG00000092978	GPATCH2	30.61	24.56	28.04	27.73	32.12	39.62	19.4	42.79	0.108	0.704242	27.735	33.4825	FALSE
ENSG00000093000	NUP50	55.44	37.84	45.96	41.8	57.62	39.62	57.79	58.35	0.058	0.802067	45.26	53.345	FALSE
ENSG00000093009	CDC45	3.06	2.82	1.84	0.4	3.31	4.25	7.02	4.45	0.957	0.0944299	2.03	4.7575	FALSE
ENSG00000093010	COMT	58.16	52.73	67.56	52.25	117.13	108.25	101.55	81.68	0.636	3.33484e-05	57.675	102.153	FALSE
ENSG00000093072	CECR1	0.68	2.82	0.92	4.42	1.42	5.66	1.24	2.22	-0.132	0.8927	2.21	2.635	FALSE
ENSG00000093144	ECHDC1	32.31	37.84	36.77	37.38	72.26	54.48	57.38	66.13	0.59	0.000189157	36.075	62.5625	FALSE
ENSG00000093167	LRRFIP2	61.23	50.32	63.89	59.89	41.09	32.55	32.2	40.01	-0.898	7.03896e-09	58.8325	36.4625	FALSE
ENSG00000093183	SEC22C	18.37	10.06	17.47	10.85	28.81	31.13	19.81	31.12	0.735	0.00673163	14.1875	27.7175	FALSE
ENSG00000093217	XYLB	4.42	4.43	3.22	5.63	15.11	14.15	2.89	10	1.109	0.0166057	4.425	10.5375	FALSE
ENSG00000094631	HDAC6	43.88	51.93	32.17	54.26	40.14	38.21	51.6	43.34	-0.313	0.132744	45.56	43.3225	FALSE
ENSG00000094755	GABRP	0.68	1.61	0.92	2.41	0.94	2.83	2.06	3.89	0.526	0.501309	1.405	2.43	FALSE
ENSG00000094804	CDC6	27.55	19.32	20.68	17.28	46.76	31.13	45.82	25.01	0.637	0.0135032	21.2075	37.18	FALSE
ENSG00000094841	UPRT	3.74	1.61	3.68	3.22	5.2	2.83	2.48	2.22	-0.151	0.818078	3.0625	3.1825	FALSE
ENSG00000094880	CDC23	4.76	10.06	10.57	12.86	13.7	15.57	14.04	6.67	0.167	0.708649	9.5625	12.495	FALSE
ENSG00000094914	AAAS	19.05	20.13	23.9	30.55	24.09	33.96	31.37	28.9	0.155	0.56713	23.4075	29.58	FALSE
ENSG00000094916	CBX5	102.38	107.48	103.87	112.54	164.83	112.49	130.86	140.03	0.132	0.405467	106.568	137.053	FALSE
ENSG00000094975	SUCO	41.84	39.45	41.83	43.01	48.17	32.55	35.09	36.12	-0.364	0.0445496	41.5325	37.9825	FALSE
ENSG00000095002	MSH2	22.11	25.76	20.68	20.5	15.59	36.08	18.58	24.45	-0.292	0.299482	22.2625	23.675	FALSE
ENSG00000095015	MAP3K1	32.99	25.36	34.01	27.73	32.12	21.93	28.48	39.45	-0.181	0.453204	30.0225	30.495	FALSE
ENSG00000095059	DHPS	50	67.63	68.02	48.23	31.17	26.89	39.22	35.56	-1.007	3.68329e-08	58.47	33.21	FALSE
ENSG00000095066	HOOK2	88.1	97.82	66.64	80.38	63.76	71.46	52.43	56.68	-0.681	2.48353e-05	83.235	61.0825	FALSE
ENSG00000095139	ARCN1	67.01	66.02	59.29	61.9	35.89	38.91	52.84	55.01	-0.677	3.2021e-05	63.555	45.6625	FALSE
ENSG00000095203	EPB41L4B	54.08	46.29	56.07	57.47	21.25	37.5	43.76	44.45	-0.666	0.000459791	53.4775	36.74	FALSE
ENSG00000095209	TMEM38B	5.78	13.28	8.73	7.23	8.5	6.37	7.43	11.11	-0.181	0.681952	8.755	8.3525	FALSE
ENSG00000095261	PSMD5	14.97	14.49	19.3	10.45	20.31	6.37	18.58	17.23	-0.007	0.984974	14.8025	15.6225	FALSE
ENSG00000095319	NUP188	17.01	12.88	17.01	13.26	19.84	19.1	30.55	17.23	0.267	0.370346	15.04	21.68	FALSE
ENSG00000095321	CRAT	110.21	122.37	126.39	122.99	51.48	60.85	83.8	70.02	-1.09	1.485e-13	120.49	66.5375	FALSE
ENSG00000095380	NANS	57.82	59.17	63.43	45.42	66.12	52.36	60.27	53.34	-0.164	0.372878	56.46	58.0225	FALSE
ENSG00000095383	TBC1D2	11.22	9.26	7.81	17.28	7.56	9.2	11.56	12.22	-0.296	0.437157	11.3925	10.135	FALSE
ENSG00000095397	DFNB31	15.31	13.28	8.73	12.86	7.08	4.95	2.48	6.67	-1.451	3.1609e-05	12.545	5.295	FALSE
ENSG00000095485	CWF19L1	6.46	5.64	9.65	8.84	13.22	11.32	11.15	8.34	0.335	0.34554	7.6475	11.0075	FALSE
ENSG00000095539	SEMA4G	56.8	68.83	49.18	56.67	18.89	40.33	46.65	41.68	-0.758	0.000263476	57.87	36.8875	FALSE
ENSG00000095564	BTAF1	56.8	58.37	42.74	51.04	24.09	45.28	28.07	32.78	-1.005	1.38185e-07	52.2375	32.555	TRUE
ENSG00000095574	IKZF5	6.46	7.25	6.89	9.24	6.61	5.66	10.73	8.89	-0.076	0.858118	7.46	7.9725	FALSE
ENSG00000095585	BLNK	16.67	26.97	18.38	20.5	35.42	33.96	19.4	23.89	0.239	0.432324	20.63	28.1675	FALSE
ENSG00000095637	SORBS1	13.27	19.32	13.79	17.68	14.64	15.57	14.86	23.34	-0.142	0.658226	16.015	17.1025	FALSE
ENSG00000095739	BAMBI	0	1.21	3.68	2.81	0.47	2.83	2.89	5	0.314	0.75841	1.925	2.7975	FALSE
ENSG00000095787	WAC	336.4	318.41	277.15	299.43	220.09	237.72	170.07	274.5	-0.633	4.27605e-06	307.847	225.595	FALSE
ENSG00000095794	CREM	7.48	5.64	3.68	3.62	8.5	6.37	5.37	11.11	0.369	0.420241	5.105	7.8375	FALSE
ENSG00000095906	NUBP2	40.14	29.79	33.55	28.13	51.01	59.43	62.33	60.57	0.613	0.000265094	32.9025	58.335	FALSE
ENSG00000095932	SMIM24	232.32	273.73	295.53	281.34	367.44	418.85	435.09	365.08	0.34	0.00732761	270.73	396.615	FALSE
ENSG00000095951	HIVEP1	6.46	4.83	7.81	8.04	22.2	15.57	9.91	11.11	0.807	0.0264486	6.785	14.6975	FALSE
ENSG00000096060	FKBP5	4.76	7.65	7.35	7.23	12.75	10.61	13.21	14.45	0.732	0.0143284	6.7475	12.755	FALSE
ENSG00000096063	SRPK1	147.62	133.24	114.9	128.21	171.44	200.23	193.6	197.26	0.324	0.0112321	130.993	190.632	FALSE
ENSG00000096070	BRPF3	6.8	2.01	7.81	7.23	8.03	12.74	4.13	5	-0.089	0.881632	5.9625	7.475	FALSE
ENSG00000096080	MRPS18A	51.7	38.64	53.32	47.43	81.71	76.41	87.51	83.35	0.575	6.45061e-05	47.7725	82.245	FALSE
ENSG00000096088	PGC	3.06	4.03	6.43	2.01	9.92	12.03	9.08	8.89	1.236	0.00100895	3.8825	9.98	FALSE
ENSG00000096092	TMEM14A	11.22	11.27	10.11	16.08	11.33	14.15	26.42	20	0.29	0.423957	12.17	17.975	FALSE
ENSG00000096093	EFHC1	5.1	6.44	2.3	6.43	5.2	10.61	5.37	10	0.325	0.50876	5.0675	7.795	FALSE
ENSG00000096384	HSP90AB1	3322.19	3184.51	3451.26	3552.54	3530.36	3271.53	2984.93	3598	-0.226	0.0380664	3377.62	3346.2	FALSE
ENSG00000096395	MLN	0.68	2.82	2.76	0	0	1.42	1.65	1.11	-0.745	0.502827	1.565	1.045	FALSE
ENSG00000096401	CDC5L	59.87	72.86	77.22	73.95	107.21	72.87	80.08	90.02	0.076	0.700004	70.975	87.545	FALSE
ENSG00000096433	ITPR3	105.44	91.78	81.35	84.4	64.23	73.58	86.27	67.79	-0.529	0.000478481	90.7425	72.9675	FALSE
ENSG00000096654	ZNF184	6.46	5.23	8.27	6.83	5.67	11.32	8.26	12.78	0.264	0.521853	6.6975	9.5075	FALSE
ENSG00000096696	DSP	1622.49	1561.46	1759.87	1783.7	1421.59	1836.7	1394.01	1817.06	-0.27	0.0437976	1681.88	1617.34	FALSE
ENSG00000096717	SIRT1	6.46	6.84	4.14	3.62	9.45	5.66	10.73	9.45	0.548	0.155468	5.265	8.8225	FALSE
ENSG00000096746	HNRNPH3	60.89	74.07	61.59	68.73	74.15	81.36	60.27	90.58	-0.004	0.986265	66.32	76.59	FALSE
ENSG00000096872	IFT74	15.99	24.96	21.6	14.87	24.09	29.01	18.58	30.01	0.175	0.56713	19.355	25.4225	FALSE
ENSG00000096968	JAK2	20.75	25.36	30.79	24.92	9.45	25.47	8.67	15.56	-1.258	6.83332e-06	25.455	14.7875	FALSE
ENSG00000097007	ABL1	27.21	13.69	16.55	18.89	32.59	29.72	37.15	39.45	0.726	0.00167337	19.085	34.7275	FALSE
ENSG00000097021	ACOT7	11.91	22.54	22.98	18.89	17.95	24.06	31.37	25.01	0.135	0.681509	19.08	24.5975	FALSE
ENSG00000097033	SH3GLB1	98.64	106.67	109.85	115.35	72.73	65.09	82.15	84.46	-0.702	4.25886e-08	107.627	76.1075	FALSE
ENSG00000097046	CDC7	3.06	2.82	2.76	2.01	7.08	6.37	5.78	5.56	0.985	0.0163174	2.6625	6.1975	FALSE
ENSG00000097096	SYDE2	6.12	4.43	2.76	11.25	3.31	0	2.06	7.78	-1.228	0.0643268	6.14	3.2875	FALSE
ENSG00000099139	PCSK5	42.18	45.89	45.04	45.82	46.28	49.53	52.43	40.01	-0.132	0.474461	44.7325	47.0625	FALSE
ENSG00000099194	SCD	1724.87	1802.99	1868.8	1876.14	673.96	905.61	859.85	1089.12	-1.243	6.08675e-23	1818.2	882.135	FALSE
ENSG00000099203	TMED1	21.43	22.14	22.06	25.72	42.51	21.23	31.37	17.23	0.04	0.90734	22.8375	28.085	FALSE
ENSG00000099204	ABLIM1	159.53	109.49	133.29	147.1	152.55	172.63	205.99	208.93	0.207	0.213335	137.352	185.025	FALSE
ENSG00000099219	ERMP1	70.75	68.83	111.69	69.93	39.67	41.74	42.11	42.79	-1.048	1.11199e-10	80.3	41.5775	FALSE
ENSG00000099246	RAB18	40.48	41.86	32.63	35.77	43.92	33.96	36.74	45.01	-0.13	0.530309	37.685	39.9075	FALSE
ENSG00000099250	NRP1	17.69	21.74	10.11	20.1	11.33	14.15	6.6	15	-0.826	0.0114039	17.41	11.77	FALSE
ENSG00000099256	PRTFDC1	10.2	10.06	12.87	8.44	17	16.98	13.62	15	0.375	0.181198	10.3925	15.65	FALSE
ENSG00000099282	TSPAN15	37.42	36.23	40.45	43.81	56.67	47.4	79.67	59.46	0.368	0.0518346	39.4775	60.8	FALSE
ENSG00000099284	H2AFY2	6.46	6.04	6.43	8.44	21.25	20.52	28.9	22.78	1.57	6.49825e-10	6.8425	23.3625	TRUE
ENSG00000099290	FAM21A	14.97	9.26	14.25	10.05	34.48	32.55	29.31	27.78	1.135	3.08385e-07	12.1325	31.03	FALSE
ENSG00000099308	MAST3	8.5	4.83	8.73	13.67	12.28	9.2	9.08	11.11	0.075	0.864118	8.9325	10.4175	FALSE
ENSG00000099326	MZF1	29.59	24.56	18.84	24.92	18.89	18.4	14.86	28.9	-0.565	0.0286348	24.4775	20.2625	FALSE
ENSG00000099330	OCEL1	14.63	22.94	23.44	10.05	12.28	17.69	17.34	12.78	-0.485	0.145315	17.765	15.0225	FALSE
ENSG00000099331	MYO9B	64.97	51.53	53.32	51.85	42.98	56.6	33.02	38.9	-0.662	0.000226539	55.4175	42.875	FALSE
ENSG00000099337	KCNK6	106.81	99.83	104.33	105.3	68.95	76.41	44.17	71.68	-0.835	1.28222e-08	104.067	65.3025	FALSE
ENSG00000099341	PSMD8	164.63	143.71	160.87	182.87	213.47	164.85	159.34	159.48	-0.151	0.334511	163.02	174.285	FALSE
ENSG00000099364	FBXL19	6.8	7.25	8.27	8.04	20.78	20.52	29.72	22.78	1.433	1.42392e-08	7.59	23.45	FALSE
ENSG00000099377	HSD3B7	22.45	18.11	19.76	20.1	14.64	24.76	33.44	26.67	0.141	0.645999	20.105	24.8775	FALSE
ENSG00000099381	SETD1A	14.63	9.66	7.35	10.85	32.12	21.23	44.99	17.23	1.135	0.000612535	10.6225	28.8925	FALSE
ENSG00000099385	BCL7C	7.14	9.66	7.81	8.04	9.92	14.15	22.29	13.34	0.58	0.0927161	8.1625	14.925	FALSE
ENSG00000099622	CIRBP	143.2	123.98	112.15	146.3	181.83	228.53	261.71	234.49	0.587	3.17823e-05	131.408	226.64	FALSE
ENSG00000099624	ATP5D	76.19	85.74	85.49	82.39	85.01	62.97	109.8	71.68	-0.273	0.124742	82.4525	82.365	FALSE
ENSG00000099625	CBARP	0	1.61	0.46	0.8	0.94	1.42	1.24	1.11	0.625	0.545124	0.7175	1.1775	FALSE
ENSG00000099783	HNRNPM	162.25	117.14	108.47	116.56	479.37	377.81	455.31	432.32	1.638	8.59296e-36	126.105	436.202	TRUE
ENSG00000099785	MARCH2	2.72	2.82	3.22	5.22	8.03	9.2	11.56	5.56	1.098	0.00782163	3.495	8.5875	FALSE
ENSG00000099795	NDUFB7	28.57	26.57	40.45	31.75	39.67	45.99	73.89	30.56	0.236	0.410321	31.835	47.5275	FALSE
ENSG00000099797	TECR	2.04	4.83	1.84	5.22	7.08	10.61	30.13	7.78	1.347	0.0106333	3.4825	13.9	TRUE
ENSG00000099800	TIMM13	199.32	194.43	182.01	215.03	400.03	343.85	604.33	323.96	0.722	1.68082e-06	197.697	418.043	FALSE
ENSG00000099804	CDC34	46.94	46.69	45.04	41.4	68.48	39.62	99.07	53.34	0.232	0.340605	45.0175	65.1275	FALSE
ENSG00000099810	MTAP	29.59	25.76	22.98	35.77	34.48	36.08	33.02	41.68	0.138	0.56092	28.525	36.315	FALSE
ENSG00000099812	MISP	122.11	109.89	114.44	117.36	116.18	117.45	137.87	133.92	-0.085	0.562816	115.95	126.355	FALSE
ENSG00000099814	CEP170B	68.03	57.97	45.5	56.67	87.85	76.41	151.5	97.24	0.505	0.0104982	57.0425	103.25	FALSE
ENSG00000099817	POLR2E	524.5	446.02	515.23	608.1	480.79	437.95	541.59	465.66	-0.32	0.0145384	523.462	481.498	FALSE
ENSG00000099821	POLRMT	23.13	18.92	18.84	18.89	26.92	23.35	31.37	34.45	0.333	0.134107	19.945	29.0225	FALSE
ENSG00000099822	HCN2	1.36	1.21	2.3	2.41	1.42	1.42	0.41	2.22	-0.651	0.393269	1.82	1.3675	FALSE
ENSG00000099834	CDHR5	21.77	24.96	34.47	47.83	15.59	31.13	26.42	20.56	-0.58	0.0577963	32.2575	23.425	FALSE
ENSG00000099840	IZUMO4	6.12	8.45	10.57	6.83	6.14	7.78	28.9	18.34	0.524	0.288579	7.9925	15.29	FALSE
ENSG00000099849	RASSF7	170.41	175.11	150.75	159.56	71.32	67.21	92.05	93.91	-1.22	4.09907e-21	163.957	81.1225	FALSE
ENSG00000099860	GADD45B	23.81	26.57	28.96	25.32	8.97	12.03	11.15	10.56	-1.505	2.11071e-12	26.165	10.6775	FALSE
ENSG00000099864	PALM	1.7	2.82	3.68	3.22	2.83	4.25	5.78	3.33	0.337	0.560115	2.855	4.0475	FALSE
ENSG00000099866	MADCAM1	2.38	2.01	0	0	0.47	0	1.65	2.22	-0.218	0.869073	1.0975	1.085	FALSE
ENSG00000099875	MKNK2	234.7	268.09	262.9	260.04	146.41	194.57	199.79	168.37	-0.737	3.12914e-09	256.433	177.285	FALSE
ENSG00000099889	ARVCF	2.04	2.42	1.84	2.01	4.72	8.49	2.89	6.11	1.098	0.0352537	2.0775	5.5525	TRUE
ENSG00000099899	TRMT2A	7.48	8.86	9.19	12.46	12.28	14.86	21.05	13.34	0.479	0.142363	9.4975	15.3825	FALSE
ENSG00000099901	RANBP1	103.74	101.04	100.2	116.15	211.59	153.53	235.71	176.7	0.668	3.91698e-06	105.282	194.382	FALSE
ENSG00000099904	ZDHHC8	6.12	6.44	9.19	5.63	8.5	7.78	14.45	10	0.385	0.311835	6.845	10.1825	FALSE
ENSG00000099910	KLHL22	8.16	2.42	5.06	5.63	4.72	7.08	16.92	12.22	0.647	0.212316	5.3175	10.235	FALSE
ENSG00000099917	MED15	85.72	85.74	97.44	72.34	70.84	50.94	80.5	66.13	-0.525	0.000980508	85.31	67.1025	FALSE
ENSG00000099940	SNAP29	56.8	51.53	62.97	61.09	69.9	55.19	52.43	75.02	-0.091	0.645616	58.0975	63.135	FALSE
ENSG00000099942	CRKL	56.8	55.15	48.26	53.05	34.95	27.59	32.2	30.56	-0.969	1.76709e-10	53.315	31.325	FALSE
ENSG00000099949	LZTR1	8.84	10.06	6.89	10.45	27.39	25.47	32.2	18.89	1.317	2.93068e-07	9.06	25.9875	FALSE
ENSG00000099953	MMP11	0.34	0.4	0.46	0	7.08	2.12	5.78	2.22	3.483	1.35809e-05	0.3	4.3	FALSE
ENSG00000099956	SMARCB1	19.39	16.91	20.68	20.5	63.76	44.57	52.43	46.12	1.203	7.91723e-11	19.37	51.72	TRUE
ENSG00000099958	DERL3	2.72	4.03	2.3	5.22	3.78	2.83	1.65	3.33	-0.527	0.360488	3.5675	2.8975	FALSE
ENSG00000099960	SLC7A4	5.1	7.65	7.81	5.22	5.67	4.25	13.21	8.34	0.004	0.992558	6.445	7.8675	FALSE
ENSG00000099968	BCL2L13	47.28	41.86	55.61	42.6	37.78	29.01	42.93	30.56	-0.602	0.00100821	46.8375	35.07	FALSE
ENSG00000099977	DDT	118.03	125.19	124.1	122.99	111.46	93.39	137.46	106.13	-0.365	0.0093658	122.578	112.11	FALSE
ENSG00000099991	CABIN1	119.05	94.19	124.1	121.38	170.97	167.68	225.8	143.36	0.367	0.023288	114.68	176.953	FALSE
ENSG00000099992	TBC1D10A	9.86	12.48	10.11	11.66	4.72	7.78	10.73	12.22	-0.48	0.16309	11.0275	8.8625	FALSE
ENSG00000099995	SF3A1	110.89	74.47	86.87	86.41	107.21	75	108.98	105.02	-0.015	0.942858	89.66	99.0525	FALSE
ENSG00000099999	RNF215	3.4	4.43	1.84	2.81	3.78	2.12	4.54	5	0.115	0.846083	3.12	3.86	FALSE
ENSG00000100003	SEC14L2	24.49	24.15	16.55	26.53	20.31	19.1	14.04	23.34	-0.497	0.0497392	22.93	19.1975	FALSE
ENSG00000100014	SPECC1L	10.54	5.23	8.73	10.05	11.81	11.32	16.1	21.67	0.584	0.0847856	8.6375	15.225	FALSE
ENSG00000100023	PPIL2	15.65	16.5	15.63	12.46	17	14.15	17.34	16.11	-0.095	0.743555	15.06	16.15	FALSE
ENSG00000100027	YPEL1	1.02	0.4	0.46	0.8	3.31	4.95	7.43	6.67	2.725	3.87446e-06	0.67	5.59	FALSE
ENSG00000100028	SNRPD3	99.32	114.72	119.5	114.95	130.82	134.43	174.61	121.69	0.075	0.674944	112.122	140.387	FALSE
ENSG00000100029	PES1	40.14	44.28	43.2	47.83	102.01	67.92	97.01	71.13	0.746	1.23128e-05	43.8625	84.5175	FALSE
ENSG00000100030	MAPK1	36.74	47.9	34.93	41	42.98	50.23	37.56	45.01	-0.096	0.659933	40.1425	43.945	FALSE
ENSG00000100031	GGT1	0	0.81	1.38	1.21	5.2	0	0.83	1.11	0.273	0.82745	0.85	1.785	FALSE
ENSG00000100034	PPM1F	10.54	10.47	13.79	4.82	16.06	12.74	23.12	16.11	0.539	0.112721	9.905	17.0075	FALSE
ENSG00000100036	SLC35E4	16.67	12.88	8.27	19.29	16.06	15.57	6.6	17.23	-0.246	0.547002	14.2775	13.865	FALSE
ENSG00000100056	DGCR14	7.48	8.86	5.52	4.42	12.28	14.86	13.21	6.11	0.632	0.0951461	6.57	11.615	FALSE
ENSG00000100060	MFNG	2.04	2.82	5.06	5.63	1.89	0	3.3	0.56	-1.599	0.021651	3.8875	1.4375	FALSE
ENSG00000100065	CARD10	44.22	40.66	40.45	41	47.23	48.82	73.48	37.79	0.013	0.959642	41.5825	51.83	FALSE
ENSG00000100068	LRP5L	2.38	2.01	4.14	2.01	2.36	2.12	1.24	1.67	-0.708	0.256489	2.635	1.8475	FALSE
ENSG00000100075	SLC25A1	162.59	143.3	145.7	195.73	153.97	141.5	191.95	166.7	-0.173	0.287546	161.83	163.53	FALSE
ENSG00000100077	ADRBK2	22.11	19.72	16.55	16.48	10.39	15.57	13.62	14.45	-0.707	0.00421092	18.715	13.5075	FALSE
ENSG00000100078	PLA2G3	2.72	0.4	2.76	2.01	0.94	2.83	8.26	6.67	1.061	0.147863	1.9725	4.675	FALSE
ENSG00000100079	LGALS2	2.38	0.81	0.92	3.62	9.92	4.95	8.67	10	1.964	2.15245e-05	1.9325	8.385	FALSE
ENSG00000100083	GGA1	66.67	70.85	60.21	67.12	62.34	107.54	84.21	105.58	0.266	0.145375	66.2125	89.9175	FALSE
ENSG00000100084	HIRA	4.76	4.43	1.38	4.82	8.97	8.49	6.19	6.67	0.662	0.116759	3.8475	7.58	FALSE
ENSG00000100092	SH3BP1	59.87	63.6	66.18	71.14	20.31	34.67	46.65	48.9	-0.897	2.49471e-06	65.1975	37.6325	FALSE
ENSG00000100097	LGALS1	104.08	124.79	113.07	127.41	50.53	55.89	26.83	73.9	-1.353	8.64808e-13	117.338	51.7875	TRUE
ENSG00000100099	HPS4	40.14	47.9	25.28	30.95	26.92	35.38	21.47	32.78	-0.524	0.0394234	36.0675	29.1375	FALSE
ENSG00000100100	PIK3IP1	12.59	16.1	14.25	11.66	24.56	26.89	32.61	28.9	0.847	9.81373e-05	13.65	28.24	FALSE
ENSG00000100104	SRRD	12.93	4.83	4.6	6.83	20.31	12.03	21.05	15	1.211	0.000536705	7.2975	17.0975	FALSE
ENSG00000100105	PATZ1	20.41	28.58	21.6	32.56	49.59	75.7	70.18	61.12	1.104	2.89577e-08	25.7875	64.1475	FALSE
ENSG00000100106	TRIOBP	102.04	124.39	129.15	117.76	84.07	106.13	73.06	77.79	-0.73	4.67189e-07	118.335	85.2625	FALSE
ENSG00000100109	TFIP11	17.01	17.71	17.47	16.88	26.92	15.57	35.5	26.12	0.423	0.10252	17.2675	26.0275	FALSE
ENSG00000100116	GCAT	14.29	10.87	8.27	11.25	15.59	7.78	15.27	11.11	-0.031	0.936278	11.17	12.4375	FALSE
ENSG00000100124	ANKRD54	9.18	14.49	11.49	11.66	17.95	19.1	12.38	20.56	0.351	0.24524	11.705	17.4975	FALSE
ENSG00000100129	EIF3L	277.56	285.8	361.26	323.54	212.53	239.14	321.57	237.83	-0.571	6.53608e-05	312.04	252.768	FALSE
ENSG00000100138	SNU13	160.55	150.15	147.08	157.95	162.47	162.73	151.91	140.59	-0.209	0.097335	153.933	154.425	FALSE
ENSG00000100139	MICALL1	22.45	12.48	17.93	22.11	30.23	29.72	33.85	27.23	0.45	0.0569384	18.7425	30.2575	FALSE
ENSG00000100142	POLR2F	35.72	36.63	45.5	38.58	62.81	50.23	82.56	65.01	0.507	0.00483433	39.1075	65.1525	FALSE
ENSG00000100147	CCDC134	2.04	6.04	5.52	2.01	5.67	7.78	7.84	5.56	0.615	0.220729	3.9025	6.7125	FALSE
ENSG00000100150	DEPDC5	1.7	2.82	1.38	4.02	8.5	4.25	1.24	4.45	0.564	0.431056	2.48	4.61	FALSE
ENSG00000100151	PICK1	23.13	27.78	10.57	19.29	34.95	26.18	26.42	18.34	0.115	0.751633	20.1925	26.4725	FALSE
ENSG00000100154	TTC28	1.7	1.21	0.92	2.41	2.83	2.12	1.24	2.78	0.256	0.7338	1.56	2.2425	FALSE
ENSG00000100162	CENPM	9.52	6.44	9.19	10.05	20.31	12.03	26.83	13.34	0.791	0.016611	8.8	18.1275	FALSE
ENSG00000100167	SEPT3	1.02	0.81	0.46	0	1.89	2.12	1.65	0.56	1.108	0.212535	0.5725	1.555	FALSE
ENSG00000100170	SLC5A1	117.69	95.4	99.74	121.38	62.81	74.29	84.21	61.68	-0.833	1.9594e-08	108.552	70.7475	FALSE
ENSG00000100196	KDELR3	21.09	28.18	18.38	23.71	13.22	6.37	7.02	10	-1.547	1.3214e-08	22.84	9.1525	FALSE
ENSG00000100201	DDX17	273.14	287.01	240.84	246.37	281.01	333.24	331.89	291.73	0.028	0.857676	261.84	309.467	FALSE
ENSG00000100207	TCF20	59.19	51.12	62.05	45.01	61.87	62.97	56.55	67.79	-0.019	0.924788	54.3425	62.295	FALSE
ENSG00000100209	HSCB	10.54	11.67	11.95	9.65	4.72	8.49	7.84	5	-0.964	0.00182292	10.9525	6.5125	FALSE
ENSG00000100211	CBY1	45.24	37.44	34.47	45.01	50.06	52.36	66.05	51.68	0.227	0.235422	40.54	55.0375	FALSE
ENSG00000100216	TOMM22	64.29	68.03	64.81	73.55	92.1	89.85	109.39	81.68	0.253	0.103583	67.67	93.255	FALSE
ENSG00000100219	XBP1	101.7	104.26	113.53	106.51	98.24	108.96	99.48	119.47	-0.215	0.1098	106.5	106.537	FALSE
ENSG00000100220	RTCB	71.43	69.24	85.49	64.71	65.65	72.17	72.65	66.68	-0.275	0.0691164	72.7175	69.2875	FALSE
ENSG00000100221	JOSD1	67.01	72.06	75.38	71.94	30.7	27.59	49.95	40.56	-1.202	6.60786e-13	71.5975	37.2	FALSE
ENSG00000100225	FBXO7	52.04	65.21	71.7	56.27	65.18	65.09	69.35	62.79	-0.104	0.573087	61.305	65.6025	FALSE
ENSG00000100226	GTPBP1	58.16	66.02	57.45	56.27	23.14	27.59	24.77	34.45	-1.341	4.74992e-17	59.475	27.4875	TRUE
ENSG00000100227	POLDIP3	34.01	38.64	39.99	36.57	40.14	35.38	42.11	33.9	-0.172	0.372612	37.3025	37.8825	FALSE
ENSG00000100228	RAB36	1.02	1.61	0.92	2.81	5.2	4.95	2.89	2.78	1.072	0.0705132	1.59	3.955	FALSE
ENSG00000100234	TIMP3	24.15	25.76	22.98	20.9	34	38.91	33.44	43.9	0.453	0.0188003	23.4475	37.5625	FALSE
ENSG00000100239	PPP6R2	13.95	14.09	10.11	9.24	24.56	24.06	27.66	20.56	0.815	0.000727853	11.8475	24.21	FALSE
ENSG00000100241	SBF1	122.11	115.53	134.21	137.86	145.94	140.09	260.89	130.03	0.004	0.984503	127.428	169.237	FALSE
ENSG00000100242	SUN2	30.61	35.02	41.83	30.55	17.95	17.69	55.73	17.78	-0.983	0.000271236	34.5025	27.2875	FALSE
ENSG00000100243	CYB5R3	218.37	230.25	235.78	239.14	105.79	113.2	138.29	147.81	-1.078	3.42794e-19	230.885	126.272	TRUE
ENSG00000100246	DNAL4	15.65	16.1	12.87	13.67	8.97	16.27	18.58	8.89	-0.405	0.220856	14.5725	13.1775	FALSE
ENSG00000100258	LMF2	58.5	47.9	43.66	41.4	72.26	48.11	76.78	72.24	0.324	0.0835398	47.865	67.3475	FALSE
ENSG00000100263	RHBDD3	1.02	3.22	0	3.22	3.31	5.66	17.34	5	1.428	0.0461935	1.865	7.8275	FALSE
ENSG00000100266	PACSIN2	57.48	51.53	52.86	69.53	42.51	50.23	54.9	60.01	-0.361	0.0392446	57.85	51.9125	FALSE
ENSG00000100271	TTLL1	2.04	3.22	5.98	2.41	0.94	3.54	1.65	3.89	-0.62	0.360751	3.4125	2.505	FALSE
ENSG00000100280	AP1B1	123.47	119.56	119.04	129.02	157.27	149.28	183.28	120.58	0.125	0.45109	122.773	152.603	FALSE
ENSG00000100281	HMGXB4	137.42	117.14	123.64	108.12	102.49	84.19	85.86	96.13	-0.61	2.81139e-06	121.58	92.1675	FALSE
ENSG00000100284	TOM1	46.26	45.08	35.85	42.6	20.78	24.76	37.15	22.23	-0.991	1.28374e-06	42.4475	26.23	FALSE
ENSG00000100285	NEFH	2.04	0.4	0.92	1.61	1.89	1.42	2.06	3.33	0.544	0.46709	1.2425	2.175	FALSE
ENSG00000100288	CHKB	20.75	10.47	8.73	12.06	19.36	21.93	22.7	15.56	0.527	0.0914897	13.0025	19.8875	FALSE
ENSG00000100290	BIK	29.93	34.62	38.15	31.35	46.76	35.38	83.38	41.68	0.232	0.360568	33.5125	51.8	FALSE
ENSG00000100292	HMOX1	25.17	29.39	22.98	33.76	20.78	25.47	14.04	37.79	-0.494	0.087203	27.825	24.52	FALSE
ENSG00000100294	MCAT	24.15	23.35	22.06	25.32	36.37	17.69	35.5	27.78	0.173	0.506993	23.72	29.335	FALSE
ENSG00000100296	THOC5	28.91	20.13	20.22	26.93	41.09	33.25	35.91	42.79	0.451	0.0280657	24.0475	38.26	FALSE
ENSG00000100297	MCM5	41.5	31	31.25	33.36	59.51	56.6	70.59	62.79	0.653	5.38973e-05	34.2775	62.3725	FALSE
ENSG00000100299	ARSA	19.05	12.48	15.63	22.11	19.84	16.98	18.99	17.78	-0.121	0.690894	17.3175	18.3975	FALSE
ENSG00000100300	TSPO	202.39	243.94	278.07	255.62	122.8	142.92	234.88	123.92	-1.03	4.30575e-10	245.005	156.13	FALSE
ENSG00000100302	RASD2	0	0.81	1.84	2.01	0.47	2.12	1.24	0.56	-0.306	0.786868	1.165	1.0975	FALSE
ENSG00000100304	TTLL12	108.17	99.83	128.69	111.33	115.71	120.28	152.73	82.8	-0.12	0.555072	112.005	117.88	FALSE
ENSG00000100307	CBX7	6.8	6.84	6.89	5.63	5.67	4.95	4.95	6.67	-0.445	0.227816	6.54	5.56	FALSE
ENSG00000100311	PDGFB	8.16	5.64	10.11	6.83	0	0	1.65	1.11	-3.532	1.34234e-10	7.685	0.69	FALSE
ENSG00000100316	RPL3	750.36	769.26	943.59	818.7	695.21	648.08	601.03	676.81	-0.531	1.64517e-06	820.477	655.283	FALSE
ENSG00000100319	ZMAT5	11.22	12.88	11.49	14.07	9.92	10.61	18.58	8.34	-0.373	0.274529	12.415	11.8625	FALSE
ENSG00000100320	RBFOX2	92.52	92.18	84.57	98.47	76.98	87.02	91.64	111.14	-0.23	0.132915	91.935	91.695	FALSE
ENSG00000100321	SYNGR1	1.7	2.82	1.38	1.21	2.36	0	1.24	2.22	-0.41	0.610111	1.7775	1.455	FALSE
ENSG00000100324	TAB1	15.31	12.88	14.25	10.85	11.81	11.32	13.21	12.22	-0.338	0.225233	13.3225	12.14	FALSE
ENSG00000100325	ASCC2	15.99	24.56	21.14	22.11	22.2	16.98	19.81	19.45	-0.287	0.261097	20.95	19.61	FALSE
ENSG00000100330	MTMR3	13.61	18.11	17.01	14.07	16.53	16.27	14.04	21.67	-0.091	0.769695	15.7	17.1275	FALSE
ENSG00000100335	MIEF1	87.76	72.86	92.38	100.08	106.74	96.93	84.21	91.69	-0.108	0.535845	88.27	94.8925	FALSE
ENSG00000100336	APOL4	2.38	3.22	3.68	2.41	5.67	12.03	9.91	7.22	1.344	0.00114249	2.9225	8.7075	FALSE
ENSG00000100342	APOL1	145.58	125.19	146.62	156.75	113.35	214.38	166.77	228.94	0.192	0.325906	143.535	180.86	FALSE
ENSG00000100344	PNPLA3	61.57	82.12	43.2	62.3	49.59	75	83.38	83.35	0.059	0.827353	62.2975	72.83	FALSE
ENSG00000100345	MYH9	396.61	365.91	381.02	363.73	393.89	495.26	527.55	488.44	0.142	0.285529	376.817	476.285	FALSE
ENSG00000100347	SAMM50	79.25	72.46	93.76	73.15	90.21	118.86	127.55	115.02	0.306	0.0533899	79.655	112.91	FALSE
ENSG00000100348	TXN2	235.72	210.53	261.52	265.26	233.31	235.6	262.13	243.39	-0.207	0.102867	243.257	243.607	FALSE
ENSG00000100350	FOXRED2	24.15	23.35	28.96	30.95	64.23	43.87	57.79	66.68	0.927	1.26434e-07	26.8525	58.1425	FALSE
ENSG00000100353	EIF3D	373.14	403.75	445.83	425.63	302.26	342.43	385.55	298.4	-0.53	1.63442e-05	412.087	332.16	FALSE
ENSG00000100354	TNRC6B	200	156.19	167.76	200.56	199.78	230.65	220.02	261.72	0.116	0.451722	181.127	228.043	FALSE
ENSG00000100359	SGSM3	58.16	59.58	52.4	53.86	58.56	48.82	70.18	63.9	-0.091	0.62725	56	60.365	FALSE
ENSG00000100360	IFT27	8.5	7.65	10.11	11.25	18.42	19.81	11.97	8.89	0.449	0.198778	9.3775	14.7725	FALSE
ENSG00000100364	KIAA0930	38.44	54.75	40.45	39.39	69.43	55.19	72.24	61.68	0.421	0.0169008	43.2575	64.635	FALSE
ENSG00000100372	SLC25A17	15.65	14.89	14.71	9.24	18.42	12.03	9.08	14.45	-0.244	0.488397	13.6225	13.495	FALSE
ENSG00000100376	FAM118A	16.67	8.05	11.49	9.65	17.95	10.61	9.49	17.78	0.104	0.806465	11.465	13.9575	FALSE
ENSG00000100379	KCTD17	2.38	7.65	4.6	6.03	17	21.23	29.72	18.89	1.814	5.51686e-08	5.165	21.71	FALSE
ENSG00000100380	ST13	356.47	332.9	371.83	372.98	332.96	304.94	423.12	310.07	-0.322	0.0124847	358.545	342.772	FALSE
ENSG00000100387	RBX1	74.49	62.8	62.51	83.2	72.73	82.07	105.26	79.46	0.022	0.91947	70.75	84.88	FALSE
ENSG00000100393	EP300	110.21	122.37	120.88	115.75	138.38	140.09	94.53	133.92	-0.064	0.716594	117.302	126.73	FALSE
ENSG00000100395	L3MBTL2	15.65	15.7	13.79	19.29	35.42	36.08	47.06	29.45	0.977	9.32643e-06	16.1075	37.0025	FALSE
ENSG00000100401	RANGAP1	92.18	78.9	88.25	87.62	167.19	157.77	201.86	135.58	0.71	4.41586e-07	86.7375	165.6	FALSE
ENSG00000100403	ZC3H7B	16.33	16.1	12.41	11.25	28.81	29.01	23.12	26.12	0.699	0.00196109	14.0225	26.765	FALSE
ENSG00000100410	PHF5A	17.69	27.37	21.14	22.11	27.87	30.42	37.98	28.34	0.298	0.217412	22.0775	31.1525	FALSE
ENSG00000100412	ACO2	108.51	114.72	132.37	112.94	76.04	66.51	107.33	85.57	-0.733	8.63832e-07	117.135	83.8625	FALSE
ENSG00000100413	POLR3H	6.12	4.83	2.3	6.43	22.2	15.57	11.56	11.11	1.3	0.000452866	4.92	15.11	FALSE
ENSG00000100416	TRMU	10.54	12.48	7.81	6.83	16.06	12.03	20.23	13.34	0.516	0.106494	9.415	15.415	FALSE
ENSG00000100417	PMM1	72.11	73.26	96.06	97.26	33.53	38.91	37.15	42.79	-1.365	1.31297e-17	84.6725	38.095	FALSE
ENSG00000100418	DESI1	43.54	50.72	57.91	46.62	42.03	41.74	47.88	46.68	-0.356	0.0330251	49.6975	44.5825	FALSE
ENSG00000100422	CERK	64.97	57.97	61.13	56.27	26.45	27.59	45.82	43.9	-0.945	2.0643e-07	60.085	35.94	FALSE
ENSG00000100425	BRD1	24.49	19.32	18.38	21.7	24.09	26.18	30.13	26.67	0.136	0.58098	20.9725	26.7675	FALSE
ENSG00000100426	ZBED4	20.41	32.2	27.12	27.73	29.28	28.3	28.9	32.78	-0.065	0.805529	26.865	29.815	FALSE
ENSG00000100429	HDAC10	37.76	28.58	23.44	29.34	25.5	24.76	20.64	27.23	-0.497	0.0256073	29.78	24.5325	FALSE
ENSG00000100433	KCNK10	3.74	1.61	0.92	2.41	6.61	1.42	2.06	5	0.532	0.462761	2.17	3.7725	FALSE
ENSG00000100439	ABHD4	10.2	16.1	10.11	19.69	9.92	9.91	11.56	11.11	-0.562	0.0891092	14.025	10.625	FALSE
ENSG00000100441	KHNYN	55.78	66.82	71.7	69.93	56.2	58.02	72.65	53.9	-0.344	0.041442	66.0575	60.1925	FALSE
ENSG00000100442	FKBP3	79.25	78.9	74.92	58.68	104.38	89.85	80.91	107.8	0.17	0.327062	72.9375	95.735	FALSE
ENSG00000100445	SDR39U1	14.29	20.93	22.06	19.69	29.75	24.06	35.09	27.78	0.417	0.0784608	19.2425	29.17	FALSE
ENSG00000100461	RBM23	29.25	33.81	32.17	26.53	46.28	45.28	30.96	51.68	0.326	0.122711	30.44	43.55	FALSE
ENSG00000100462	PRMT5	19.73	29.39	34.47	22.51	45.81	40.33	46.65	39.45	0.528	0.0128357	26.525	43.06	FALSE
ENSG00000100478	AP4S1	3.4	1.61	1.38	3.22	5.67	2.83	6.19	3.89	0.748	0.157219	2.4025	4.645	FALSE
ENSG00000100479	POLE2	2.04	0.81	3.22	1.61	6.14	3.54	0.83	2.22	0.36	0.671485	1.92	3.1825	FALSE
ENSG00000100483	VCPKMT	7.82	4.83	4.6	3.62	1.89	4.25	3.72	5	-0.737	0.133092	5.2175	3.715	FALSE
ENSG00000100485	SOS2	22.45	19.72	19.3	16.48	24.56	23.35	22.7	25.01	0.075	0.774679	19.4875	23.905	FALSE
ENSG00000100490	CDKL1	4.08	1.21	0.46	1.61	4.72	3.54	0.41	1.67	0.376	0.707243	1.84	2.585	FALSE
ENSG00000100503	NIN	28.57	14.89	26.66	27.33	32.59	33.96	25.59	43.34	0.202	0.470081	24.3625	33.87	FALSE
ENSG00000100504	PYGL	84.36	74.87	63.43	59.48	47.23	40.33	36.74	51.12	-0.905	5.55418e-08	70.535	43.855	FALSE
ENSG00000100519	PSMC6	76.53	66.82	60.21	73.15	60.93	47.4	52.84	65.01	-0.502	0.000961703	69.1775	56.545	FALSE
ENSG00000100522	GNPNAT1	37.42	30.59	42.28	37.38	57.15	56.6	65.22	67.24	0.533	0.000664184	36.9175	61.5525	FALSE
ENSG00000100523	DDHD1	13.61	12.88	11.95	11.66	14.64	11.32	13.62	13.34	-0.121	0.686783	12.525	13.23	FALSE
ENSG00000100526	CDKN3	11.22	7.25	14.25	15.27	17.47	18.4	19.81	19.45	0.412	0.149831	11.9975	18.7825	FALSE
ENSG00000100528	CNIH1	41.5	58.37	68.02	59.08	52.42	53.77	48.71	51.68	-0.384	0.0308874	56.7425	51.645	FALSE
ENSG00000100532	CGRRF1	2.04	0	1.84	3.62	7.56	2.83	2.06	1.67	0.423	0.639662	1.875	3.53	FALSE
ENSG00000100554	ATP6V1D	45.92	51.93	68.48	69.93	62.81	61.55	71.83	64.46	-0.075	0.729682	59.065	65.1625	FALSE
ENSG00000100557	C14orf105	6.12	5.64	5.98	8.44	27.39	38.21	21.88	28.34	1.874	1.87371e-12	6.545	28.955	FALSE
ENSG00000100558	PLEK2	92.86	98.62	99.74	101.68	62.81	72.87	71.41	71.68	-0.709	7.83099e-09	98.225	69.6925	FALSE
ENSG00000100564	PIGH	6.46	6.44	5.06	5.22	10.39	4.95	7.84	7.22	0.207	0.619037	5.795	7.6	FALSE
ENSG00000100567	PSMA3	44.56	48.31	63.89	47.83	72.26	90.56	52.43	80.02	0.356	0.0744512	51.1475	73.8175	FALSE
ENSG00000100568	VTI1B	42.52	55.15	47.8	55.46	52.9	65.8	60.27	60.57	0.037	0.854945	50.2325	59.885	FALSE
ENSG00000100575	TIMM9	30.61	33.81	44.58	28.54	25.5	19.81	27.66	34.45	-0.523	0.0191496	34.385	26.855	FALSE
ENSG00000100577	GSTZ1	118.37	94.19	91.92	131.02	123.27	120.98	122.6	147.25	0.042	0.826864	108.875	128.525	FALSE
ENSG00000100578	KIAA0586	17.35	18.11	15.63	12.06	27.39	16.98	17.34	22.23	0.191	0.52277	15.7875	20.985	FALSE
ENSG00000100580	TMED8	31.63	32.61	35.39	26.12	34	29.72	30.55	50.57	-0.079	0.760527	31.4375	36.21	FALSE
ENSG00000100591	AHSA1	119.05	104.66	124.56	104.1	151.6	145.04	212.59	146.7	0.258	0.0968205	113.093	163.983	FALSE
ENSG00000100592	DAAM1	99.66	94.19	102.95	97.67	136.02	117.45	123.01	122.8	0.132	0.334329	98.6175	124.82	FALSE
ENSG00000100596	SPTLC2	171.43	153.77	197.64	181.67	196.94	190.32	193.19	178.93	-0.1	0.478097	176.127	189.845	FALSE
ENSG00000100599	RIN3	2.72	4.43	3.22	6.03	8.97	7.08	11.15	10	0.997	0.00729915	4.1	9.3	FALSE
ENSG00000100600	LGMN	28.57	49.51	44.12	31.35	31.17	44.57	38.8	41.68	-0.159	0.545411	38.3875	39.055	FALSE
ENSG00000100601	ALKBH1	1.36	1.61	4.14	2.01	1.42	1.42	2.89	0.56	-0.561	0.471742	2.28	1.5725	FALSE
ENSG00000100603	SNW1	107.83	94.6	118.12	105.7	88.79	98.34	89.16	115.58	-0.338	0.0163048	106.562	97.9675	FALSE
ENSG00000100604	CHGA	11.22	4.03	7.35	2.81	26.45	40.33	53.25	28.9	2.438	4.98893e-12	6.3525	37.2325	FALSE
ENSG00000100605	ITPK1	77.21	81.31	67.56	62.3	74.15	76.41	82.97	82.24	-0.082	0.638494	72.095	78.9425	FALSE
ENSG00000100612	DHRS7	39.46	39.85	42.28	36.17	37.78	40.33	49.54	40.56	-0.108	0.592489	39.44	42.0525	FALSE
ENSG00000100614	PPM1A	33.67	33.81	43.66	29.74	30.7	31.84	36.74	25.01	-0.373	0.0792793	35.22	31.0725	FALSE
ENSG00000100625	SIX4	1.36	2.01	3.22	2.41	3.31	7.78	2.89	5	0.754	0.187875	2.25	4.745	FALSE
ENSG00000100629	CEP128	1.02	4.43	3.22	2.81	4.25	5.66	4.95	8.34	0.772	0.138432	2.87	5.8	FALSE
ENSG00000100632	ERH	122.11	111.5	148.92	122.99	196.94	181.12	229.51	196.15	0.472	0.000327053	126.38	200.93	FALSE
ENSG00000100644	HIF1A	105.44	97.01	98.36	87.22	90.21	93.39	90.82	96.69	-0.28	0.0326933	97.0075	92.7775	FALSE
ENSG00000100647	SUSD6	14.97	16.1	18.38	18.49	24.56	29.72	19.4	23.89	0.292	0.237905	16.985	24.3925	FALSE
ENSG00000100650	SRSF5	205.11	215.76	141.56	190.11	209.7	240.55	241.49	213.38	0.009	0.962438	188.135	226.28	FALSE
ENSG00000100652	SLC10A1	0.34	0.4	1.38	1.21	1.42	1.42	0.41	0	-0.234	0.841958	0.8325	0.8125	FALSE
ENSG00000100664	EIF5	111.91	99.83	113.53	110.53	150.66	154.94	160.99	123.92	0.243	0.0795016	108.95	147.627	FALSE
ENSG00000100665	SERPINA4	6.12	4.83	5.98	0.4	5.67	2.83	9.08	1.67	-0.178	0.824385	4.3325	4.8125	FALSE
ENSG00000100697	DICER1	72.45	91.38	65.27	92.44	73.2	89.15	96.59	89.46	-0.101	0.61005	80.385	87.1	FALSE
ENSG00000100711	ZFYVE21	21.43	27.37	26.2	24.52	29.75	18.4	25.59	21.12	-0.251	0.301145	24.88	23.715	FALSE
ENSG00000100714	MTHFD1	45.92	42.27	44.12	44.61	65.18	46.7	52.43	59.46	0.134	0.460346	44.23	55.9425	FALSE
ENSG00000100722	ZC3H14	25.51	22.14	18.38	21.7	58.56	38.21	34.26	38.9	0.653	0.00303507	21.9325	42.4825	FALSE
ENSG00000100726	TELO2	6.46	6.04	6.43	8.04	15.11	10.61	35.5	15	1.014	0.00524388	6.7425	19.055	FALSE
ENSG00000100731	PCNX	24.83	24.15	20.22	29.34	28.34	31.13	27.66	33.34	0.063	0.803399	24.635	30.1175	FALSE
ENSG00000100739	BDKRB1	6.46	5.64	5.52	4.42	1.89	2.12	2.48	1.67	-1.61	0.000231209	5.51	2.04	FALSE
ENSG00000100744	GSKIP	26.53	32.2	32.17	44.61	21.25	31.13	20.23	26.12	-0.649	0.00522907	33.8775	24.6825	FALSE
ENSG00000100749	VRK1	32.65	26.57	29.88	18.49	47.7	51.65	35.91	47.79	0.51	0.0172782	26.8975	45.7625	FALSE
ENSG00000100764	PSMC1	334.7	247.16	266.58	300.23	346.19	296.45	296.39	481.21	0.008	0.969602	287.168	355.06	FALSE
ENSG00000100767	PAPLN	1.36	1.21	0.92	0	5.2	2.12	2.89	0.56	1.339	0.112511	0.8725	2.6925	FALSE
ENSG00000100784	RPS6KA5	15.65	8.86	13.33	10.45	6.61	8.49	11.97	10.56	-0.562	0.0917244	12.0725	9.4075	FALSE
ENSG00000100796	PPP4R3A	86.74	89.77	79.97	69.13	81.23	80.66	65.22	87.24	-0.272	0.0865834	81.4025	78.5875	FALSE
ENSG00000100802	C14orf93	14.29	16.5	15.63	20.1	17.47	16.98	8.26	9.45	-0.585	0.0635315	16.63	13.04	FALSE
ENSG00000100804	PSMB5	90.82	77.69	91.46	88.82	115.71	97.64	145.72	110.58	0.187	0.254521	87.1975	117.412	FALSE
ENSG00000100811	YY1	329.94	266.89	261.52	279.33	251.26	214.38	200.62	227.83	-0.555	5.10923e-06	284.42	223.523	FALSE
ENSG00000100813	ACIN1	209.87	207.31	148.92	204.98	238.03	267.44	250.57	246.72	0.124	0.404983	192.77	250.69	FALSE
ENSG00000100814	CCNB1IP1	78.91	79.3	95.6	71.54	42.98	44.57	34.67	43.34	-1.194	9.44975e-16	81.3375	41.39	FALSE
ENSG00000100815	TRIP11	132.66	114.32	105.71	127.01	174.75	145.75	122.19	157.26	0.114	0.501309	119.925	149.988	FALSE
ENSG00000100823	APEX1	143.88	133.24	146.62	124.59	216.31	207.3	212.18	201.71	0.401	0.000381326	137.083	209.375	FALSE
ENSG00000100836	PABPN1	43.2	50.72	37.69	41.8	48.65	68.63	64.81	50.57	0.205	0.305064	43.3525	58.165	FALSE
ENSG00000100852	ARHGAP5	152.72	148.54	136.05	147.1	132.71	125.23	88.34	126.69	-0.483	0.000506144	146.102	118.242	FALSE
ENSG00000100865	CINP	28.57	26.57	31.71	24.92	34.95	21.93	35.91	37.79	0.066	0.79258	27.9425	32.645	FALSE
ENSG00000100867	DHRS2	5.44	7.25	4.14	4.82	9.92	9.2	3.72	6.11	0.181	0.722498	5.4125	7.2375	FALSE
ENSG00000100883	SRP54	44.22	49.92	42.28	47.43	31.64	31.84	28.9	19.45	-0.892	5.4769e-07	45.9625	27.9575	FALSE
ENSG00000100888	CHD8	85.72	73.26	86.87	91.64	112.4	95.51	108.98	121.14	0.169	0.254329	84.3725	109.508	FALSE
ENSG00000100889	PCK2	26.19	39.85	28.04	38.18	15.11	17.69	18.99	24.45	-1.009	1.25581e-05	33.065	19.06	TRUE
ENSG00000100890	KIAA0391	3.74	4.43	2.76	7.23	4.72	9.91	1.24	8.89	0.251	0.709592	4.54	6.19	FALSE
ENSG00000100897	DCAF11	103.06	113.52	121.34	108.12	109.1	107.54	184.11	98.91	-0.201	0.268084	111.51	124.915	FALSE
ENSG00000100902	PSMA6	5.78	8.86	4.6	8.44	3.31	7.08	0.83	4.45	-1.141	0.0230935	6.92	3.9175	TRUE
ENSG00000100906	NFKBIA	72.79	89.77	92.38	75.56	57.15	72.87	64.81	61.12	-0.583	7.33864e-05	82.625	63.9875	FALSE
ENSG00000100908	EMC9	5.44	10.47	8.73	5.63	10.86	4.95	9.91	11.67	0.142	0.749653	7.5675	9.3475	FALSE
ENSG00000100911	PSME2	99.66	96.61	91	95.66	148.3	139.38	105.26	138.92	0.279	0.0536483	95.7325	132.965	FALSE
ENSG00000100916	BRMS1L	3.74	0.4	3.68	0.4	10.39	9.91	6.6	11.67	1.938	0.000114013	2.055	9.6425	FALSE
ENSG00000100918	REC8	119.05	127.2	116.28	131.02	196	200.93	258.41	215.05	0.584	3.0928e-06	123.387	217.598	FALSE
ENSG00000100926	TM9SF1	12.25	4.83	8.73	13.26	19.84	19.81	6.19	13.89	0.418	0.352459	9.7675	14.9325	FALSE
ENSG00000100934	SEC23A	24.83	49.92	26.66	34.16	15.11	21.93	12.8	16.67	-1.154	1.35152e-05	33.8925	16.6275	TRUE
ENSG00000100938	GMPR2	31.29	32.61	36.31	23.31	27.39	29.72	30.55	35.56	-0.222	0.320079	30.88	30.805	FALSE
ENSG00000100941	PNN	406.47	421.86	346.09	356.1	379.25	381.35	228.28	325.63	-0.376	0.0173912	382.63	328.627	FALSE
ENSG00000100949	RABGGTA	10.88	13.69	14.25	8.84	23.14	22.64	33.85	28.9	0.996	4.73345e-05	11.915	27.1325	FALSE
ENSG00000100968	NFATC4	108.51	73.26	71.24	88.42	17.95	39.62	29.72	56.68	-1.516	2.05945e-10	85.3575	35.9925	FALSE
ENSG00000100979	PLTP	30.95	33.81	44.12	39.39	27.87	26.18	22.29	24.45	-0.765	7.94191e-05	37.0675	25.1975	FALSE
ENSG00000100982	PCIF1	6.8	4.83	7.81	2.81	5.2	5.66	2.06	2.22	-0.796	0.132915	5.5625	3.785	FALSE
ENSG00000100983	GSS	62.59	63.6	58.83	65.91	75.09	58.02	71.83	79.46	-0.024	0.897302	62.7325	71.1	FALSE
ENSG00000100991	TRPC4AP	26.19	23.75	23.44	23.71	18.42	29.01	41.69	18.89	-0.21	0.488734	24.2725	27.0025	FALSE
ENSG00000100994	PYGB	91.16	68.03	60.67	88.42	128.93	120.98	183.69	138.92	0.624	0.00030719	77.07	143.13	FALSE
ENSG00000100997	ABHD12	72.45	57.16	61.13	74.35	70.37	55.19	49.95	71.13	-0.32	0.0700312	66.2725	61.66	FALSE
ENSG00000101000	PROCR	14.63	16.1	22.52	12.46	7.56	4.95	1.65	10.56	-1.569	2.84237e-05	16.4275	6.18	FALSE
ENSG00000101003	GINS1	5.1	5.23	11.03	5.63	6.61	12.74	8.26	9.45	0.342	0.421624	6.7475	9.265	FALSE
ENSG00000101004	NINL	9.52	11.27	7.81	8.44	26.45	21.23	27.24	25.01	1.224	6.70514e-08	9.26	24.9825	FALSE
ENSG00000101019	UQCC1	27.89	29.79	23.44	22.11	27.87	24.76	22.29	19.45	-0.344	0.133877	25.8075	23.5925	FALSE
ENSG00000101040	ZMYND8	179.94	172.29	179.71	182.07	191.75	232.77	199.79	241.16	0.06	0.679978	178.502	216.367	FALSE
ENSG00000101049	SGK2	56.46	53.94	47.8	67.52	54.31	41.74	67.29	52.79	-0.278	0.152029	56.43	54.0325	FALSE
ENSG00000101052	IFT52	5.1	3.62	1.84	2.41	7.08	4.95	2.48	9.45	0.629	0.272537	3.2425	5.99	FALSE
ENSG00000101057	MYBL2	12.25	13.69	11.03	14.87	22.2	25.47	57.79	35.01	1.032	0.000336683	12.96	35.1175	FALSE
ENSG00000101076	HNF4A	61.23	61.59	45.96	40.59	60.93	55.89	81.73	75.57	0.178	0.412764	52.3425	68.53	FALSE
ENSG00000101079	NDRG3	25.85	26.17	34.47	22.91	33.53	29.72	39.63	21.67	0.026	0.930764	27.35	31.1375	FALSE
ENSG00000101084	C20orf24	26.53	28.58	28.04	26.12	46.76	30.42	41.28	46.12	0.408	0.0312154	27.3175	41.145	FALSE
ENSG00000101096	NFATC2	9.18	8.05	9.19	8.84	9.92	13.44	4.54	6.67	-0.346	0.387499	8.815	8.6425	FALSE
ENSG00000101104	PABPC1L	5.78	6.84	4.6	6.83	15.11	23.35	14.04	17.78	1.272	1.34236e-05	6.0125	17.57	FALSE
ENSG00000101109	STK4	69.05	55.15	63.89	78.37	58.56	51.65	59.44	53.34	-0.459	0.00371831	66.615	55.7475	FALSE
ENSG00000101126	ADNP	87.42	89.77	79.51	81.99	88.32	75	89.16	70.02	-0.274	0.0636028	84.6725	80.625	FALSE
ENSG00000101132	PFDN4	73.81	75.68	77.22	63.1	72.73	73.58	73.48	86.69	-0.133	0.402493	72.4525	76.62	FALSE
ENSG00000101138	CSTF1	11.91	7.65	8.27	14.87	17.47	12.74	11.15	19.45	0.298	0.403485	10.675	15.2025	FALSE
ENSG00000101144	BMP7	120.07	103.45	116.74	88.02	149.72	137.96	137.05	153.92	0.212	0.139172	107.07	144.662	FALSE
ENSG00000101146	RAE1	66.67	74.87	69.4	69.53	58.56	60.85	86.27	62.79	-0.324	0.0501371	70.1175	67.1175	FALSE
ENSG00000101150	TPD52L2	62.59	60.38	69.86	81.99	72.26	86.32	132.92	77.24	0.085	0.714479	68.705	92.185	FALSE
ENSG00000101152	DNAJC5	139.46	102.25	136.05	132.23	134.6	100.47	151.08	153.37	-0.104	0.571132	127.498	134.88	FALSE
ENSG00000101158	NELFCD	26.87	37.03	21.14	21.7	40.14	40.33	40.45	28.34	0.344	0.164789	26.685	37.315	FALSE
ENSG00000101160	CTSZ	250.01	187.99	197.18	210.6	160.58	138.67	124.25	198.93	-0.695	3.03161e-06	211.445	155.608	FALSE
ENSG00000101161	PRPF6	150.34	145.72	157.65	155.94	181.36	183.25	174.2	195.04	0.054	0.693385	152.413	183.462	FALSE
ENSG00000101166	PRELID3B	88.1	79.7	101.12	90.83	59.51	55.89	74.72	76.13	-0.635	1.00928e-05	89.9375	66.5625	FALSE
ENSG00000101181	MTG2	25.17	19.72	20.22	14.47	40.14	26.18	24.35	32.78	0.4	0.128896	19.895	30.8625	FALSE
ENSG00000101182	PSMA7	211.23	210.13	208.67	202.16	368.86	324.75	306.71	345.63	0.481	5.41073e-06	208.047	336.487	FALSE
ENSG00000101187	SLCO4A1	98.64	122.37	102.95	104.1	76.04	66.51	97.01	67.79	-0.72	1.88604e-06	107.015	76.8375	FALSE
ENSG00000101188	NTSR1	28.57	30.19	23.44	30.14	10.86	7.08	11.97	16.11	-1.479	7.75913e-11	28.085	11.505	FALSE
ENSG00000101189	MRGBP	41.84	42.67	38.15	39.39	23.61	33.25	28.07	34.45	-0.672	0.000116229	40.5125	29.845	FALSE
ENSG00000101190	TCFL5	5.78	6.44	4.6	7.23	5.2	4.25	6.6	3.33	-0.481	0.249798	6.0125	4.845	FALSE
ENSG00000101191	DIDO1	31.63	27.37	22.98	39.79	41.56	43.16	41.28	57.23	0.401	0.06384	30.4425	45.8075	FALSE
ENSG00000101193	GID8	84.7	98.62	101.12	109.32	90.68	78.53	122.6	86.13	-0.321	0.0561255	98.44	94.485	FALSE
ENSG00000101194	SLC17A9	1.7	0.81	1.38	2.41	3.78	0.71	2.06	2.78	0.394	0.595641	1.575	2.3325	FALSE
ENSG00000101199	ARFGAP1	70.07	71.25	44.58	63.9	45.34	40.33	39.63	34.45	-0.901	1.98477e-07	62.45	39.9375	FALSE
ENSG00000101210	EEF1A2	9.18	15.7	9.19	10.05	0.94	3.54	2.06	5	-2.235	1.2057e-07	11.03	2.885	FALSE
ENSG00000101213	PTK6	136.4	140.49	136.05	200.56	48.17	63.68	71.83	58.35	-1.482	6.91808e-21	153.375	60.5075	FALSE
ENSG00000101216	GMEB2	16.33	19.72	20.22	11.25	13.22	7.08	7.43	19.45	-0.839	0.0149896	16.88	11.795	FALSE
ENSG00000101220	C20orf27	20.07	19.72	16.55	14.47	25.98	21.23	28.48	29.45	0.364	0.113327	17.7025	26.285	FALSE
ENSG00000101224	CDC25B	54.08	49.51	47.8	53.45	49.59	37.5	56.97	45.57	-0.306	0.0758903	51.21	47.4075	FALSE
ENSG00000101236	RNF24	30.61	22.14	22.52	40.59	39.2	26.18	44.99	35.56	0.204	0.467103	28.965	36.4825	FALSE
ENSG00000101246	ARFRP1	10.88	12.88	10.11	14.87	17.47	31.13	40.45	17.23	0.8	0.0148317	12.185	26.57	FALSE
ENSG00000101247	NDUFAF5	7.82	9.66	5.98	12.06	12.28	11.32	4.95	8.34	-0.169	0.712226	8.88	9.2225	FALSE
ENSG00000101255	TRIB3	31.29	43.07	45.5	49.44	13.22	31.13	27.24	21.67	-1.027	1.87191e-05	42.325	23.315	FALSE
ENSG00000101266	CSNK2A1	214.63	223.01	221.54	239.54	120.43	114.62	122.6	142.25	-1.057	1.83442e-22	224.68	124.975	TRUE
ENSG00000101276	SLC52A3	9.52	5.64	6.43	6.03	4.72	7.08	7.43	4.45	-0.446	0.279344	6.905	5.92	FALSE
ENSG00000101290	CDS2	6.46	10.47	12.41	8.44	9.45	15.57	17.75	19.45	0.538	0.112177	9.445	15.555	FALSE
ENSG00000101294	HM13	98.98	91.78	81.81	112.54	101.07	122.4	95.36	115.58	-0.048	0.799302	96.2775	108.602	FALSE
ENSG00000101298	SNPH	1.02	0.4	0.46	0	4.25	8.49	6.6	7.22	3.377	1.01133e-08	0.47	6.64	FALSE
ENSG00000101310	SEC23B	37.42	44.28	52.4	40.59	33.06	36.08	40.04	32.23	-0.503	0.0055225	43.6725	35.3525	FALSE
ENSG00000101311	FERMT1	110.55	133.24	127.31	126.2	182.3	177.59	254.69	179.48	0.401	0.00527283	124.325	198.515	FALSE
ENSG00000101333	PLCB4	10.88	11.67	8.27	8.84	26.92	20.52	16.51	17.78	0.798	0.00365001	9.915	20.4325	FALSE
ENSG00000101335	MYL9	13.61	10.87	11.95	11.66	17	12.74	15.69	19.45	0.225	0.423323	12.0225	16.22	FALSE
ENSG00000101337	TM9SF4	53.74	66.42	49.18	69.93	40.62	45.28	48.71	35.01	-0.705	7.38596e-05	59.8175	42.405	FALSE
ENSG00000101342	TLDC2	6.46	12.88	10.57	11.25	5.67	5.66	2.89	3.89	-1.41	0.000208233	10.29	4.5275	FALSE
ENSG00000101343	CRNKL1	30.61	34.62	29.88	26.12	44.87	63.68	39.22	43.9	0.367	0.0721691	30.3075	47.9175	FALSE
ENSG00000101346	POFUT1	11.56	13.69	10.11	16.48	13.7	16.27	16.92	13.34	0.003	0.991904	12.96	15.0575	FALSE
ENSG00000101347	SAMHD1	7.14	6.44	9.19	10.05	34	17.69	9.49	25.01	1.163	0.00151335	8.205	21.5475	TRUE
ENSG00000101350	KIF3B	95.92	84.13	89.17	114.95	124.21	128.77	85.04	104.47	0.01	0.963268	96.0425	110.623	FALSE
ENSG00000101361	NOP56	204.43	173.09	148	174.83	416.09	293.62	287.31	410.09	0.787	2.18448e-07	175.088	351.777	FALSE
ENSG00000101363	MANBAL	49.66	64.41	67.56	49.44	40.14	37.5	69.76	34.45	-0.702	0.000920568	57.7675	45.4625	FALSE
ENSG00000101365	IDH3B	73.13	77.29	73.08	80.38	94.46	82.07	108.15	92.8	0.112	0.485216	75.97	94.37	FALSE
ENSG00000101367	MAPRE1	13.95	16.5	10.57	8.84	25.5	16.98	17.34	21.67	0.493	0.0890147	12.465	20.3725	FALSE
ENSG00000101384	JAG1	79.93	64	68.94	79.58	62.81	50.94	59.03	41.12	-0.63	0.000108531	73.1125	53.475	FALSE
ENSG00000101391	CDK5RAP1	10.88	11.67	7.81	10.05	21.25	14.86	23.12	13.34	0.649	0.0258673	10.1025	18.1425	FALSE
ENSG00000101400	SNTA1	6.46	6.44	5.98	2.81	10.39	7.78	14.45	10	0.772	0.0369236	5.4225	10.655	FALSE
ENSG00000101405	OXT	1.7	0.81	0.92	0.8	1.42	2.12	1.24	0	-0.099	0.920328	1.0575	1.195	FALSE
ENSG00000101407	TTI1	11.56	13.69	14.71	22.11	31.64	26.89	11.15	16.67	0.282	0.486238	15.5175	21.5875	FALSE
ENSG00000101412	E2F1	13.27	5.23	13.79	6.83	17	24.06	27.66	19.45	0.934	0.00431783	9.78	22.0425	FALSE
ENSG00000101413	RPRD1B	19.73	26.57	23.44	16.48	18.89	17.69	29.72	26.12	-0.09	0.776704	21.555	23.105	FALSE
ENSG00000101417	PXMP4	12.93	12.88	11.03	17.28	17.95	21.23	14.45	20.56	0.215	0.469272	13.53	18.5475	FALSE
ENSG00000101421	CHMP4B	256.81	256.82	279.45	292.59	246.53	234.19	359.13	375.08	-0.039	0.849728	271.417	303.733	FALSE
ENSG00000101439	CST3	375.86	367.52	422.85	388.25	335.33	350.22	454.49	386.75	-0.264	0.0403686	388.62	381.697	FALSE
ENSG00000101441	CST4	1.36	1.21	1.38	2.41	2.83	2.12	1.65	5.56	0.602	0.387516	1.59	3.04	FALSE
ENSG00000101442	ACTR5	6.8	6.44	9.65	6.83	7.08	7.08	7.43	6.11	-0.289	0.437815	7.43	6.925	FALSE
ENSG00000101443	WFDC2	3.4	3.62	2.76	2.01	0.94	1.42	8.67	8.34	0.544	0.460262	2.9475	4.8425	FALSE
ENSG00000101444	AHCY	62.59	78.09	75.38	65.91	76.98	72.17	78.84	86.69	-0.047	0.792746	70.4925	78.67	FALSE
ENSG00000101447	FAM83D	2.38	2.82	4.6	1.61	4.25	7.08	9.08	8.34	1.145	0.0124951	2.8525	7.1875	FALSE
ENSG00000101452	DHX35	1.02	5.23	2.76	2.01	5.67	3.54	3.72	5	0.707	0.227305	2.755	4.4825	FALSE
ENSG00000101457	DNTTIP1	20.07	22.54	25.28	18.09	35.89	25.47	43.34	29.45	0.439	0.0635946	21.495	33.5375	FALSE
ENSG00000101460	MAP1LC3A	39.12	34.62	17.01	24.11	55.73	55.89	42.11	77.24	0.715	0.00525222	28.715	57.7425	FALSE
ENSG00000101464	PIGU	18.37	12.08	9.65	9.24	17.95	14.15	18.16	13.34	0.239	0.48508	12.335	15.9	FALSE
ENSG00000101473	ACOT8	24.15	17.71	26.2	22.91	34.48	29.72	35.09	33.9	0.349	0.0891373	22.7425	33.2975	FALSE
ENSG00000101474	APMAP	37.76	41.06	43.2	35.77	55.26	79.95	65.22	57.79	0.464	0.00612425	39.4475	64.555	FALSE
ENSG00000101489	CELF4	5.1	3.62	4.14	4.02	4.72	3.54	3.3	6.11	-0.163	0.748857	4.22	4.4175	FALSE
ENSG00000101493	ZNF516	13.95	13.28	10.11	11.66	13.7	14.86	11.56	11.67	-0.158	0.61174	12.25	12.9475	FALSE
[truncated: 11,214 more rows]

## Sheet: GOBP_p<0.001
GOID	GOTerm	Ontology Source	Term PValue	Term PValue Corrected with Benjamini-Hochberg	Group PValue	Group PValue Corrected with Benjamini-Hochberg	GOLevels	GOGroups	% Associated Genes	Nr. Genes	Associated Genes Found
GO:0042592	homeostatic process	GO_BiologicalProcess-EBI-UniProt-GOA_16.07.2019_00h00	6.48813e-08	0.000148254	6.48813e-08	4.54169e-07	[3]	Group4	11.6431	214	[ABCA1, ABCA2, ABCB6, ABCC11, ADAM8, ADCY4, ADIPOR2, ADRA2A, ADRB1, ADRB2, ALDOA, ALDOC, ALMS1, ANG, ANGPTL4, ANO1, ANO6, AQP1, AQP3, ASRGL1, ATF4, ATP2B4, ATP6AP1L, ATP6V0A2, ATP6V0E2, BDKRB1, BLM, C2CD2L, C5AR1, CA12, CALB1, CALB2, CAMK2D, CAPN3, CASD1, CCR6, CD55, CDH11, CDKN1A, CDKN1C, CHST4, CLDN16, CLN5, CLN6, CRY2, CXADR, CXCL12, CXCR4, CYBA, DDIT3, DGAT2, DRAM2, EBF2, EDN1, EEF1A2, EIF4A2…
GO:0001944	vasculature development	GO_BiologicalProcess-EBI-UniProt-GOA_16.07.2019_00h00	7.66342e-08	8.75546e-05	3.56964e-07	1.24937e-06	[4, 5, 6, 7]	Group6	14.7208	87	[ADAM8, ADAMTS9, ADIPOR2, ADM, ADM2, ANG, ANGPT2, ANGPTL4, APLN, APOLD1, AQP1, ATF4, BIRC3, CDH11, CEACAM1, CIB1, CTH, DLL4, E2F8, ECM1, EFNA3, EGFL7, EGR3, ELK3, EMC10, EPHB1, EPHB2, EPHB3, F3, FGF9, FLT1, GARS, GPER1, GPNMB, HK2, HLA-G, HYAL1, ID1, IL1B, ITGA5, ITGB8, JMJD6, KCNH8, KLF2, KLF4, LEPR, MEF2C, MINDY4, NELL1, NEU1, NFATC1, NRARP, NRP2, OPTN, PDCL3, PDE2A, PDE3B, PDGFA, PDGFB, PDK1, …
GO:0001936	regulation of endothelial cell proliferation	GO_BiologicalProcess-EBI-UniProt-GOA_16.07.2019_00h00	9.44854e-08	7.19664e-05	3.56964e-07	1.24937e-06	[4, 5, 6]	Group6	22.449	33	[ANG, APLN, BMP2, CDH11, DLL4, ECM1, EGFL7, EGR3, EMC10, EML2, F3, FGFR1, FLT1, MEF2C, NELL1, NRARP, NRP2, OPTN, PDCL3, PDGFB, PDK1, PKD2, PPARG, PRKD2, PTK2B, PTPRM, RASSF7, SEMA5A, TGFBR1, VASH1, VEGFA, VEGFB, XDH]
GO:0072358	cardiovascular system development	GO_BiologicalProcess-EBI-UniProt-GOA_16.07.2019_00h00	9.65146e-08	5.5134e-05	3.56964e-07	1.24937e-06	[4, 5, 6]	Group6	14.6465	87	[ADAM8, ADAMTS9, ADIPOR2, ADM, ADM2, ANG, ANGPT2, ANGPTL4, APLN, APOLD1, AQP1, ATF4, BIRC3, CDH11, CEACAM1, CIB1, CTH, DLL4, E2F8, ECM1, EFNA3, EGFL7, EGR3, ELK3, EMC10, EPHB1, EPHB2, EPHB3, F3, FGF9, FLT1, GARS, GPER1, GPNMB, HK2, HLA-G, HYAL1, ID1, IL1B, ITGA5, ITGB8, JMJD6, KCNH8, KLF2, KLF4, LEPR, MEF2C, MINDY4, NELL1, NEU1, NFATC1, NRARP, NRP2, OPTN, PDCL3, PDE2A, PDE3B, PDGFA, PDGFB, PDK1, …
GO:0001568	blood vessel development	GO_BiologicalProcess-EBI-UniProt-GOA_16.07.2019_00h00	1.23207e-07	5.63055e-05	3.56964e-07	1.24937e-06	[3, 5, 6, 7, 8]	Group6	14.795	83	[ADAM8, ADAMTS9, ADIPOR2, ADM, ADM2, ANG, ANGPT2, ANGPTL4, APLN, APOLD1, AQP1, ATF4, BIRC3, CDH11, CEACAM1, CIB1, DLL4, E2F8, ECM1, EFNA3, EGFL7, EGR3, ELK3, EMC10, EPHB1, EPHB2, EPHB3, F3, FLT1, GARS, GPER1, GPNMB, HK2, HLA-G, HYAL1, ID1, IL1B, ITGA5, ITGB8, JMJD6, KCNH8, KLF2, KLF4, LEPR, MEF2C, MINDY4, NELL1, NEU1, NRARP, NRP2, OPTN, PDCL3, PDE2A, PDE3B, PDGFA, PDGFB, PDK1, PGK1, PIK3R3, PKD2,…
GO:0019216	regulation of lipid metabolic process	GO_BiologicalProcess-EBI-UniProt-GOA_16.07.2019_00h00	2.99355e-07	0.000114004	7.76588e-07	1.35903e-06	[4, 5]	Group3	15.3509	70	[ABCA1, ACADM, ADIPOR2, ADM, ADRA2A, ADRB2, ALAS1, ANGPTL4, BIRC3, BMP2, CEACAM1, CHGA, CISH, CYP1A1, EEF1A2, ELOVL5, EPHA8, FANCE, FLNB, FLT1, G0S2, GPAM, GPER1, HNF1A, IL1B, KCNH2, ME1, MECOM, MID1IP1, MST1, NR1D1, NR1H3, NR1H4, OSCP1, PAG1, PDE3B, PDGFA, PDGFB, PDK1, PDK3, PIK3R3, PPARA, PPARG, PRKAB2, PSAPL1, PTK2B, PTPRH, RARRES2, RGL1, RORA, RORC, S1PR4, SC5D, SCAP, SCD, SLC25A23, SMPD3, SO…
GO:0070887	cellular response to chemical stimulus	GO_BiologicalProcess-EBI-UniProt-GOA_16.07.2019_00h00	4.34291e-07	0.000141765	4.34291e-07	1.01335e-06	[3]	Group0	10.4514	345	[ABCB6, ABCC11, ACVR1C, ADAM8, ADCY4, ADIPOR2, ADIRF, ADRA2A, ADRB2, AGPAT2, AKR7A2, ALDH3A1, ALG1, ALOX5, ANKHD1, ANO1, ANO6, AP3S1, APLN, AQP1, AQP3, ARFGAP3, ARNT2, ASNS, ATF3, ATF4, ATL1, ATP2B4, ATP6V0A2, ATP6V0E2, BAAT, BCAS3, BIRC3, BLM, BMP2, BMP8B, C2CD2L, CA9, CALB2, CAMK2D, CAPN3, CAPN5, CASP6, CASTOR1, CASTOR3, CCND1, CCR6, CD55, CD68, CDH11, CDKN1A, CDKN1C, CEACAM1, CHAF1B, CHD5, CHG…
GO:0072359	circulatory system development	GO_BiologicalProcess-EBI-UniProt-GOA_16.07.2019_00h00	4.62952e-07	0.000132231	3.56964e-07	1.24937e-06	[4, 5]	Group6	13	117	[ADAM8, ADAMTS9, ADGRG6, ADIPOR2, ADM, ADM2, ANG, ANGPT2, ANGPTL4, APLN, APOLD1, AQP1, ASRGL1, ATF4, BCOR, BIRC3, BMP2, BORCS8, CCDC40, CDH11, CDKN1A, CEACAM1, CIB1, CRELD1, CTH, CXADR, CXCR4, CYB5R3, DLL4, DNAAF4, DUSP6, E2F8, ECM1, EDN1, EFNA1, EFNA3, EGFL7, EGR3, ELK3, EMC10, EPHB1, EPHB2, EPHB3, F3, FGF9, FLT1, GARS, GPER1, GPNMB, HK2, HLA-G, HYAL1, ID1, IL1B, ITGA5, ITGB8, JMJD6, KCNH8, KLF2…
GO:0001935	endothelial cell proliferation	GO_BiologicalProcess-EBI-UniProt-GOA_16.07.2019_00h00	4.80598e-07	0.000122019	3.56964e-07	1.24937e-06	[3]	Group6	21.0191	33	[ANG, APLN, BMP2, CDH11, DLL4, ECM1, EGFL7, EGR3, EMC10, EML2, F3, FGFR1, FLT1, MEF2C, NELL1, NRARP, NRP2, OPTN, PDCL3, PDGFB, PDK1, PKD2, PPARG, PRKD2, PTK2B, PTPRM, RASSF7, SEMA5A, TGFBR1, VASH1, VEGFA, VEGFB, XDH]
GO:0006629	lipid metabolic process	GO_BiologicalProcess-EBI-UniProt-GOA_16.07.2019_00h00	7.76588e-07	0.00017745	7.76588e-07	1.35903e-06	[3]	Group3	11.7292	175	[ABCA1, ABCA2, ABHD15, ACADM, ACSS2, ADH1C, ADH6, ADIPOR2, ADM, ADRA2A, ADRB2, AGPAT2, ALAS1, ALDH5A1, ALDH8A1, ALDOC, ALG1, ALOX15B, ALOX5, AMACR, ANG, ANGPTL4, AOAH, APOBEC1, APOL4, B3GALNT1, BAAT, BIRC3, BMP2, CASD1, CDH11, CEACAM1, CHGA, CHST4, CISH, CLN6, CLN8, CRAT, CROCC, CROT, CSNK2A1, CYP1A1, CYP2C19, CYP2E1, CYP4V2, DAGLA, DGAT2, DGKA, DHRS11, DHRS9, DOLK, EBP, EDN1, EEF1A2, EGFL7, ELOV…
GO:0015711	organic anion transport	GO_BiologicalProcess-EBI-UniProt-GOA_16.07.2019_00h00	8.26556e-07	0.000171698	1.15328e-06	1.6146e-06	[5, 6]	Group2	14.3113	80	[ABCA1, ABCC11, ADRB2, ANO6, AQP1, ATP8B3, ATP9B, B3GALNT1, BDKRB1, C2CD2L, CA12, CA9, CASD1, CDH11, CEACAM1, CTNS, F2RL1, IL1B, LIAS, MFSD2A, MID1IP1, MINDY4, MTTP, NMUR2, NR1H4, NR4A2, ODC1, OLFM4, P2RX4, PGP, PHGDH, PITPNM1, PITPNM2, PLA2G10, PLSCR4, PPARA, PPARG, PRELID2, PRKAB2, PTK2B, PTPRH, RAB3A, RBP1, RFT1, RIMS1, S1PR4, SCARB2, SLC16A4, SLC17A4, SLC1A5, SLC25A23, SLC26A3, SLC26A9, SLC2A…
GO:0007275	multicellular organism development	GO_BiologicalProcess-EBI-UniProt-GOA_16.07.2019_00h00	1.05792e-06	0.000201445	2.13603e-06	2.49203e-06	[2, 3]	Group5	10.0351	429	[ABCB6, ACVR1C, ADAM19, ADAM8, ADAMTS9, ADGRG6, ADIPOR2, ADM, ADM2, ADRB2, ALDH5A1, ALOX15B, ANG, ANGPT2, ANGPTL4, ANKHD1, ANO6, APLN, APOLD1, AQP1, AQP3, AQP5, AQP6, ARF4, ARL13B, ARNT2, ARVCF, ASCL2, ASRGL1, ATF4, ATF5, ATL1, ATP2B4, ATXN1, AXIN2, BCAS3, BCOR, BHLHE40, BHLHE41, BICDL1, BIRC3, BLM, BLOC1S5, BMP2, BMP8B, BORCS8, BRCA2, BTG2, C5AR1, C9orf72, CAPN3, CASP9, CAVIN3, CBX2, CCDC40, CCK…
GO:0001525	angiogenesis	GO_BiologicalProcess-EBI-UniProt-GOA_16.07.2019_00h00	1.10098e-06	0.000193518	3.56964e-07	1.24937e-06	[3, 4, 5, 6, 7, 8, 9, 10]	Group6	14.9028	69	[ADAM8, ADAMTS9, ADIPOR2, ADM2, ANG, ANGPTL4, APOLD1, AQP1, ATF4, BIRC3, CDH11, CEACAM1, CIB1, DLL4, E2F8, ECM1, EFNA3, EGR3, ELK3, EMC10, EPHB1, EPHB2, EPHB3, F3, FLT1, GARS, GPNMB, HK2, HLA-G, HYAL1, ID1, IL1B, ITGA5, ITGB8, JMJD6, KCNH8, KLF2, KLF4, LEPR, MINDY4, NELL1, NEU1, NRARP, NRP2, OPTN, PDCL3, PDE3B, PDGFA, PDK1, PGK1, PIK3R3, PKD2, PPARG, PRKD2, PTK2B, PTPRM, RASIP1, RBPJ, RORA, RRAS,…
GO:0006820	anion transport	GO_BiologicalProcess-EBI-UniProt-GOA_16.07.2019_00h00	1.15328e-06	0.000188233	1.15328e-06	1.6146e-06	[5]	Group2	13.4163	97	[ABCA1, ABCB6, ABCC11, ADRB2, ANO1, ANO6, ANO9, AQP1, AQP6, ATP8B3, ATP9B, B3GALNT1, BDKRB1, C2CD2L, CA12, CA9, CASD1, CDH11, CDKN1A, CEACAM1, CLCA1, CLCN4, CLCN7, CLIC3, CRY2, CTNS, F2RL1, GABRB2, GABRE, IL1B, LIAS, MFSD2A, MID1IP1, MINDY4, MTTP, NMUR2, NR1H4, NR4A2, ODC1, OLFM4, P2RX4, PGP, PHGDH, PITPNM1, PITPNM2, PLA2G10, PLSCR4, PPARA, PPARG, PRELID2, PRKAB2, PTK2B, PTPRH, RAB3A, RBP1, RFT1,…
GO:0048514	blood vessel morphogenesis	GO_BiologicalProcess-EBI-UniProt-GOA_16.07.2019_00h00	1.24641e-06	0.00018987	3.56964e-07	1.24937e-06	[4, 5, 6, 7, 8, 9]	Group6	14.3939	76	[ADAM8, ADAMTS9, ADIPOR2, ADM, ADM2, ANG, ANGPTL4, APOLD1, AQP1, ATF4, BIRC3, CDH11, CEACAM1, CIB1, DLL4, E2F8, ECM1, EFNA3, EGFL7, EGR3, ELK3, EMC10, EPHB1, EPHB2, EPHB3, F3, FLT1, GARS, GPNMB, HK2, HLA-G, HYAL1, ID1, IL1B, ITGA5, ITGB8, JMJD6, KCNH8, KLF2, KLF4, LEPR, MINDY4, NELL1, NEU1, NRARP, NRP2, OPTN, PDCL3, PDE3B, PDGFA, PDK1, PGK1, PIK3R3, PKD2, PMAIP1, PPARG, PRKD2, PTK2B, PTPRM, RASIP…
GO:0001938	positive regulation of endothelial cell proliferation	GO_BiologicalProcess-EBI-UniProt-GOA_16.07.2019_00h00	1.46713e-06	0.000209525	3.56964e-07	1.24937e-06	[4, 5, 6, 7]	Group6	24	24	[ANG, APLN, BMP2, ECM1, EGFL7, EGR3, EMC10, F3, FGFR1, NELL1, NRARP, NRP2, OPTN, PDCL3, PDGFB, PDK1, PKD2, PRKD2, PTK2B, RASSF7, SEMA5A, TGFBR1, VEGFA, VEGFB]
GO:0035239	tube morphogenesis	GO_BiologicalProcess-EBI-UniProt-GOA_16.07.2019_00h00	3.04172e-06	0.000408843	3.56964e-07	1.24937e-06	[3, 4, 5]	Group6	13.4763	88	[ADAM8, ADAMTS9, ADIPOR2, ADM, ADM2, ANG, ANGPTL4, APOLD1, AQP1, ATF4, BCAS3, BIRC3, BMP2, CCDC40, CDH11, CEACAM1, CIB1, DLL4, E2F8, ECM1, EFNA3, EGFL7, EGR3, ELK3, EMC10, EPHB1, EPHB2, EPHB3, F3, FLT1, GARS, GPNMB, HK2, HLA-G, HYAL1, ID1, IL1B, ITGA5, ITGB8, JMJD6, KCNH8, KLF2, KLF4, LEPR, MEF2C, MINDY4, MTHFD1L, MTSS1, NELL1, NEU1, NRARP, NRP2, OPTN, PAX8, PDCL3, PDE3B, PDGFA, PDK1, PGK1, PIK3R…
GO:0048878	chemical homeostasis	GO_BiologicalProcess-EBI-UniProt-GOA_16.07.2019_00h00	3.28666e-06	0.000417223	6.48813e-08	4.54169e-07	[4]	Group4	12.0782	136	[ABCA1, ABCA2, ABCB6, ABCC11, ADCY4, ADIPOR2, ADRA2A, ADRB2, ANGPTL4, ANO1, AQP1, AQP3, ATP2B4, ATP6AP1L, ATP6V0A2, ATP6V0E2, BDKRB1, C2CD2L, C5AR1, CA12, CALB1, CALB2, CAMK2D, CAPN3, CASD1, CCR6, CD55, CDKN1A, CDKN1C, CHST4, CLDN16, CLN5, CLN6, CRY2, CXCL12, CXCR4, DGAT2, EDN1, ERO1A, F2RL1, F3, FA2H, FAAH, FGFR1, FLNB, FOXO1, FOXO3, FZD3, GPER1, GPRIN1, GSTM2, HEPH, HK2, HNF1A, IFI6, INSIG1, IR…
GO:0051239	regulation of multicellular organismal process	GO_BiologicalProcess-EBI-UniProt-GOA_16.07.2019_00h00	4.01293e-06	0.000482607	2.13603e-06	2.49203e-06	[2, 3]	Group5	10.4025	305	[ABCA1, ABCB6, ACVR1C, ADAM8, ADAMTS9, ADIPOR2, ADM, ADM2, ADRA2A, ADRB1, ADRB2, AFAP1L2, AGPAT2, ALDOC, ALMS1, ALOX15B, ANGPT2, ANGPTL4, ANO6, APLN, APOLD1, AQP1, AQP3, ASCL2, ASPH, ATF4, ATP2B4, AXIN2, BCAS3, BCOR, BDKRB1, BHLHE40, BHLHE41, BIRC3, BMP2, BRCA2, CACNA2D4, CADM1, CAMK2D, CAPN3, CAVIN3, CDH11, CDKN1A, CEACAM1, CELF2, CELSR2, CHGA, CHRM3, CHST4, CIB1, CPEB3, CTH, CTSO, CXADR, CXCR4,…
GO:0035295	tube development	GO_BiologicalProcess-EBI-UniProt-GOA_16.07.2019_00h00	4.47089e-06	0.000510799	3.56964e-07	1.24937e-06	[3, 4]	Group6	13.0435	96	[ADAM8, ADAMTS9, ADIPOR2, ADM, ADM2, ANG, ANGPTL4, APOLD1, AQP1, ARL13B, ATF4, BCAS3, BIRC3, BMP2, CCDC40, CDH11, CEACAM1, CIB1, DLL4, E2F8, ECM1, EFNA3, EGFL7, EGR3, ELK3, EMC10, EPHB1, EPHB2, EPHB3, F3, FLT1, GARS, GPNMB, GPR161, HK2, HLA-G, HYAL1, ID1, IL1B, ITGA5, ITGB4, ITGB8, JMJD6, KCNH8, KLF2, KLF4, LEPR, MEF2C, MINDY4, MTHFD1L, MTSS1, NELL1, NEU1, NR1D1, NRARP, NRP2, OPTN, PAX8, PDCL3, P…
GO:0007169	transmembrane receptor protein tyrosine kinase signaling pathway	GO_BiologicalProcess-EBI-UniProt-GOA_16.07.2019_00h00	6.06687e-06	0.000660133	6.06687e-06	6.06687e-06	[5, 6, 7]	Group1	12.7848	101	[ADRA2A, ADRB2, AFAP1L2, ANGPT2, AP3S1, APLN, ARPC4, ATP6V0A2, ATP6V0E2, BDKRB1, BIRC3, BMP2, BTC, CAST, CEACAM1, CISH, CYBA, DNM1, EFNA1, EFNA3, EFNA4, ELK3, EPHA8, EPHB1, EPHB2, EPHB3, F3, FGF9, FGFR1, FLT1, FOXO1, FOXO3, GALNT3, GPER1, GPRIN1, GRB10, HNRNPM, IFI6, IGFBP3, IGFBP4, IL1B, IRF6, ITGA1, ITGA5, JAK2, KCNH8, LEPR, MAPK14, MAPK3, MBD5, MST1, MTSS1, MTTP, NCBP1, NCK1, NEDD4, NELL1, NEU…
GO:0050678	regulation of epithelial cell proliferation	GO_BiologicalProcess-EBI-UniProt-GOA_16.07.2019_00h00	6.20542e-06	0.000644517	3.56964e-07	1.24937e-06	[3, 4, 5]	Group6	15.8228	50	[ANG, APLN, BIRC3, BMP2, BRCA2, C5AR1, CDH11, CDKN1C, CEACAM1, DLL4, ECM1, EGFL7, EGR3, EMC10, EML2, F3, FGFR1, FLT1, HYAL1, JAML, KLF9, MEF2C, MST1, MTSS1, NELL1, NEU1, NR1D1, NRARP, NRP2, OPTN, OSCP1, PDCL3, PDGFB, PDK1, PKD2, PPARG, PRKD2, PTK2B, PTPRM, RASSF7, SEMA5A, SRSF6, TCF7L2, TFAP2C, TGFA, TGFBR1, VASH1, VEGFA, VEGFB, XDH]
GO:0050793	regulation of developmental process	GO_BiologicalProcess-EBI-UniProt-GOA_16.07.2019_00h00	9.14686e-06	0.00090872	2.13603e-06	2.49203e-06	[2, 3]	Group5	10.6328	247	[ABCA1, ACVR1C, ADAM8, ADAMTS9, ADIRF, ADM2, ALDOA, ALOX15B, ANGPTL4, ANO6, APOLD1, AQP1, AQP3, ASCL2, ATF4, AXIN2, BCOR, BHLHE40, BHLHE41, BIRC3, BLOC1S5, BMP2, BRCA2, BRWD3, CAPN3, CAVIN3, CDH11, CDKN1A, CEACAM1, CEACAM5, CELSR2, CIB1, CPEB3, CTH, CTSO, CXCR4, DDIT3, DDX5, DLL4, DPYSL3, DUSP6, ECM1, EDN1, EDN3, EEF1A2, EFNA1, EFNA3, EHD2, EIF4A2, ELK3, EMC10, ENPP2, EPHB1, EPHB2, EPHB3, F3, FAI…

## Sheet: GOCC_p<0.05
GOID	GOTerm	Ontology Source	Term PValue	Term PValue Corrected with Benjamini-Hochberg	Group PValue	Group PValue Corrected with Benjamini-Hochberg	GOLevels	GOGroups	% Associated Genes	Nr. Genes	Associated Genes Found
GO:0005737	cytoplasm	GO_CellularComponent-EBI-UniProt-GOA_16.07.2019_00h00	5.13628e-09	2.12128e-06	4.68922e-05	0.000164123	[3, 4, 5]	Group4	9.19067	1005	[A1BG, AARS, ABAT, ABCA1, ABCA2, ABCB6, ABCC10, ABCC11, ABHD14A, ACADM, ACBD3, ACP2, ACSS2, ACTL8, ADAM8, ADAMTS9, ADCY4, ADGRG6, ADH1C, ADH6, ADI1, ADIRF, ADM, ADRA2A, ADRB1, ADRB2, ADSSL1, AFAP1L2, AGPAT2, AGR3, AHNAK, AHNAK2, AK7, AKAP5, AKR7A2, ALAS1, ALDH1L2, ALDH3A1, ALDH5A1, ALDH8A1, ALDOA, ALDOC, ALG1, ALMS1, ALOX15B, ALOX5, ALPK1, AMACR, AMDHD2, ANGPT2, ANGPTL4, ANKHD1, ANKRD13B, ANKRD37…
GO:0044444	cytoplasmic part	GO_CellularComponent-EBI-UniProt-GOA_16.07.2019_00h00	2.56729e-07	5.30146e-05	4.68922e-05	0.000164123	[3, 4, 5, 6]	Group4	9.20208	903	[A1BG, AARS, ABAT, ABCA1, ABCA2, ABCB6, ABCC10, ABCC11, ACADM, ACBD3, ACP2, ACSS2, ACTL8, ADAM8, ADAMTS9, ADGRG6, ADH1C, ADH6, ADI1, ADIRF, ADRB1, ADRB2, ADSSL1, AFAP1L2, AGPAT2, AGR3, AHNAK, AHNAK2, AK7, AKAP5, AKR7A2, ALAS1, ALDH1L2, ALDH3A1, ALDH5A1, ALDH8A1, ALDOA, ALDOC, ALG1, ALMS1, ALOX15B, ALOX5, ALPK1, AMACR, AMDHD2, ANGPT2, ANGPTL4, ANKHD1, ANKRD13B, ANKRD37, ANO6, ANO9, ANTXR2, AP3S1, …
GO:0031982	vesicle	GO_CellularComponent-EBI-UniProt-GOA_16.07.2019_00h00	1.11167e-06	0.00015304	5.2125e-06	3.64875e-05	[3]	Group5	10.0937	420	[A1BG, AARS, ABCA1, ABCA2, ABCB6, ABCC11, ACP2, ADAM8, ADH6, ADIRF, ADRB1, ADRB2, AGPAT2, AHNAK, AHNAK2, AKR7A2, ALDH1L2, ALDH8A1, ALDOA, ALDOC, ALOX15B, ALOX5, ANGPT2, ANGPTL4, ANKHD1, ANKRD13B, ANO1, ANO6, ANTXR2, AP3S1, AP5S1, AQP1, AQP5, ARF4, ARFGAP3, ARHGAP45, ARHGDIG, ARMC9, ARPC4, ATL1, ATP2B4, ATP6V0A2, ATP6V0E2, ATP9B, B3GALNT1, BDKRB1, BET1, BIRC3, BLOC1S5, BLVRB, BRCA2, BTC, BTG2, C5A…
GO:0031410	cytoplasmic vesicle	GO_CellularComponent-EBI-UniProt-GOA_16.07.2019_00h00	1.94416e-05	0.00200735	5.2125e-06	3.64875e-05	[4, 5, 6, 7]	Group5	10.6108	238	[A1BG, ABCA1, ABCA2, ABCB6, ABCC11, ADAM8, ADRB1, ADRB2, AGPAT2, AHNAK2, ALDOA, ALDOC, ALOX5, ANGPT2, ANKHD1, ANKRD13B, ANO6, ANTXR2, AP3S1, AP5S1, AQP5, ARFGAP3, ARHGAP45, ARHGDIG, ATL1, ATP6V0A2, ATP6V0E2, ATP9B, B3GALNT1, BDKRB1, BET1, BIRC3, BLOC1S5, BRCA2, BTC, C5AR1, C9orf72, CALB2, CAMK2D, CD164, CD55, CD68, CDA, CEACAM1, CEACAM6, CHAMP1, CHGA, CHST4, CLCN4, COL7A1, CRAT, CRISPLD2, CROCC, …
GO:0097708	intracellular vesicle	GO_CellularComponent-EBI-UniProt-GOA_16.07.2019_00h00	2.00493e-05	0.00165607	5.2125e-06	3.64875e-05	[3, 4, 5, 6]	Group5	10.6061	238	[A1BG, ABCA1, ABCA2, ABCB6, ABCC11, ADAM8, ADRB1, ADRB2, AGPAT2, AHNAK2, ALDOA, ALDOC, ALOX5, ANGPT2, ANKHD1, ANKRD13B, ANO6, ANTXR2, AP3S1, AP5S1, AQP5, ARFGAP3, ARHGAP45, ARHGDIG, ATL1, ATP6V0A2, ATP6V0E2, ATP9B, B3GALNT1, BDKRB1, BET1, BIRC3, BLOC1S5, BRCA2, BTC, C5AR1, C9orf72, CALB2, CAMK2D, CD164, CD55, CD68, CDA, CEACAM1, CEACAM6, CHAMP1, CHGA, CHST4, CLCN4, COL7A1, CRAT, CRISPLD2, CROCC, …
GO:0012505	endomembrane system	GO_CellularComponent-EBI-UniProt-GOA_16.07.2019_00h00	4.00139e-05	0.00275429	5.2125e-06	3.64875e-05	[2, 3]	Group5	9.72851	430	[A1BG, ABCA1, ABCA2, ABCB6, ABCC11, ACBD3, ADAM8, ADAMTS9, ADRB1, ADRB2, AGPAT2, AGR3, ALDH3A1, ALDOA, ALDOC, ALG1, ALOX5, ANGPT2, ANGPTL4, ANKHD1, ANKRD13B, ANO6, ANTXR2, AP3S1, AP5S1, AQP1, ARF4, ARFGAP3, ARHGAP45, ASPH, ATAT1, ATL1, ATP6V0A2, ATP6V0E2, ATP8B3, ATP9B, B3GALNT1, B3GNT7, BDKRB1, BET1, BIRC3, BLOC1S5, BRCA2, C2CD2L, C5AR1, C9orf72, CALB2, CASD1, CAST, CD164, CD55, CD68, CDA, CDKN1…
GO:0005622	intracellular	GO_CellularComponent-EBI-UniProt-GOA_16.07.2019_00h00	4.68922e-05	0.00276664	4.68922e-05	0.000164123	[2, 3]	Group4	8.68779	1201	[A1BG, AARS, ABAT, ABCA1, ABCA2, ABCB6, ABCC10, ABCC11, ABHD14A, ABLIM3, ACADM, ACBD3, ACP2, ACSS2, ACTL8, ADAM19, ADAM8, ADAMTS9, ADCY4, ADGRG6, ADH1C, ADH6, ADI1, ADIRF, ADM, ADRA2A, ADRB1, ADRB2, ADSSL1, AFAP1L2, AGAP6, AGPAT2, AGR3, AHNAK, AHNAK2, AK7, AKAP5, AKR7A2, ALAS1, ALDH1L2, ALDH3A1, ALDH5A1, ALDH8A1, ALDOA, ALDOC, ALG1, ALMS1, ALOX15B, ALOX5, ALPK1, AMACR, AMDHD2, AMMECR1, ANG, ANGPT…
GO:0044424	intracellular part	GO_CellularComponent-EBI-UniProt-GOA_16.07.2019_00h00	4.69862e-05	0.00242566	4.68922e-05	0.000164123	[2, 3, 4]	Group4	8.68873	1200	[A1BG, AARS, ABAT, ABCA1, ABCA2, ABCB6, ABCC10, ABCC11, ABHD14A, ABLIM3, ACADM, ACBD3, ACP2, ACSS2, ACTL8, ADAM19, ADAM8, ADAMTS9, ADCY4, ADGRG6, ADH1C, ADH6, ADI1, ADIRF, ADM, ADRA2A, ADRB1, ADRB2, ADSSL1, AFAP1L2, AGAP6, AGPAT2, AGR3, AHNAK, AHNAK2, AK7, AKAP5, AKR7A2, ALAS1, ALDH1L2, ALDH3A1, ALDH5A1, ALDH8A1, ALDOA, ALDOC, ALG1, ALMS1, ALOX15B, ALOX5, ALPK1, AMACR, AMDHD2, AMMECR1, ANG, ANGPT…
GO:0045177	apical part of cell	GO_CellularComponent-EBI-UniProt-GOA_16.07.2019_00h00	4.98497e-05	0.00228755	0.000895347	0.00208914	[2, 3]	Group6	15.873	40	[ANKHD1, ANO1, AQP1, AQP5, AQP6, C2CD2L, C5AR1, CDHR2, CEACAM1, CEACAM5, CEACAM6, DPP4, DRAM2, DUOX2, DUOXA2, EPCAM, F3, IFIT5, KMT2D, LMO7, MINDY4, MUC17, OSMR, PARD6A, PARD6B, PROM1, PROM2, PSEN2, S1PR4, SHROOM1, SHROOM4, SLC12A2, SLC22A18, SLC26A9, SLC44A4, SLC46A1, SLC6A20, TBC1D9, TCIRG1, VASH1]
GO:0009925	basal plasma membrane	GO_CellularComponent-EBI-UniProt-GOA_16.07.2019_00h00	0.000104662	0.00432255	0.000895347	0.00208914	[3, 4, 5, 6, 7, 8]	Group6	30.5556	11	[AQP1, CEACAM1, F3, MINDY4, NEU1, OSCP1, PKD2, PRKD2, RNMT, SHROOM4, TACSTD2]
GO:0016324	apical plasma membrane	GO_CellularComponent-EBI-UniProt-GOA_16.07.2019_00h00	0.000124979	0.00469239	0.000895347	0.00208914	[3, 4, 5, 6, 7]	Group6	15.9817	35	[ANKHD1, ANO1, AQP1, AQP5, AQP6, C2CD2L, CDHR2, CEACAM1, CEACAM5, CEACAM6, DPP4, DRAM2, EPCAM, F3, KMT2D, LMO7, MINDY4, MUC17, OSMR, PARD6A, PARD6B, PROM1, PROM2, PSEN2, S1PR4, SHROOM1, SHROOM4, SLC12A2, SLC22A18, SLC26A9, SLC44A4, SLC46A1, SLC6A20, TBC1D9, TCIRG1]
GO:0005783	endoplasmic reticulum	GO_CellularComponent-EBI-UniProt-GOA_16.07.2019_00h00	0.00017141	0.00589937	5.2125e-06	3.64875e-05	[3, 4, 5, 6, 7]	Group5	10.518	199	[ABCA1, ABCB6, ADAMTS9, ADRB2, AGPAT2, AGR3, ALDH3A1, ALG1, ANGPTL4, ASPH, ATL1, B3GALNT1, B3GNT7, BDKRB1, BIRC3, C2CD2L, CASD1, CAST, CDKN1A, CHD5, CIB1, CLCN4, CLN5, CLN6, CLN8, COL17A1, COL5A3, COL7A1, CPQ, CYB561D2, CYB5R3, CYBA, CYP1A1, CYP2C19, CYP2E1, CYP4V2, DGAT2, DHRS9, DIAPH2, DNAJC10, DNASE1L1, DOLK, DUOX2, DUOXA2, EBP, EEF1G, ELK3, ELOVL5, EMC10, EPHB1, ERN2, ERO1A, EVA1A, F3, F5, FA…
GO:0005829	cytosol	GO_CellularComponent-EBI-UniProt-GOA_16.07.2019_00h00	0.000637168	0.0202423	4.68922e-05	0.000164123	[4, 5, 6, 7]	Group4	9.26907	525	[AARS, ABCA2, ABCB6, ABCC11, ACP2, ACSS2, ADGRG6, ADH1C, ADH6, ADI1, ADIRF, ADSSL1, AFAP1L2, AHNAK, AHNAK2, AK7, AKAP5, AKR7A2, ALAS1, ALDH3A1, ALDH8A1, ALDOA, ALDOC, ALG1, ALMS1, ALOX15B, ALOX5, ALPK1, AMACR, AMDHD2, ANKHD1, ANKRD37, ANO6, AP5S1, APOLD1, AQP6, ARF4, ARFGAP3, ARHGAP45, ARHGDIG, ARHGEF4, ARID3A, ARPC4, ASAP3, ASB9, ASNS, ASRGL1, ATAT1, ATF5, ATL1, ATXN1, AXIN2, BAAT, BBIP1, BCL2L1…
GO:0016323	basolateral plasma membrane	GO_CellularComponent-EBI-UniProt-GOA_16.07.2019_00h00	0.000896646	0.0264511	0.000895347	0.00208914	[3, 4, 5, 6, 7]	Group6	15.3439	29	[ADRA2A, AQP1, AQP3, C5AR1, CADM1, CDH17, CEACAM1, CEACAM5, CXADR, EPCAM, F3, HEPH, MINDY4, MPP3, MTTP, NEU1, NKD2, OSCP1, PDGFB, PKD2, PMAIP1, PRKD2, RNMT, SHROOM4, SLC4A11, SLC51A, TACSTD2, TGFA, VSIG1]
GO:0098590	plasma membrane region	GO_CellularComponent-EBI-UniProt-GOA_16.07.2019_00h00	0.000901654	0.0248255	0.000895347	0.00208914	[2, 3, 4, 5, 6]	Group6	11.3318	97	[ADRA2A, AKAP5, ANKHD1, ANO1, AQP1, AQP3, AQP5, AQP6, ARF4, ARL13B, ATAD1, ATP2B4, C2CD2L, C5AR1, CADM1, CAVIN3, CDH17, CDHR2, CEACAM1, CEACAM5, CEACAM6, CXADR, DAGLA, DNM1, DPP4, DRAM2, EEF1A2, EHD2, EPCAM, F3, FSCN1, GABRE, GNA13, GPER1, GPR161, GPRIN1, HEPH, IFIT5, IRF6, ITGA5, ITGB2, JAK2, KMT2D, LLGL1, LMO7, LRFN4, MAPK3, MINDY4, MPP3, MTTP, MUC17, NEDD4, NEU1, NKD2, NLGN2, NLGN3, NR4A2, OSC…
GO:0030134	COPII-coated ER to Golgi transport vesicle	GO_CellularComponent-EBI-UniProt-GOA_16.07.2019_00h00	0.000929137	0.0239833	0.000929137	0.00162599	[6, 7, 8, 9]	Group2	18.5567	18	[COL7A1, F5, GOLGA2, HLA-F, HLA-G, IER3IP1, LMAN1, MCFD2, PITPNM3, SAR1A, SEC23A, SEC24A, SEC24D, SERPINA1, TEX261, TGFA, TMED6, VTI1A]
GO:0045178	basal part of cell	GO_CellularComponent-EBI-UniProt-GOA_16.07.2019_00h00	0.00107682	0.0261604	0.000895347	0.00208914	[2, 3]	Group6	23.913	11	[AQP1, CEACAM1, F3, MINDY4, NEU1, OSCP1, PKD2, PRKD2, RNMT, SHROOM4, TACSTD2]
GO:0031224	intrinsic component of membrane	GO_CellularComponent-EBI-UniProt-GOA_16.07.2019_00h00	0.00115077	0.0264039	0.00115077	0.00161108	[2, 3]	Group3	9.75441	282	[ABCA1, ABCA2, ABCB6, ABCC11, ACP2, ACVR1C, ADAM8, ADCY4, ADGRG6, ADGRG7, ADIPOR2, ADRA2A, ADRB1, ADRB2, ANGPT2, ANO1, ANO6, ANO9, AQP1, AQP3, AQP5, AQP6, ARMH4, ASGR1, ATL1, ATP2B4, ATP6V0E2, B3GALNT1, BDKRB1, BMP2, C5AR1, CA12, CA9, CACHD1, CACNA2D4, CASD1, CATSPER2, CAVIN3, CCR6, CD164, CD68, CD83, CDH16, CDH17, CDHR2, CDKN1A, CEACAM1, CEACAM5, CEACAM6, CELSR2, CHRM3, CHST12, CHST4, CLCA1, CLC…
GO:0033655	host cell cytoplasm part	GO_CellularComponent-EBI-UniProt-GOA_16.07.2019_00h00	0.00187188	0.0406889	0.00187188	0.00218386	[4, 5, 6, 7]	Group0	41.6667	5	[AQP1, GBP2, LMAN1, MCFD2, MINDY4]
GO:0044393	microspike	GO_CellularComponent-EBI-UniProt-GOA_16.07.2019_00h00	0.0021303	0.0439907	0.0021303	0.0021303	[4, 5]	Group1	75	3	[FSCN1, PROM2, SDC3]

## Sheet: GOMF_p<0.05
GOID	GOTerm	Ontology Source	Term PValue	Term PValue Corrected with Benjamini-Hochberg	Group PValue	Group PValue Corrected with Benjamini-Hochberg	GOLevels	GOGroups	% Associated Genes	Nr. Genes	Associated Genes Found
GO:0016773	phosphotransferase activity, alcohol group as acceptor	GO_MolecularFunction-EBI-UniProt-GOA_16.07.2019_00h00	0.000134813	0.040781	0.000468029	0.00171611	[4]	Group10	11.0961	164	[ABCA2, ABCB6, ACVR1C, ADAM8, ADCY4, ADRA2A, ADRB2, AFAP1L2, ALPK1, ANG, ANKHD1, ATP2B4, AURKC, BIRC3, BLM, BMP2, C5AR1, CAD, CAMK2D, CCND1, CCNE2, CCNI, CCNJ, CCNQ, CDH11, CDK18, CDKN1A, CDKN1C, CDKN2D, CEACAM1, CHST4, CIB1, CISH, CLK1, CLK3, CLSPN, CNTD2, CROT, CSNK2A1, CXCR4, DGKA, DIRAS3, DOK7, DOLK, DUSP5, DUSP6, DUSP7, EDN1, EDN3, EFNA1, EFNA3, EFNA4, ELK3, ENPP2, EPHA8, EPHB1, EPHB2, EPHB3…
GO:0001216	DNA-binding transcription activator activity	GO_MolecularFunction-EBI-UniProt-GOA_16.07.2019_00h00	0.000172088	0.0347044	0.000172088	0.00189297	[3]	Group05	13.8889	55	[ADRB2, ARID3A, ATF3, ATF4, ATF5, CXADR, DBP, DDIT3, DMAP1, E2F3, EBF2, ELK3, EPAS1, EPHB1, FOXA1, GARS, GNA13, HENMT1, HNF1A, IRF2BP1, IRF6, JUN, KCNH8, KLF10, KLF4, KLF6, KLF7, MAFF, MAPRE3, MEF2C, MITF, MYBL2, NFATC1, NFKB2, NR1H4, NR4A2, OSCP1, PLAG1, PPARA, PTPRH, RBPJ, RFX5, RORA, SOX4, SP6, TBX6, TCF7L2, TFAP2C, TOX2, ZBED1, ZBED6, ZNF143, ZNF300, ZNF341, ZNF76]
GO:0004672	protein kinase activity	GO_MolecularFunction-EBI-UniProt-GOA_16.07.2019_00h00	0.000199954	0.0302431	0.000468029	0.00171611	[3, 5]	Group10	11.1521	151	[ABCA2, ABCB6, ACVR1C, ADAM8, ADCY4, ADRA2A, ADRB2, AFAP1L2, ALPK1, ANG, ANKHD1, ATP2B4, AURKC, BIRC3, BLM, BMP2, C5AR1, CAD, CAMK2D, CCND1, CCNE2, CCNI, CCNJ, CCNQ, CDH11, CDK18, CDKN1A, CDKN1C, CDKN2D, CEACAM1, CHST4, CIB1, CLK1, CLK3, CLSPN, CNTD2, CROT, CSNK2A1, CXCR4, DIRAS3, DOK7, DUSP5, DUSP6, DUSP7, EDN1, EDN3, EFNA1, EFNA3, EFNA4, ELK3, ENPP2, EPHA8, EPHB1, EPHB2, EPHB3, ERN2, FAM20C, FG…
GO:0008509	anion transmembrane transporter activity	GO_MolecularFunction-EBI-UniProt-GOA_16.07.2019_00h00	0.000215391	0.0260623	0.000215391	0.00118465	[4]	Group04	13.4529	60	[ABCA1, ABCB6, ABCC11, ANO1, ANO6, ANO9, AQP6, B3GALNT1, CASD1, CDKN1A, CEACAM1, CLCA1, CLCN4, CLCN7, CLIC3, CTNS, F2RL1, GABRB2, GABRE, MFSD2A, NMUR2, NR4A2, ODC1, OLFM4, PGP, PHGDH, RFT1, SLC12A2, SLC12A9, SLC16A4, SLC17A4, SLC1A5, SLC25A23, SLC26A3, SLC26A9, SLC2A6, SLC35A3, SLC38A11, SLC38A7, SLC38A9, SLC43A2, SLC44A4, SLC46A1, SLC4A11, SLC4A2, SLC4A3, SLC4A8, SLC6A20, SLC6A8, SLC7A11, SLC7A6…
GO:0001228	DNA-binding transcription activator activity, RNA polymerase II-specific	GO_MolecularFunction-EBI-UniProt-GOA_16.07.2019_00h00	0.000293061	0.0295503	0.000172088	0.00189297	[4]	Group05	13.6709	54	[ADRB2, ARID3A, ATF3, ATF4, ATF5, CXADR, DBP, DDIT3, DMAP1, E2F3, EBF2, ELK3, EPAS1, EPHB1, FOXA1, GARS, GNA13, HENMT1, HNF1A, IRF2BP1, IRF6, JUN, KCNH8, KLF10, KLF4, KLF6, KLF7, MAFF, MAPRE3, MEF2C, MITF, MYBL2, NFATC1, NFKB2, NR1H4, NR4A2, OSCP1, PLAG1, PPARA, PTPRH, RBPJ, RFX5, RORA, SOX4, SP6, TBX6, TCF7L2, TFAP2C, TOX2, ZBED1, ZBED6, ZNF143, ZNF300, ZNF76]
GO:0016772	transferase activity, transferring phosphorus-containing groups	GO_MolecularFunction-EBI-UniProt-GOA_16.07.2019_00h00	0.000468029	0.0404511	0.000468029	0.00171611	[3]	Group10	10.5876	191	[ABCA2, ABCB6, ACVR1C, ADAM8, ADCY4, ADRA2A, ADRB2, AFAP1L2, AK7, ALPK1, ANG, ANKHD1, ATP2B4, AURKC, BIRC3, BLM, BMP2, C5AR1, CAD, CAMK2D, CAST, CCND1, CCNE2, CCNI, CCNJ, CCNQ, CDH11, CDK18, CDKN1A, CDKN1C, CDKN2D, CEACAM1, CHST4, CIB1, CISH, CLK1, CLK3, CLSPN, CMAS, CNTD2, CROT, CSNK2A1, CXCR4, DGKA, DIRAS3, DOK7, DOLK, DUSP5, DUSP6, DUSP7, EDN1, EDN3, EEF1A2, EFNA1, EFNA3, EFNA4, EIF4A2, ELK3, …
GO:0005003	ephrin receptor activity	GO_MolecularFunction-EBI-UniProt-GOA_16.07.2019_00h00	0.000549744	0.0415744	0.00151552	0.0018523	[6, 8]	Group08	33.3333	8	[EFNA3, EFNA4, ELK3, EPHA8, EPHB1, EPHB2, EPHB3, KCNH8]
GO:0005005	transmembrane-ephrin receptor activity	GO_MolecularFunction-EBI-UniProt-GOA_16.07.2019_00h00	0.000549744	0.0415744	0.00151552	0.0018523	[7, 9]	Group08	33.3333	8	[EFNA3, EFNA4, ELK3, EPHA8, EPHB1, EPHB2, EPHB3, KCNH8]
GO:0016301	kinase activity	GO_MolecularFunction-EBI-UniProt-GOA_16.07.2019_00h00	0.000590538	0.0396973	0.000468029	0.00171611	[4]	Group10	10.7053	170	[ABCA2, ABCB6, ACVR1C, ADAM8, ADCY4, ADRA2A, ADRB2, AFAP1L2, AK7, ALPK1, ANG, ANKHD1, ATP2B4, AURKC, BIRC3, BLM, BMP2, C5AR1, CAD, CAMK2D, CCND1, CCNE2, CCNI, CCNJ, CCNQ, CDH11, CDK18, CDKN1A, CDKN1C, CDKN2D, CEACAM1, CHST4, CIB1, CISH, CLK1, CLK3, CLSPN, CNTD2, CROT, CSNK2A1, CXCR4, DGKA, DIRAS3, DOK7, DOLK, DUSP5, DUSP6, DUSP7, EDN1, EDN3, EEF1A2, EFNA1, EFNA3, EFNA4, ELK3, ENPP2, EPHA8, EPHB1,…
GO:0008483	transaminase activity	GO_MolecularFunction-EBI-UniProt-GOA_16.07.2019_00h00	0.000600527	0.0363319	0.00128464	0.00176639	[4]	Group06	30	9	[ABAT, ATAT1, GFPT1, GOLT1A, GOLT1B, GPT, KYAT1, PLAG1, PSAT1]
GO:0031862	prostanoid receptor binding	GO_MolecularFunction-EBI-UniProt-GOA_16.07.2019_00h00	0.000603411	0.0331876	0.000603411	0.00165938	[5]	Group02	100	3	[FEM1A, FEM1C, RPGRIP1L]
GO:0046983	protein dimerization activity	GO_MolecularFunction-EBI-UniProt-GOA_16.07.2019_00h00	0.000666604	0.033608	0.000666604	0.00146653	[3]	Group07	11.0649	133	[ABAT, ACCS, ADRA2A, ADRB1, ADRB2, ALDH5A1, ALG1, ANG, ANKHD1, ANO1, ARNT2, ATF3, ATF4, ATL1, BDKRB1, BHLHE40, BHLHE41, BIRC3, BLM, BMP2, CADM1, CAMK2D, CARS, CDA, CDH11, CDH17, CDKN1C, CEACAM1, CEACAM5, CEACAM6, CHAF1B, CLN6, CPQ, CRAT, CRYL1, CRYM, CYBA, DDIT3, DEF6, DEFA5, DGAT2, DPP4, EBP, EML2, EPAS1, FGFR1, FZD3, GARS, GBP1, GBP2, GBP3, GLDC, GSTM2, HLA-G, HNF1A, IL17D, ITGB2, IZUMO1, JAML,…
GO:0071900	regulation of protein serine/threonine kinase activity	GO_MolecularFunction-EBI-UniProt-GOA_16.07.2019_00h00	0.00067514	0.03142	0.000468029	0.00171611	[5, 6, 7]	Group10	12.2924	74	[ADAM8, ADRA2A, ADRB2, ATP2B4, BIRC3, BLM, BMP2, C5AR1, CCND1, CCNE2, CCNI, CCNJ, CCNQ, CDKN1A, CDKN2D, CHST4, CIB1, CNTD2, CROT, CXCR4, DIRAS3, DUSP5, DUSP6, DUSP7, EDN1, EDN3, EPHB2, FGFR1, FLT1, GADD45B, GPS1, HERC5, IL1B, IRF6, KLF6, MAP3K8, MAPK14, MAPK3, MAPRE3, MBIP, MST1, MTTP, NDRG1, NEU1, NTF3, PAQR3, PARP16, PDGFA, PDGFB, PKD2, PKIB, PRKAR1B, PRKD2, PTK2B, PTPN22, RASIP1, RASSF7, SERTA…
GO:0019798	procollagen-proline dioxygenase activity	GO_MolecularFunction-EBI-UniProt-GOA_16.07.2019_00h00	0.000753199	0.032549	0.00100471	0.00184198	[4, 6]	Group09	50	5	[P3H2, P3H3, P4HA1, PADI1, PDIA2]
GO:0031543	peptidyl-proline dioxygenase activity	GO_MolecularFunction-EBI-UniProt-GOA_16.07.2019_00h00	0.000927198	0.037397	0.00100471	0.00184198	[3, 5]	Group09	40	6	[EGLN3, P3H2, P3H3, P4HA1, PADI1, PDIA2]
GO:0051213	dioxygenase activity	GO_MolecularFunction-EBI-UniProt-GOA_16.07.2019_00h00	0.00100471	0.0379908	0.00100471	0.00184198	[3]	Group09	20.5479	15	[ADI1, ALOX15B, ALOX5, ASPH, EGLN3, HSPBAP1, JMJD6, P3H2, P3H3, P4HA1, PADI1, PDIA2, PIR, PLOD2, RIOX1]
GO:0050662	coenzyme binding	GO_MolecularFunction-EBI-UniProt-GOA_16.07.2019_00h00	0.00110058	0.0391676	0.00110058	0.00172948	[3]	Group03	14.9533	32	[ABAT, ACCS, ALDOC, ATAT1, CASD1, CRAT, CRY2, CRYL1, CRYM, CTH, CYB5R3, DHFR2, GLDC, HCRT, HYAL1, IYD, KCNH2, KMT2D, MARC2, ME1, MMACHC, MTO1, NQO2, PHGDH, QSOX1, SPAG9, SQLE, SUOX, TP53I3, TSPO, VDAC2, XDH]
GO:0016769	transferase activity, transferring nitrogenous groups	GO_MolecularFunction-EBI-UniProt-GOA_16.07.2019_00h00	0.00128464	0.0431783	0.00128464	0.00176639	[3]	Group06	27.2727	9	[ABAT, ATAT1, GFPT1, GOLT1A, GOLT1B, GPT, KYAT1, PLAG1, PSAT1]
GO:0019199	transmembrane receptor protein kinase activity	GO_MolecularFunction-EBI-UniProt-GOA_16.07.2019_00h00	0.00151552	0.0482574	0.00151552	0.0018523	[4, 6]	Group08	16.4286	23	[ACVR1C, ADRA2A, EFNA3, EFNA4, ELK3, EPHA8, EPHB1, EPHB2, EPHB3, FGFR1, FLT1, KCNH8, LTBP4, NELL1, NEU1, NRP2, NTRK2, OPTN, RNMT, RORA, TGFA, TGFBR1, ZFYVE28]
GO:0042803	protein homodimerization activity	GO_MolecularFunction-EBI-UniProt-GOA_16.07.2019_00h00	0.00172008	0.0495547	0.000666604	0.00146653	[4]	Group07	11.134	108	[ABAT, ACCS, ADRA2A, ADRB2, ALDH5A1, ALG1, ANG, ANKHD1, ANO1, ATF3, ATL1, BHLHE40, BHLHE41, BIRC3, BLM, CADM1, CAMK2D, CARS, CDA, CDH11, CDH17, CDKN1C, CEACAM1, CEACAM5, CLN6, CPQ, CRAT, CRYL1, CRYM, DDIT3, DEF6, DEFA5, DGAT2, DPP4, EBP, EML2, FGFR1, FZD3, GBP1, GBP2, GBP3, GLDC, GSTM2, HLA-G, HNF1A, IL17D, IZUMO1, JAML, JUN, KCNH2, KYAT1, LGALS3, MEF2C, MID1, MMACHC, MOGAT2, MST1, MTHFD1L, MXI1,…
GO:0019213	deacetylase activity	GO_MolecularFunction-EBI-UniProt-GOA_16.07.2019_00h00	0.00175896	0.0483714	0.00175896	0.00193486	[3]	Group00	20.9677	13	[AMDHD2, BRMS1, BRMS1L, CAMK2D, MACROD1, NDRG1, NR4A2, PIGL, PKD2, PRKD2, SPHK2, SULT2B1, VEGFA]
GO:0019900	kinase binding	GO_MolecularFunction-EBI-UniProt-GOA_16.07.2019_00h00	0.00186423	0.0490373	0.00186423	0.00186423	[4]	Group01	11.4178	91	[ACP2, ADCY4, ADRA2A, ANGPT2, ATF4, ATF5, BCL2L14, BIRC3, CASP9, CAVIN3, CCND1, CCNE2, CCNI, CCNJ, CDKN1A, CDKN2D, CEACAM1, CHST4, CIB1, CNTD2, DNM1, DOK7, DUSP7, EEF1A2, FAM83D, FOXO3, GARS, GOLGA2, GPRC5B, GRK5, ITGB2, JAK2, LIAS, LLGL1, LRRC14, MAPK14, MAPRE3, MPP3, MST1, MTTP, MYOM1, NBL1, NCK1, NDRG1, NEK8, NELL1, NFATC1, NRP2, OSCP1, PARD6A, PARD6B, PARP16, PDE3B, PER1, PFKFB2, PITPNM1, PIT…
